# Supplementary material for: Patterns of Gene Expression, Splicing, and Allele-Specific Expression Vary among Macular Tissues and Clinical Stages of Age-Related Macular Degeneration
Source: Cells. 2023 Nov 21;12(23):2668. doi: 10.3390/cells12232668 (PMC10705168; doi:10.3390/cells12232668)
Supplement: Supplementary file 1 [file cells-12-02668-s001.zip]

Archive with 13 entries (9 files):
- cells-2679391-supplementary/
- cells-2679391-supplementary/Supplementary Tables 1-4/
- cells-2679391-supplementary/Supplementary Tables 1-4/Supplementary Table 1.xlsx
- cells-2679391-supplementary/Supplementary Tables 1-4/Supplementary Table 2.xlsx
- cells-2679391-supplementary/Supplementary Tables 1-4/Supplementary Table 3.xlsx
- cells-2679391-supplementary/Supplementary Tables 1-4/Supplementary Table 4.xlsx
- cells-2679391-supplementary/__MACOSX/
- cells-2679391-supplementary/__MACOSX/._Supplementary Tables 1-4
- cells-2679391-supplementary/__MACOSX/Supplementary Tables 1-4/
- cells-2679391-supplementary/__MACOSX/Supplementary Tables 1-4/._Supplementary Table 1.xlsx
- cells-2679391-supplementary/__MACOSX/Supplementary Tables 1-4/._Supplementary Table 2.xlsx
- cells-2679391-supplementary/__MACOSX/Supplementary Tables 1-4/._Supplementary Table 3.xlsx
- cells-2679391-supplementary/__MACOSX/Supplementary Tables 1-4/._Supplementary Table 4.xlsx
