# Supplementary material for: Patterns of Gene Expression, Splicing, and Allele-Specific Expression Vary among Macular Tissues and Clinical Stages of Age-Related Macular Degeneration
Source: Cells. 2023 Nov 21;12(23):2668. doi: 10.3390/cells12232668 (PMC10705168; doi:10.3390/cells12232668)
Supplement: Supplementary file 1 [file cells-12-02668-s001.zip › cells-2679391-supplementary/Supplementary Tables 1-4/Supplementary Table 1.xlsx]

## Sheet: Normal RPE vs. Normal Retina
IGB HyperLink	Alt Name	Location (hg19)	Strand	Total BPs	Fold Change: Normal RPE vs. Normal Retina	padj-value: Normal RPE vs. Normal Retina
ENSG00000163453	IGFBP7: insulin-like growth factor binding protein 7	chr4:57896938-57976551	-	1932	31.6761	2.05087e-279
ENSG00000068697	LAPTM4A: lysosomal protein transmembrane 4 alpha	chr2:20232410-20251789	-	1946	9.28095	1.17819e-276
ENSG00000119686	FLVCR2: feline leukemia virus subgroup C cellular receptor family, member 2	chr14:76044959-76129557	+	4910	22.9559	1.78078e-272
ENSG00000185664	PMEL: premelanosome protein	chr12:56347888-56367101	-	3901	628.034	8.63145e-262
ENSG00000155974	GRIP1: glutamate receptor interacting protein 1	chr12:66741210-67197966	-	6378	-21.478	1.92227e-253
ENSG00000112175	BMP5: bone morphogenetic protein 5	chr6:55618442-55740362	-	3952	902.618	1.86657e-248
ENSG00000054598	FOXC1: forkhead box C1	chr6:1610680-1614127	+	3447	79.7883	1.09227e-241
ENSG00000081138	CDH7: cadherin 7, type 2	chr18:63417487-63548638	+	5593	-83.3644	2.72766e-231
ENSG00000163513	TGFBR2: transforming growth factor, beta receptor II (70/80kDa)	chr3:30647993-30735634	+	4704	43.0786	1.37316e-229
ENSG00000144642	RBMS3: RNA binding motif, single stranded interacting protein 3	chr3:29322472-30051886	+	10352	33.0397	1.2115e-223
ENSG00000120215	MLANA: melan-A	chr9:5890801-5910606	+	3083	278.273	1.67353e-223
ENSG00000184611	KCNH7: potassium voltage-gated channel, subfamily H (eag-related), member 7	chr2:163227916-163695240	-	4966	-57.1391	2.98404e-215
ENSG00000256500	RP11-73M18.2: Kinesin light chain 1	chr14:104029298-104152261	+	2505	-4.66868	5.60574e-214
ENSG00000108395	TRIM37: tripartite motif containing 37	chr17:57059998-57184282	-	5482	-6.1088	4.10654e-210
ENSG00000112419	PHACTR2: phosphatase and actin regulator 2	chr6:143857981-144152322	+	11224	14.3936	5.91824e-208
ENSG00000205730	ITPRIPL2: inositol 1,4,5-trisphosphate receptor interacting protein-like 2	chr16:19125253-19132946	+	7693	22.5776	5.85503e-206
ENSG00000127920	GNG11: guanine nucleotide binding protein (G protein), gamma 11	chr7:93551010-93557922	+	3055	26.7708	1.77513e-203
ENSG00000100678	SLC8A3: solute carrier family 8 (sodium/calcium exchanger), member 3	chr14:70510933-70655787	-	8444	-18.7407	3.81296e-202
ENSG00000107282	APBA1: amyloid beta (A4) precursor protein-binding, family A, member 1	chr9:72042445-72287222	-	6534	-17.0336	1.27872e-201
ENSG00000177469	PTRF: polymerase I and transcript release factor	chr17:40554469-40575535	-	3828	18.617	2.9853e-201
ENSG00000116774	OLFML3: olfactomedin-like 3	chr1:114522062-114524876	+	2265	289.888	8.06976e-200
ENSG00000143772	ITPKB: inositol-trisphosphate 3-kinase B	chr1:226819390-226927024	-	7036	68.5335	7.49241e-199
ENSG00000085831	TTC39A: tetratricopeptide repeat domain 39A	chr1:51752929-51810788	-	9362	-42.9514	2.88556e-198
ENSG00000143418	CERS2: ceramide synthase 2	chr1:150933058-150947479	-	4643	4.38923	2.14998e-197
ENSG00000135842	FAM129A: family with sequence similarity 129, member A	chr1:184759857-184943682	-	8372	40.0395	3.16281e-196
ENSG00000134954	ETS1: v-ets avian erythroblastosis virus E26 oncogene homolog 1	chr11:128328655-128457453	-	7153	36.4736	1.58507e-194
ENSG00000150093	ITGB1: integrin, beta 1 (fibronectin receptor, beta polypeptide, antigen CD29 includes MDF2, MSK12)	chr10:33189246-33294720	-	6127	9.78277	2.88264e-188
ENSG00000115310	RTN4: reticulon 4	chr2:55199324-55339757	-	6642	-5.37775	2.67745e-187
ENSG00000135824	RGS8: regulator of G-protein signaling 8	chr1:182615238-182653711	-	2397	-110.678	5.01272e-187
ENSG00000133789	SWAP70: SWAP switching B-cell complex 70kDa subunit	chr11:9685623-9774538	+	7190	6.24911	1.80761e-186
ENSG00000111341	MGP: matrix Gla protein	chr12:15034114-15038860	-	2639	557.691	8.1173e-186
ENSG00000140092	FBLN5: fibulin 5	chr14:92335755-92414331	-	4973	114.862	1.15767e-185
ENSG00000117289	TXNIP: thioredoxin interacting protein	chr1:145438468-145442635	+	3626	44.6636	3.85791e-185
ENSG00000125814	NAPB: N-ethylmaleimide-sensitive factor attachment protein, beta	chr20:23355158-23402125	-	5188	-16.7037	9.96745e-183
ENSG00000018408	WWTR1: WW domain containing transcription regulator 1	chr3:149235021-149454501	-	8413	19.3965	1.39486e-182
ENSG00000003402	CFLAR: CASP8 and FADD-like apoptosis regulator	chr2:201980826-202041410	+	22528	6.47291	1.14084e-181
ENSG00000126214	KLC1: kinesin light chain 1	chr14:104028232-104167888	+	6553	-4.28259	3.05293e-181
ENSG00000182158	CREB3L2: cAMP responsive element binding protein 3-like 2	chr7:137559724-137686813	-	8788	9.69575	2.43445e-180
ENSG00000245067	IGFBP7-AS1: IGFBP7 antisense RNA 1	chr4:57975927-58071676	+	1740	48.8356	5.01413e-180
ENSG00000259357	RP11-316M1.12	chr1:150937735-150938734	+	765	5.78529	6.00284e-180
ENSG00000120053	GOT1: glutamic-oxaloacetic transaminase 1, soluble	chr10:101156626-101190381	-	2648	-9.65379	1.27474e-179
ENSG00000000971	CFH: complement factor H	chr1:196621007-196716634	+	8144	62.5284	4.78582e-179
ENSG00000164035	EMCN: endomucin	chr4:101316497-101801283	-	5243	62.7113	1.06218e-178
ENSG00000160789	LMNA: lamin A/C	chr1:156052363-156109880	+	6985	11.7699	2.09574e-178
ENSG00000077942	FBLN1: fibulin 1	chr22:45898117-45997015	+	7136	162.554	4.2411e-178
ENSG00000147036	LANCL3: LanC lantibiotic synthetase component C-like 3 (bacterial)	chrX:37430821-37543716	+	10298	-61.9251	1.73493e-176
ENSG00000107518	ATRNL1: attractin-like 1	chr10:116853123-117708503	+	9822	-10.793	2.28455e-176
ENSG00000173269	MMRN2: multimerin 2	chr10:88695296-88729238	-	5334	23.1889	1.43511e-175
ENSG00000243749	ZMYM6NB: ZMYM6 neighbor	chr1:35447135-35450954	-	922	14.2364	1.62669e-175
ENSG00000154783	FGD5: FYVE, RhoGEF and PH domain containing 5	chr3:14860468-14975895	+	7869	25.3246	1.62669e-175
ENSG00000213949	ITGA1: integrin, alpha 1	chr5:52083729-52255040	+	18566	20.5615	2.66836e-175
ENSG00000143858	SYT2: synaptotagmin II	chr1:202559723-202679545	-	7774	-55.6344	4.06177e-175
ENSG00000197457	STMN3: stathmin-like 3	chr20:62271060-62284780	-	2449	-11.5215	5.46955e-175
ENSG00000162728	KCNJ9: potassium inwardly-rectifying channel, subfamily J, member 9	chr1:160051359-160060353	+	4170	-139.972	5.66737e-175
ENSG00000136040	PLXNC1: plexin C1	chr12:94542498-94701451	+	9887	20.9337	8.40662e-175
ENSG00000196411	EPHB4: EPH receptor B4	chr7:100400186-100425121	-	6413	27.8084	3.26607e-174
ENSG00000109113	RAB34: RAB34, member RAS oncogene family	chr17:27041298-27045447	-	3328	21.7632	3.96822e-174
ENSG00000184743	ATL3: atlastin GTPase 3	chr11:63391558-63439393	-	7600	8.11173	5.0475e-173
ENSG00000197879	MYO1C: myosin IC	chr17:1367391-1396106	-	8152	8.25466	8.87651e-173
ENSG00000113721	PDGFRB: platelet-derived growth factor receptor, beta polypeptide	chr5:149493399-149535435	-	7137	15.3387	6.68119e-172
ENSG00000133169	BEX1: brain expressed, X-linked 1	chrX:102317578-102319168	-	864	-19.9059	1.60398e-171
ENSG00000165092	ALDH1A1: aldehyde dehydrogenase 1 family, member A1	chr9:75515577-75695358	-	2849	241.063	1.6094e-171
ENSG00000114861	FOXP1: forkhead box P1	chr3:71003843-71633140	-	13359	6.12561	6.00689e-171
ENSG00000116141	MARK1: MAP/microtubule affinity-regulating kinase 1	chr1:220701567-220837803	+	5371	-10.7338	4.96783e-170
ENSG00000075945	KIFAP3: kinesin-associated protein 3	chr1:169890466-170054349	-	5014	-4.07772	1.1945e-168
ENSG00000107165	TYRP1: tyrosinase-related protein 1	chr9:12685438-12710290	+	3741	160.789	1.1945e-168
ENSG00000016082	ISL1: ISL LIM homeobox 1	chr5:50678920-50690564	+	3216	-225.214	1.41405e-166
ENSG00000177119	ANO6: anoctamin 6	chr12:45609769-45834187	+	8235	9.85835	6.17101e-165
ENSG00000159164	SV2A: synaptic vesicle glycoprotein 2A	chr1:149874869-149889434	-	4824	-21.8686	1.03827e-164
ENSG00000101210	EEF1A2: eukaryotic translation elongation factor 1 alpha 2	chr20:62119365-62130505	-	1843	-89.6036	3.83165e-164
ENSG00000163032	VSNL1: visinin-like 1	chr2:17720392-17838285	+	3833	-124.271	6.73814e-163
ENSG00000120156	TEK: TEK tyrosine kinase, endothelial	chr9:27109138-27230173	+	4768	34.2856	3.078e-162
ENSG00000100146	SOX10: SRY (sex determining region Y)-box 10	chr22:38366692-38383429	-	3710	127.297	3.58049e-162
ENSG00000115648	MLPH: melanophilin	chr2:238394070-238463961	+	7514	54.8975	8.8825e-162
ENSG00000136068	FLNB: filamin B, beta	chr3:57994126-58157982	+	13956	10.2013	2.98572e-161
ENSG00000166250	CLMP: CXADR-like membrane protein	chr11:122943034-123065989	-	2635	27.0229	7.47894e-161
ENSG00000027075	PRKCH: protein kinase C, eta	chr14:61654276-62017694	+	8809	10.9815	1.59159e-160
ENSG00000009694	TENM1: teneurin transmembrane protein 1	chrX:123509752-124097666	-	12896	-22.9737	5.28963e-160
ENSG00000261185	RP11-317P15.5	chr1:182610950-182612442	-	1492	-84.4733	7.06872e-160
ENSG00000250366	LINC00617: long intergenic non-protein coding RNA 617	chr14:96342728-96391908	+	3478	-123.034	9.46346e-160
ENSG00000176435	CLEC14A: C-type lectin domain family 14, member A	chr14:38723307-38725574	-	2267	46.045	2.04759e-159
ENSG00000183255	PTTG1IP: pituitary tumor-transforming 1 interacting protein	chr21:46269499-46293752	-	3471	8.23457	5.55789e-159
ENSG00000137693	YAP1: Yes-associated protein 1	chr11:101981191-102104154	+	6296	12.652	7.70621e-159
ENSG00000127329	PTPRB: protein tyrosine phosphatase, receptor type, B	chr12:70910629-71031220	-	13562	15.3267	9.9152e-159
ENSG00000182492	BGN: biglycan	chrX:152760396-152775012	+	2453	89.7196	1.72603e-158
ENSG00000177054	ZDHHC13: zinc finger, DHHC-type containing 13	chr11:19138645-19197969	+	7763	-4.93528	2.19517e-158
ENSG00000069974	RAB27A: RAB27A, member RAS oncogene family	chr15:55495163-55611311	-	5603	16.3266	6.34835e-158
ENSG00000120690	ELF1: E74-like factor 1 (ets domain transcription factor)	chr13:41506055-41635576	-	4401	10.6138	5.34718e-157
ENSG00000184672	RALYL: RALY RNA binding protein-like	chr8:85095021-85834079	+	4538	-63.6438	1.25426e-156
ENSG00000121905	HPCA: hippocalcin	chr1:33351594-33364042	+	1991	-11.8005	1.36113e-156
ENSG00000171812	COL8A2: collagen, type VIII, alpha 2	chr1:36560836-36590821	-	4670	87.6719	2.63853e-156
ENSG00000272781	MDGA2: MAM domain-containing glycosylphosphatidylinositol anchor protein 2	chr14:47311133-48143999	-	3078	-9.32928	2.91531e-156
ENSG00000139970	RTN1: reticulon 1	chr14:60062693-60337684	-	6209	-9.99992	3.22412e-156
ENSG00000213760	ATP6V1G2: ATPase, H+ transporting, lysosomal 13kDa, V1 subunit G2	chr6:31512238-31516204	-	2147	-27.0765	4.29194e-156
ENSG00000114405	C3orf14: chromosome 3 open reading frame 14	chr3:62304647-62321888	+	4430	-7.5567	4.50529e-156
ENSG00000152558	TMEM123: transmembrane protein 123	chr11:102267062-102341115	-	4647	21.219	1.93446e-154
ENSG00000171940	ZNF217: zinc finger protein 217	chr20:52183603-52226446	-	6181	24.3811	1.73162e-153
ENSG00000101746	NOL4: nucleolar protein 4	chr18:31431063-31804916	-	5687	-39.6824	3.02033e-153
ENSG00000241399	CD302: CD302 molecule	chr2:160625363-160654753	-	3839	19.9498	4.11729e-153
ENSG00000138172	CALHM2: calcium homeostasis modulator 2	chr10:105206542-105212660	-	3620	21.9192	2.60069e-152
ENSG00000112297	AIM1: absent in melanoma 1	chr6:106959729-107018326	+	8009	29.9701	2.91335e-152
ENSG00000162733	DDR2: discoidin domain receptor tyrosine kinase 2	chr1:162601162-162757190	+	10730	28.1902	3.05207e-152
ENSG00000099968	BCL2L13: BCL2-like 13 (apoptosis facilitator)	chr22:18111620-18213388	+	7527	-4.29651	1.12029e-151
ENSG00000213853	EMP2: epithelial membrane protein 2	chr16:10622278-10674555	-	8718	19.1287	7.14382e-150
ENSG00000171033	PKIA: protein kinase (cAMP-dependent, catalytic) inhibitor alpha	chr8:79428373-79517502	+	4216	-29.2119	2.8153e-149
ENSG00000174804	FZD4: frizzled family receptor 4	chr11:86656720-86666433	-	7383	25.5398	3.38972e-149
ENSG00000166265	CYYR1: cysteine/tyrosine-rich 1	chr21:27838527-27945603	-	3436	24.8387	3.3766e-148
ENSG00000150760	DOCK1: dedicator of cytokinesis 1	chr10:128593977-129250781	+	8079	8.90617	4.69614e-148
ENSG00000176658	MYO1D: myosin ID	chr17:30819539-31204195	-	7731	13.4941	8.24979e-148
ENSG00000104381	GDAP1: ganglioside induced differentiation associated protein 1	chr8:75233364-75401107	+	4052	-9.49617	2.07319e-147
ENSG00000241360	PDXP: pyridoxal (pyridoxine, vitamin B6) phosphatase	chr22:38054733-38062941	+	2203	-7.55577	3.90592e-147
ENSG00000112343	TRIM38: tripartite motif containing 38	chr6:25963029-25987384	+	5345	47.1549	2.65363e-146
ENSG00000170579	DLGAP1: discs, large (Drosophila) homolog-associated protein 1	chr18:3496029-4455335	-	12109	-47.8644	4.79053e-146
ENSG00000139567	ACVRL1: activin A receptor type II-like 1	chr12:52300691-52317145	+	5040	23.5871	9.4989e-146
ENSG00000213190	MLLT11: myeloid/lymphoid or mixed-lineage leukemia (trithorax homolog, Drosophila); translocated to, 11	chr1:151030233-151040970	+	4072	-11.5783	3.52775e-145
ENSG00000152104	PTPN14: protein tyrosine phosphatase, non-receptor type 14	chr1:214522038-214725792	-	18756	22.1776	5.16794e-145
ENSG00000171587	DSCAM: Down syndrome cell adhesion molecule	chr21:41382925-42219065	-	8552	-30.5781	2.41965e-144
ENSG00000150995	ITPR1: inositol 1,4,5-trisphosphate receptor, type 1	chr3:4535031-4889524	+	12902	14.1489	3.74256e-144
ENSG00000099998	GGT5: gamma-glutamyltransferase 5	chr22:24615621-24641110	-	2590	91.9951	3.77595e-144
ENSG00000127585	FBXL16: F-box and leucine-rich repeat protein 16	chr16:742499-755829	-	3987	-28.9524	5.65146e-144
ENSG00000011028	MRC2: mannose receptor, C type 2	chr17:60704761-60770958	+	6860	23.3561	1.20434e-143
ENSG00000008735	MAPK8IP2: mitogen-activated protein kinase 8 interacting protein 2	chr22:51039113-51052409	+	6107	-22.8217	1.58578e-143
ENSG00000137273	FOXF2: forkhead box F2	chr6:1390068-1395832	+	2187	84.1856	5.22843e-143
ENSG00000152910	CNTNAP4: contactin associated protein-like 4	chr16:76311175-76593135	+	5367	-143.299	3.90658e-142
ENSG00000100285	NEFH: neurofilament, heavy polypeptide	chr22:29876218-29887379	+	3783	-100.434	4.30596e-141
ENSG00000133392	MYH11: myosin, heavy chain 11, smooth muscle	chr16:15797028-15950890	-	16104	68.3498	7.33096e-141
ENSG00000147434	CHRNA6: cholinergic receptor, nicotinic, alpha 6 (neuronal)	chr8:42607762-42651535	-	2596	-150.169	7.86663e-141
ENSG00000188730	VWC2: von Willebrand factor C domain containing 2	chr7:49813256-49961546	+	11299	-104.273	1.4275e-140
ENSG00000033122	LRRC7: leucine rich repeat containing 7	chr1:70034080-70617628	+	14652	-16.627	3.16895e-140
ENSG00000137575	SDCBP: syndecan binding protein (syntenin)	chr8:59465482-59495419	+	4778	9.98459	3.83575e-140
ENSG00000067842	ATP2B3: ATPase, Ca++ transporting, plasma membrane 3	chrX:152783133-152848397	+	7534	-29.6987	5.4421e-140
ENSG00000225135	RP11-361F15.2	chr6:147708799-147711601	+	1477	-8.32375	6.75274e-140
ENSG00000106624	AEBP1: AE binding protein 1	chr7:44143959-44154161	+	4955	78.7045	1.21772e-139
ENSG00000157782	CABP1: calcium binding protein 1	chr12:121078354-121105127	+	5858	-23.5996	1.2894e-139
ENSG00000108828	VAT1: vesicle amine transport 1	chr17:41166621-41177140	-	3501	10.1156	1.70894e-139
ENSG00000100345	MYH9: myosin, heavy chain 9, non-muscle	chr22:36677326-36784063	-	8959	11.808	2.29285e-139
ENSG00000171791	BCL2: B-cell CLL/lymphoma 2	chr18:60790578-60987361	-	7665	11.8907	5.16301e-139
ENSG00000145194	ECE2: endothelin converting enzyme 2	chr3:183967437-184010819	+	6552	-17.8254	5.79429e-139
ENSG00000072832	CRMP1: collapsin response mediator protein 1	chr4:5749810-5894785	-	5823	-21.5683	6.38163e-139
ENSG00000084731	KIF3C: kinesin family member 3C	chr2:26149470-26205618	-	6397	-15.586	9.9152e-139
ENSG00000250686	RP1-240B8.3	chr6:62340137-62390954	-	673	-26.254	1.01281e-138
ENSG00000129538	RNASE1: ribonuclease, RNase A family, 1 (pancreatic)	chr14:21269386-21271437	-	1506	138.033	3.38734e-138
ENSG00000099365	STX1B: syntaxin 1B	chr16:31000576-31021949	-	5408	-68.5269	6.51118e-138
ENSG00000116132	PRRX1: paired related homeobox 1	chr1:170631868-170708560	+	8246	153.84	8.23496e-138
ENSG00000184524	CEND1: cell cycle exit and neuronal differentiation 1	chr11:787103-790123	-	1649	-73.2762	3.68215e-137
ENSG00000151702	FLI1: Fli-1 proto-oncogene, ETS transcription factor	chr11:128556429-128683162	+	8479	19.4643	3.98253e-137
ENSG00000049245	VAMP3: vesicle-associated membrane protein 3	chr1:7831328-7841492	+	2760	4.43792	8.09656e-137
ENSG00000152192	POU4F1: POU class 4 homeobox 1	chr13:79172496-79177673	-	4525	-155.459	1.50142e-136
ENSG00000067066	SP100: SP100 nuclear antigen	chr2:231280656-231408805	+	12691	34.9467	1.50598e-136
ENSG00000018189	RUFY3: RUN and FYVE domain containing 3	chr4:71569920-71673032	+	8070	-5.68351	1.54652e-136
ENSG00000182326	C1S: complement component 1, s subcomponent	chr12:7096350-7178336	+	6389	56.0972	1.84908e-136
ENSG00000072864	NDE1: nudE neurodevelopment protein 1	chr16:15737123-15820210	+	8035	9.91435	4.32585e-136
ENSG00000141449	GREB1L: growth regulation by estrogen in breast cancer-like	chr18:18822202-19105378	+	10572	-31.6186	5.49961e-136
ENSG00000164692	COL1A2: collagen, type I, alpha 2	chr7:94023872-94060544	+	11151	97.9774	7.37146e-136
ENSG00000185551	NR2F2: nuclear receptor subfamily 2, group F, member 2	chr15:96869166-96883492	+	6459	12.9786	4.06543e-135
ENSG00000178033	FAM26E: family with sequence similarity 26, member E	chr6:116832808-116845955	+	9784	41.5487	4.51417e-135
ENSG00000131437	KIF3A: kinesin family member 3A	chr5:132028319-132073330	-	6856	-6.51201	2.16654e-134
ENSG00000112305	SMAP1: small ArfGAP 1	chr6:71377478-71571718	+	4343	-2.81197	2.36087e-134
ENSG00000267750	AC003102.3	chr17:42376941-42392683	-	5403	-34.5437	5.02909e-134
ENSG00000171735	CAMTA1: calmodulin binding transcription activator 1	chr1:6845383-7829766	+	10033	-9.11208	5.79918e-134
ENSG00000155897	ADCY8: adenylate cyclase 8 (brain)	chr8:131792546-132054672	-	5961	-138.954	6.67424e-134
ENSG00000079308	TNS1: tensin 1	chr2:218664511-218867718	-	15595	12.4654	8.05344e-134
ENSG00000183775	KCTD16: potassium channel tetramerization domain containing 16	chr5:143550395-143865249	+	14294	-19.0209	4.65827e-133
ENSG00000073803	MAP3K13: mitogen-activated protein kinase kinase kinase 13	chr3:185000728-185206885	+	12623	-3.82963	5.10787e-133
ENSG00000184845	DRD1: dopamine receptor D1	chr5:174867041-174871211	-	4054	-30.2694	1.4237e-132
ENSG00000019549	SNAI2: snail family zinc finger 2	chr8:49830248-49834299	-	2282	125.223	1.51473e-132
ENSG00000037280	FLT4: fms-related tyrosine kinase 4	chr5:180028505-180076624	-	8849	81.8431	5.12441e-132
ENSG00000133958	UNC79: unc-79 homolog (C. elegans)	chr14:93799564-94174222	+	12513	-29.6923	7.45376e-132
ENSG00000132872	SYT4: synaptotagmin IV	chr18:40847842-40857615	-	4437	-134.245	2.96815e-131
ENSG00000080224	EPHA6: EPH receptor A6	chr3:96533424-97471304	+	6303	-77.4061	3.79265e-131
ENSG00000198211	TUBB3: tubulin, beta 3 class III	chr16:89985572-90002500	+	2776	-35.2014	1.0283e-130
ENSG00000196876	SCN8A: sodium channel, voltage gated, type VIII, alpha subunit	chr12:51984049-52206648	+	12457	-52.2636	1.10282e-130
ENSG00000081320	STK17B: serine/threonine kinase 17b	chr2:196998289-197041227	-	6580	38.4601	3.09866e-130
ENSG00000136205	TNS3: tensin 3	chr7:47314751-47622156	-	11797	14.4167	5.01949e-130
ENSG00000119946	CNNM1: cyclin M1	chr10:101088855-101154087	+	6413	-16.6735	5.61031e-130
ENSG00000226312	CFLAR-AS1: CFLAR antisense RNA 1	chr2:202005006-202022546	-	3166	7.26017	9.33637e-130
ENSG00000154864	PIEZO2: piezo-type mechanosensitive ion channel component 2	chr18:10666479-11148587	-	14620	133.488	1.57181e-129
ENSG00000100234	TIMP3: TIMP metallopeptidase inhibitor 3	chr22:33197686-33259030	+	4603	54.192	3.03513e-129
ENSG00000178233	TMEM151B: transmembrane protein 151B	chr6:44238202-44275243	+	5459	-18.2893	3.48596e-129
ENSG00000124942	AHNAK: AHNAK nucleoprotein	chr11:62201015-62323707	-	19463	25.3762	4.37243e-129
ENSG00000135709	KIAA0513: KIAA0513	chr16:85061374-85127836	+	8819	-7.04993	1.00708e-128
ENSG00000031081	ARHGAP31: Rho GTPase activating protein 31	chr3:119013219-119139561	+	9384	12.7867	1.13206e-128
ENSG00000127561	SYNGR3: synaptogyrin 3	chr16:2039660-2044276	+	3420	-29.2504	1.2378e-128
ENSG00000224721	AC007182.6	chr14:76041230-76045931	-	2159	67.6457	1.31244e-128
ENSG00000250510	GPR162: G protein-coupled receptor 162	chr12:6930710-6939136	+	3295	-9.90564	1.41194e-128
ENSG00000167244	IGF2: insulin-like growth factor 2 (somatomedin A)	chr11:2150341-2170833	-	6979	626.808	1.70496e-128
ENSG00000151617	EDNRA: endothelin receptor type A	chr4:148402068-148466106	+	4238	41.4748	2.72039e-128
ENSG00000130052	STARD8: StAR-related lipid transfer (START) domain containing 8	chrX:67867507-67945684	+	5558	42.242	4.09479e-128
ENSG00000146216	TTBK1: tau tubulin kinase 1	chr6:43211417-43255997	+	7503	-49.5307	5.29231e-128
ENSG00000140937	CDH11: cadherin 11, type 2, OB-cadherin (osteoblast)	chr16:64977655-65160015	-	9920	9.37113	7.95803e-128
ENSG00000153179	RASSF3: Ras association (RalGDS/AF-6) domain family member 3	chr12:65004292-65091347	+	3705	21.271	8.45021e-128
ENSG00000112309	B3GAT2: beta-1,3-glucuronyltransferase 2 (glucuronosyltransferase S)	chr6:71566381-71666741	-	6565	-4.11277	1.26923e-127
ENSG00000236279	CLEC2L: C-type lectin domain family 2, member L	chr7:139208601-139229730	+	2527	-99.2905	1.78996e-127
ENSG00000097021	ACOT7: acyl-CoA thioesterase 7	chr1:6324328-6454451	-	4892	-7.54527	1.78996e-127
ENSG00000142798	HSPG2: heparan sulfate proteoglycan 2	chr1:22148737-22263790	-	17694	52.6489	2.9584e-127
ENSG00000176749	CDK5R1: cyclin-dependent kinase 5, regulatory subunit 1 (p35)	chr17:30813636-30818274	+	4325	-8.56549	3.33472e-127
ENSG00000175352	NRIP3: nuclear receptor interacting protein 3	chr11:9002122-9025596	-	4123	-13.6001	3.59714e-127
ENSG00000188133	TMEM215: transmembrane protein 215	chr9:32783496-32787397	+	3581	-61.5866	4.67244e-127
ENSG00000132840	BHMT2: betaine--homocysteine S-methyltransferase 2	chr5:78365539-78385289	+	3182	27.6165	6.6456e-127
ENSG00000077498	TYR: tyrosinase	chr11:88910619-89028927	+	3016	794.487	7.33756e-127
ENSG00000107562	CXCL12: chemokine (C-X-C motif) ligand 12	chr10:44793037-44881941	-	6380	141.815	1.04753e-126
ENSG00000004660	CAMKK1: calcium/calmodulin-dependent protein kinase kinase 1, alpha	chr17:3763608-3798185	-	7424	-8.87566	1.11344e-126
ENSG00000167779	IGFBP6: insulin-like growth factor binding protein 6	chr12:53491219-53496129	+	1279	44.6999	1.21324e-126
ENSG00000149257	SERPINH1: serpin peptidase inhibitor, clade H (heat shock protein 47), member 1, (collagen binding protein 1)	chr11:75273100-75283828	+	4914	22.5965	2.3998e-126
ENSG00000069702	TGFBR3: transforming growth factor, beta receptor III	chr1:92145901-92371892	-	8654	39.89	2.3998e-126
ENSG00000184371	CSF1: colony stimulating factor 1 (macrophage)	chr1:110452863-110473614	+	5418	22.7829	2.48967e-126
ENSG00000104725	NEFL: neurofilament, light polypeptide	chr8:24808467-24814624	-	4083	-164.391	4.70671e-126
ENSG00000164830	OXR1: oxidation resistance 1	chr8:107282472-107764922	+	7202	-5.43479	6.07737e-126
ENSG00000169258	GPRIN1: G protein regulated inducer of neurite outgrowth 1	chr5:176022802-176037134	-	4211	-22.6446	6.343e-126
ENSG00000260415	AC068987.1: HCG1997999; cDNA FLJ33996 fis, clone DFNES2008881	chr12:52203788-52206636	+	2848	-55.452	8.77628e-126
ENSG00000138792	ENPEP: glutamyl aminopeptidase (aminopeptidase A)	chr4:111286888-111486441	+	7802	252.779	1.17995e-125
ENSG00000186231	KLHL32: kelch-like family member 32	chr6:97372604-97588630	+	3777	-28.4803	1.21707e-125
ENSG00000144857	BOC: BOC cell adhesion associated, oncogene regulated	chr3:112929849-113006303	+	10327	22.141	1.41874e-125
ENSG00000139915	MDGA2: MAM domain containing glycosylphosphatidylinositol anchor 2	chr14:47308825-48144157	-	8223	-8.61192	2.51316e-125
ENSG00000197142	ACSL5: acyl-CoA synthetase long-chain family member 5	chr10:114133775-114188138	+	4318	21.0404	2.92401e-125
ENSG00000162496	DHRS3: dehydrogenase/reductase (SDR family) member 3	chr1:12627938-12677737	-	3037	16.7691	3.91076e-125
ENSG00000087495	PHACTR3: phosphatase and actin regulator 3	chr20:58152563-58422766	+	6095	-33.3654	8.17891e-125
ENSG00000142173	COL6A2: collagen, type VI, alpha 2	chr21:47518010-47552763	+	5386	40.2927	8.89474e-125
ENSG00000122786	CALD1: caldesmon 1	chr7:134429002-134655479	+	9930	10.939	1.73157e-124
ENSG00000168542	COL3A1: collagen, type III, alpha 1	chr2:189839045-189877472	+	6816	553.172	2.13348e-124
ENSG00000011304	PTBP1: polypyrimidine tract binding protein 1	chr19:797074-812327	+	6969	5.88551	3.69563e-124
ENSG00000143416	SELENBP1: selenium binding protein 1	chr1:151336777-151345209	-	3504	20.9083	4.30777e-124
ENSG00000085719	CPNE3: copine III	chr8:87497058-87573726	+	6792	3.25857	8.86853e-124
ENSG00000136193	SCRN1: secernin 1	chr7:29959718-30029905	-	6046	-5.26475	1.17879e-123
ENSG00000213977	TAX1BP3: Tax1 (human T-cell leukemia virus type I) binding protein 3	chr17:3566195-3571976	-	1377	11.5937	2.32844e-123
ENSG00000149591	TAGLN: transgelin	chr11:117070036-117075498	+	3917	72.9209	6.45306e-123
ENSG00000197959	DNM3: dynamin 3	chr1:171810620-172387606	+	11346	-11.1928	6.77251e-123
ENSG00000119681	LTBP2: latent transforming growth factor beta binding protein 2	chr14:74964872-75079306	-	9310	36.041	1.07138e-122
ENSG00000107742	SPOCK2: sparc/osteonectin, cwcv and kazal-like domains proteoglycan (testican) 2	chr10:73818792-73848790	-	6572	-8.19383	1.42334e-122
ENSG00000258947	TUBB3: Tubulin beta-3 chain	chr16:89987799-90005169	+	6138	-43.6456	1.86133e-122
ENSG00000196924	FLNA: filamin A, alpha	chrX:153576891-153603006	-	10585	18.3886	7.23028e-122
ENSG00000103034	NDRG4: NDRG family member 4	chr16:58496749-58547532	+	9647	-69.7304	7.7266e-122
ENSG00000144579	CTDSP1: CTD (carboxy-terminal domain, RNA polymerase II, polypeptide A) small phosphatase 1	chr2:219262978-219270664	+	4727	5.15827	7.80474e-122
ENSG00000075340	ADD2: adducin 2 (beta)	chr2:70834749-70995357	-	12673	-70.9455	9.12775e-122
ENSG00000236107	AC010127.3	chr2:166813908-167158294	+	3839	-18.0719	9.66426e-122
ENSG00000039068	CDH1: cadherin 1, type 1, E-cadherin (epithelial)	chr16:68771127-68869451	+	6154	336.664	2.39697e-121
ENSG00000108309	RUNDC3A: RUN domain containing 3A	chr17:42385780-42396039	+	4905	-39.6716	5.29037e-121
ENSG00000197956	S100A6: S100 calcium binding protein A6	chr1:153507074-153508720	-	971	13.5664	5.53326e-121
ENSG00000130300	PLVAP: plasmalemma vesicle associated protein	chr19:17462256-17488159	-	2305	869.856	1.00239e-120
ENSG00000149564	ESAM: endothelial cell adhesion molecule	chr11:124622025-124632186	-	3373	8.88162	1.42638e-120
ENSG00000157554	ERG: v-ets avian erythroblastosis virus E26 oncogene homolog	chr21:39751948-40033704	-	8000	23.4147	3.08675e-120
ENSG00000100604	CHGA: chromogranin A (parathyroid secretory protein 1)	chr14:93389424-93401638	+	3102	-50.728	1.1298e-119
ENSG00000158122	AAED1: AhpC/TSA antioxidant enzyme domain containing 1	chr9:99401858-99417585	-	3084	6.58219	1.17073e-119
ENSG00000116675	DNAJC6: DnaJ (Hsp40) homolog, subfamily C, member 6	chr1:65713901-65881552	+	6907	-24.218	1.5316e-119
ENSG00000107105	ELAVL2: ELAV like neuron-specific RNA binding protein 2	chr9:23690101-23826335	-	5140	-124.214	2.39691e-119
ENSG00000137821	LRRC49: leucine rich repeat containing 49	chr15:71145577-71342414	+	6409	-7.92811	2.43015e-119
ENSG00000004399	PLXND1: plexin D1	chr3:129274017-129325661	-	9738	25.9575	4.0668e-119
ENSG00000047644	WWC3: WWC family member 3	chrX:9983601-10112518	+	7114	6.85617	8.19916e-119
ENSG00000138080	EMILIN1: elastin microfibril interfacer 1	chr2:27301434-27309271	+	3953	58.5379	2.09321e-118
ENSG00000118257	NRP2: neuropilin 2	chr2:206546713-206662857	+	11380	19.4051	2.2278e-118
ENSG00000170234	PWWP2A: PWWP domain containing 2A	chr5:159488807-159546430	-	6507	-3.06349	3.37641e-118
ENSG00000114923	SLC4A3: solute carrier family 4 (anion exchanger), member 3	chr2:220492048-220506702	+	5091	-13.5372	3.51626e-118
ENSG00000138698	RAP1GDS1: RAP1, GTP-GDP dissociation stimulator 1	chr4:99182534-99365012	+	5424	-4.78088	6.39761e-118
ENSG00000112837	TBX18: T-box 18	chr6:85397068-85474237	-	8469	49.0166	8.60384e-118
ENSG00000168000	BSCL2: Berardinelli-Seip congenital lipodystrophy 2 (seipin)	chr11:62457746-62477317	-	4004	-5.90233	8.71728e-118
ENSG00000130643	CALY: calcyon neuron-specific vesicular protein	chr10:135138926-135150475	-	1695	-46.2465	9.50959e-118
ENSG00000225782	RP11-322F10.2	chr1:220835812-220836458	-	590	-13.7131	1.39024e-117
ENSG00000240801	AC132217.4	chr11:2150350-2151194	-	373	568.195	1.71534e-117
ENSG00000006432	MAP3K9: mitogen-activated protein kinase kinase kinase 9	chr14:71189242-71276251	-	12386	-10.6479	3.30969e-117
ENSG00000147065	MSN: moesin	chrX:64808256-64961791	+	5969	9.60781	3.66975e-117
ENSG00000173548	SNX33: sorting nexin 33	chr15:75940246-75954642	+	8008	10.9527	4.09398e-117
ENSG00000135362	PRR5L: proline rich 5 like	chr11:36317837-36486754	+	6636	44.478	7.32582e-117
ENSG00000168079	SCARA5: scavenger receptor class A, member 5 (putative)	chr8:27727398-27850244	-	4435	251.703	8.42389e-117
ENSG00000069122	GPR116: G protein-coupled receptor 116	chr6:46820248-46922680	-	6717	16.8072	9.51253e-117
ENSG00000011347	SYT7: synaptotagmin VII	chr11:61282784-61348620	-	5953	-23.2318	1.02654e-116
ENSG00000183531	Z98256.1	chr22:33256005-33256420	-	411	52.7437	1.06666e-116
ENSG00000124194	GDAP1L1: ganglioside induced differentiation associated protein 1-like 1	chr20:42875886-42909013	+	2737	-27.3662	2.01453e-116
ENSG00000106991	ENG: endoglin	chr9:130577290-130617035	-	3710	61.724	4.99121e-116
ENSG00000135749	PCNXL2: pecanex-like 2 (Drosophila)	chr1:233119180-233431459	-	13815	-9.33823	9.70454e-116
ENSG00000144285	SCN1A: sodium channel, voltage-gated, type I, alpha subunit	chr2:166845669-166984523	-	8999	-234.819	1.43692e-115
ENSG00000125691	RPL23: ribosomal protein L23	chr17:37004117-37010096	-	5979	3.21454	2.12033e-115
ENSG00000167202	TBC1D2B: TBC1 domain family, member 2B	chr15:78276377-78370066	-	9763	7.93781	5.16809e-115
ENSG00000115137	DNAJC27: DnaJ (Hsp40) homolog, subfamily C, member 27	chr2:25166504-25194963	-	5624	-5.48093	7.09061e-115
ENSG00000142910	TINAGL1: tubulointerstitial nephritis antigen-like 1	chr1:32042115-32053288	+	5925	37.368	1.12993e-114
ENSG00000258986	TMEM179: transmembrane protein 179	chr14:104941014-105071984	-	3810	-52.8318	1.53893e-114
ENSG00000178031	ADAMTSL1: ADAMTS-like 1	chr9:18473891-18910948	+	13172	39.9522	2.57878e-114
ENSG00000103335	PIEZO1: piezo-type mechanosensitive ion channel component 1	chr16:88781750-88851619	-	10855	10.0605	4.6189e-114
ENSG00000233728	RP11-109P14.9	chr1:38265391-38266551	-	700	-14.0735	1.18991e-113
ENSG00000164076	CAMKV: CaM kinase-like vesicle-associated	chr3:49895420-49907655	-	3900	-121.845	2.87875e-113
ENSG00000105976	MET: met proto-oncogene	chr7:116312443-116438440	+	7109	23.2493	3.12886e-113
ENSG00000111886	GABRR2: gamma-aminobutyric acid (GABA) A receptor, rho 2	chr6:89966926-90025018	-	2230	-57.926	3.60594e-113
ENSG00000115380	EFEMP1: EGF containing fibulin-like extracellular matrix protein 1	chr2:56093101-56151274	-	4244	22.726	3.67791e-113
ENSG00000140600	SH3GL3: SH3-domain GRB2-like 3	chr15:84115979-84287495	+	3363	-49.2666	4.10828e-113
ENSG00000235531	RP11-383H13.1: Protein LOC100132891; cDNA FLJ53548	chr8:72740401-73030628	+	6284	74.069	4.62358e-113
ENSG00000213625	LEPROT: leptin receptor overlapping transcript	chr1:65886269-65901690	+	5105	7.06621	5.51509e-113
ENSG00000170412	GPRC5C: G protein-coupled receptor, family C, group 5, member C	chr17:72420989-72447792	+	8005	19.2904	5.5693e-113
ENSG00000241644	INMT: indolethylamine N-methyltransferase	chr7:30737600-30797218	+	3376	226.922	9.73979e-113
ENSG00000149295	DRD2: dopamine receptor D2	chr11:113280317-113346413	-	4117	-51.4578	1.18051e-112
ENSG00000176769	TCERG1L: transcription elongation regulator 1-like	chr10:132890653-133109984	-	5258	-48.1066	1.2555e-112
ENSG00000157542	KCNJ6: potassium inwardly-rectifying channel, subfamily J, member 6	chr21:38979677-39288749	-	19671	-83.4008	1.26442e-112
ENSG00000160716	CHRNB2: cholinergic receptor, nicotinic, beta 2 (neuronal)	chr1:154540256-154552502	+	5867	-48.7075	1.70122e-112
ENSG00000090776	EFNB1: ephrin-B1	chrX:68048839-68061990	+	3314	13.378	3.18547e-112
ENSG00000081026	MAGI3: membrane associated guanylate kinase, WW and PDZ domain containing 3	chr1:113933370-114228545	+	8180	-4.77068	3.57969e-112
ENSG00000179348	GATA2: GATA binding protein 2	chr3:128198269-128212028	-	4459	40.9316	3.86497e-112
ENSG00000179776	CDH5: cadherin 5, type 2 (vascular endothelium)	chr16:66400532-66438686	+	5961	18.1836	6.44363e-112
ENSG00000187800	PEAR1: platelet endothelial aggregation receptor 1	chr1:156863489-156886226	+	5530	34.2863	8.58814e-112
ENSG00000104313	EYA1: eyes absent homolog 1 (Drosophila)	chr8:72109667-72274467	-	5225	25.7973	9.13391e-112
ENSG00000172318	B3GALT1: UDP-Gal:betaGlcNAc beta 1,3-galactosyltransferase, polypeptide 1	chr2:168675181-168730551	+	5353	-14.9475	1.12974e-111
ENSG00000076067	RBMS2: RNA binding motif, single stranded interacting protein 2	chr12:56915712-56984745	+	3570	9.0065	1.72855e-111
ENSG00000135472	FAIM2: Fas apoptotic inhibitory molecule 2	chr12:50260678-50298000	-	6057	-65.611	2.40798e-111
ENSG00000120279	MYCT1: myc target 1	chr6:153019029-153045702	+	3030	20.9836	3.89146e-111
ENSG00000148925	BTBD10: BTB (POZ) domain containing 10	chr11:13409547-13484844	-	3495	-3.09069	4.36555e-111
ENSG00000145920	CPLX2: complexin 2	chr5:175223312-175311023	+	7099	-95.7973	8.65891e-111
ENSG00000105810	CDK6: cyclin-dependent kinase 6	chr7:92234234-92465908	-	12260	36.3863	1.3269e-110
ENSG00000057704	TMCC3: transmembrane and coiled-coil domain family 3	chr12:94960899-95044338	-	6515	14.4215	1.33588e-110
ENSG00000125931	CITED1: Cbp/p300-interacting transactivator, with Glu/Asp-rich carboxy-terminal domain, 1	chrX:71521487-71527037	-	1760	32.2172	2.13787e-110
ENSG00000164125	FAM198B: family with sequence similarity 198, member B	chr4:159045625-159094470	-	7880	18.8891	2.21949e-110
ENSG00000177425	PAWR: PRKC, apoptosis, WT1, regulator	chr12:79968758-80084877	-	11668	19.0001	6.60333e-110
ENSG00000139998	RAB15: RAB15, member RAS oncogene family	chr14:65412531-65439494	-	4379	-10.686	7.02514e-110
ENSG00000170419	VSTM2A: V-set and transmembrane domain containing 2A	chr7:54610017-54638773	+	5967	-120.374	7.13118e-110
ENSG00000248485	PCP4L1: Purkinje cell protein 4 like 1	chr1:161228516-161255240	+	1424	-32.3104	1.85158e-109
ENSG00000130958	SLC35D2: solute carrier family 35 (UDP-GlcNAc/UDP-glucose transporter), member D2	chr9:99082987-99145992	-	2203	6.56545	1.9794e-109
ENSG00000134030	CTIF: CBP80/20-dependent translation initiation factor	chr18:46065416-46389588	+	8100	-5.73009	2.83834e-109
ENSG00000108684	ASIC2: acid-sensing (proton-gated) ion channel 2	chr17:31340104-32501983	-	5597	-48.4977	3.69604e-109
ENSG00000170962	PDGFD: platelet derived growth factor D	chr11:103777913-104035107	-	4266	24.6783	7.00543e-109
ENSG00000162188	GNG3: guanine nucleotide binding protein (G protein), gamma 3	chr11:62475129-62476673	+	882	-38.3893	1.2144e-108
ENSG00000122870	BICC1: bicaudal C homolog 1 (Drosophila)	chr10:60272899-60591195	+	6567	14.4882	1.44101e-108
ENSG00000105255	FSD1: fibronectin type III and SPRY domain containing 1	chr19:4304596-4323840	+	3111	-67.9831	1.47221e-108
ENSG00000145362	ANK2: ankyrin 2, neuronal	chr4:113739264-114304896	+	18212	-15.3735	2.73373e-108
ENSG00000198561	CTNND1: catenin (cadherin-associated protein), delta 1	chr11:57520714-57587018	+	8833	4.21487	2.98815e-108
ENSG00000147526	TACC1: transforming, acidic coiled-coil containing protein 1	chr8:38585703-38710546	+	12609	5.39473	3.97973e-108
ENSG00000075043	KCNQ2: potassium voltage-gated channel, KQT-like subfamily, member 2	chr20:62037541-62103993	-	4029	-60.6702	5.04324e-108
ENSG00000164294	GPX8: glutathione peroxidase 8 (putative)	chr5:54455945-54462899	+	3868	50.3688	6.04381e-108
ENSG00000243888	RP11-548B3.3	chr9:72043163-72043637	-	398	-17.9547	7.41198e-108
ENSG00000273301	RP11-314B1.2	chr2:226563229-226568370	+	5141	-90.2414	8.89924e-108
ENSG00000125378	BMP4: bone morphogenetic protein 4	chr14:54416453-54425479	-	3082	74.9874	9.04678e-108
ENSG00000150687	PRSS23: protease, serine, 23	chr11:86502100-86663952	+	11725	39.2698	1.4231e-107
ENSG00000175893	ZDHHC21: zinc finger, DHHC-type containing 21	chr9:14611068-14693469	-	9426	-3.90066	2.18157e-107
ENSG00000186487	MYT1L: myelin transcription factor 1-like	chr2:1792884-2335032	-	13081	-85.51	2.48011e-107
ENSG00000155749	ALS2CR12: amyotrophic lateral sclerosis 2 (juvenile) chromosome region, candidate 12	chr2:202152993-202222121	-	2635	-9.67	4.84932e-107
ENSG00000110799	VWF: von Willebrand factor	chr12:6058039-6233936	-	9925	36.3092	5.34523e-107
ENSG00000143140	GJA5: gap junction protein, alpha 5, 40kDa	chr1:147228331-147245484	-	3256	50.4782	8.32316e-107
ENSG00000075651	PLD1: phospholipase D1, phosphatidylcholine-specific	chr3:171318194-171528740	-	9953	24.7998	1.69126e-106
ENSG00000188191	PRKAR1B: protein kinase, cAMP-dependent, regulatory, type I, beta	chr7:588833-767287	-	4491	-7.26622	1.81581e-106
ENSG00000144810	COL8A1: collagen, type VIII, alpha 1	chr3:99357318-99518070	+	9408	90.4349	3.09014e-106
ENSG00000143382	ADAMTSL4: ADAMTS-like 4	chr1:150521883-150533413	+	6393	37.3246	3.51715e-106
ENSG00000106069	CHN2: chimerin 2	chr7:29161889-29553944	+	10853	-14.5329	6.40265e-106
ENSG00000169871	TRIM56: tripartite motif containing 56	chr7:100728719-100735017	+	3933	14.092	9.15293e-106
ENSG00000124067	SLC12A4: solute carrier family 12 (potassium/chloride transporter), member 4	chr16:67977376-68003504	-	8298	6.44783	1.10568e-105
ENSG00000162692	VCAM1: vascular cell adhesion molecule 1	chr1:101185297-101204601	+	6049	223.911	1.13838e-105
ENSG00000140750	ARHGAP17: Rho GTPase activating protein 17	chr16:24930705-25026987	-	9892	4.95383	1.2058e-105
ENSG00000121454	LHX4: LIM homeobox 4	chr1:180199420-180249380	+	7324	-17.5733	1.52374e-105
ENSG00000077080	ACTL6B: actin-like 6B	chr7:100240719-100254084	-	2389	-54.5978	1.62043e-105
ENSG00000131242	RAB11FIP4: RAB11 family interacting protein 4 (class II)	chr17:29718641-29865236	+	15384	-8.88563	1.87905e-105
ENSG00000186310	NAP1L3: nucleosome assembly protein 1-like 3	chrX:92925928-92928567	-	2639	-9.72432	2.03251e-105
ENSG00000186908	ZDHHC17: zinc finger, DHHC-type containing 17	chr12:77157367-77247476	+	8802	-2.29854	2.26448e-105
ENSG00000105655	ISYNA1: inositol-3-phosphate synthase 1	chr19:18545197-18549111	-	3284	19.0295	3.6866e-105
ENSG00000101298	SNPH: syntaphilin	chr20:1246959-1289972	+	5572	-18.278	4.21969e-105
ENSG00000145332	KLHL8: kelch-like family member 8	chr4:88081254-88161466	-	7354	-6.37565	5.59503e-105
ENSG00000198682	PAPSS2: 3'-phosphoadenosine 5'-phosphosulfate synthase 2	chr10:89419369-89507462	+	4116	22.9062	6.79806e-105
ENSG00000130226	DPP6: dipeptidyl-peptidase 6	chr7:153584181-154685995	+	13574	-31.2251	1.13349e-104
ENSG00000129673	AANAT: aralkylamine N-acetyltransferase	chr17:74449432-74466199	+	2190	-53.9361	1.45542e-104
ENSG00000136235	GPNMB: glycoprotein (transmembrane) nmb	chr7:23275585-23314727	+	5956	118.66	1.53707e-104
ENSG00000076864	RAP1GAP: RAP1 GTPase activating protein	chr1:21922707-21995801	-	5650	-28.6789	2.91277e-104
ENSG00000085563	ABCB1: ATP-binding cassette, sub-family B (MDR/TAP), member 1	chr7:87133174-87342611	-	5552	8.79299	4.41876e-104
ENSG00000147481	SNTG1: syntrophin, gamma 1	chr8:50822348-51706678	+	5085	-55.1981	5.61173e-104
ENSG00000256309	AC009469.1	chr2:218664513-218665979	-	1464	10.9809	6.59907e-104
ENSG00000109099	PMP22: peripheral myelin protein 22	chr17:15133094-15168643	-	2920	14.7831	8.97914e-104
ENSG00000113140	SPARC: secreted protein, acidic, cysteine-rich (osteonectin)	chr5:151040656-151066726	-	4831	10.2962	1.28167e-103
ENSG00000205038	PKHD1L1: polycystic kidney and hepatic disease 1 (autosomal recessive)-like 1	chr8:110374705-110542559	+	13728	236.399	1.32731e-103
ENSG00000089327	FXYD5: FXYD domain containing ion transport regulator 5	chr19:35645632-35660786	+	2993	22.2699	1.36845e-103
ENSG00000198959	TGM2: transglutaminase 2	chr20:36756862-36794980	-	6962	113.519	2.38092e-103
ENSG00000144635	DYNC1LI1: dynein, cytoplasmic 1, light intermediate chain 1	chr3:32567462-32612366	-	6132	-2.93268	2.56591e-103
ENSG00000091664	SLC17A6: solute carrier family 17 (vesicular glutamate transporter), member 6	chr11:22359642-22401049	+	4219	-295.462	2.95391e-103
ENSG00000101489	CELF4: CUGBP, Elav-like family member 4	chr18:34823009-35146000	-	6532	-46.7177	2.95391e-103
ENSG00000113555	PCDH12: protocadherin 12	chr5:141323149-141349304	-	6818	20.5972	3.1743e-103
ENSG00000069966	GNB5: guanine nucleotide binding protein (G protein), beta 5	chr15:52413116-52483566	-	7487	-8.8667	3.41746e-103
ENSG00000171310	CHST11: carbohydrate (chondroitin 4) sulfotransferase 11	chr12:104849072-105155792	+	6492	12.4815	4.35403e-103
ENSG00000174175	SELP: selectin P (granule membrane protein 140kDa, antigen CD62)	chr1:169558086-169599431	-	3490	354.598	5.04006e-103
ENSG00000157873	TNFRSF14: tumor necrosis factor receptor superfamily, member 14	chr1:2487077-2496821	+	6219	48.1158	8.04224e-103
ENSG00000151572	ANO4: anoctamin 4	chr12:101111303-101522419	+	4997	-19.8327	9.67703e-103
ENSG00000169291	SHE: Src homology 2 domain containing E	chr1:154442247-154474589	-	8441	22.531	1.26245e-102
ENSG00000108622	ICAM2: intercellular adhesion molecule 2	chr17:62079953-62097994	-	3243	18.7796	2.3072e-102
ENSG00000112232	KHDRBS2: KH domain containing, RNA binding, signal transduction associated 2	chr6:62389864-62996132	-	2332	-19.2699	3.28001e-102
ENSG00000165323	FAT3: FAT atypical cadherin 3	chr11:92085261-92629618	+	19420	-22.0388	3.79265e-102
ENSG00000067113	PPAP2A: phosphatidic acid phosphatase type 2A	chr5:54720681-54830878	-	2016	7.64844	4.50986e-102
ENSG00000142279	WTIP: Wilms tumor 1 interacting protein	chr19:34971873-34997258	+	8262	15.174	5.13024e-102
ENSG00000164796	CSMD3: CUB and Sushi multiple domains 3	chr8:113235156-114449328	-	20567	-99.9007	7.36639e-102
ENSG00000180828	BHLHE22: basic helix-loop-helix family, member e22	chr8:65492813-65496181	+	3368	-17.6786	8.70968e-102
ENSG00000171115	GIMAP8: GTPase, IMAP family member 8	chr7:150147717-150176480	+	4184	41.5172	1.12796e-101
ENSG00000101850	GPR143: G protein-coupled receptor 143	chrX:9693385-9754337	-	2487	14.49	1.14549e-101
ENSG00000165124	SVEP1: sushi, von Willebrand factor type A, EGF and pentraxin domain containing 1	chr9:113127530-113342160	-	14193	108.746	1.21659e-101
ENSG00000125384	PTGER2: prostaglandin E receptor 2 (subtype EP2), 53kDa	chr14:52781022-52795324	+	2473	113.827	1.39906e-101
ENSG00000066056	TIE1: tyrosine kinase with immunoglobulin-like and EGF-like domains 1	chr1:43766663-43788779	+	6694	23.1181	1.56416e-101
ENSG00000224383	C17orf72: chromosome 17 open reading frame 72	chr17:62075710-62081664	+	4142	17.3204	1.75887e-101
ENSG00000198467	TPM2: tropomyosin 2 (beta)	chr9:35681988-35691017	-	4047	42.4569	2.54422e-101
ENSG00000067182	TNFRSF1A: tumor necrosis factor receptor superfamily, member 1A	chr12:6437922-6451280	-	4005	27.0437	2.88807e-101
ENSG00000185090	MANEAL: mannosidase, endo-alpha-like	chr1:38259473-38266809	+	3018	-12.7584	2.88884e-101
ENSG00000198825	INPP5F: inositol polyphosphate-5-phosphatase F	chr10:121485608-121588652	+	6184	-4.17323	3.5217e-101
ENSG00000128595	CALU: calumenin	chr7:128379345-128411861	+	4537	5.06575	5.47694e-101
ENSG00000104643	MTMR9: myotubularin related protein 9	chr8:11141924-11185646	+	8795	-3.80471	5.75429e-101
ENSG00000161638	ITGA5: integrin, alpha 5 (fibronectin receptor, alpha polypeptide)	chr12:54789044-54813244	-	7577	21.8309	7.36297e-101
ENSG00000101958	GLRA2: glycine receptor, alpha 2	chrX:14547419-14749934	+	3713	-187.067	1.09101e-100
ENSG00000101745	ANKRD12: ankyrin repeat domain 12	chr18:9136225-9285983	+	12269	-4.18405	1.1497e-100
ENSG00000145012	LPP: LIM domain containing preferred translocation partner in lipoma	chr3:187871071-188608460	+	25536	8.56998	1.33709e-100
ENSG00000213079	SCAF8: SR-related CTD-associated factor 8	chr6:155054458-155155192	+	5295	-2.59259	2.54572e-100
ENSG00000144668	ITGA9: integrin, alpha 9	chr3:37493605-37865005	+	8277	9.60919	2.61891e-100
ENSG00000134265	NAPG: N-ethylmaleimide-sensitive factor attachment protein, gamma	chr18:10525901-10552758	+	5586	-3.04248	2.64443e-100
ENSG00000050030	KIAA2022: KIAA2022	chrX:73952683-74145282	-	11719	-5.96448	3.70067e-100
ENSG00000180694	TMEM64: transmembrane protein 64	chr8:91634222-91803860	-	5870	13.049	3.76218e-100
ENSG00000011677	GABRA3: gamma-aminobutyric acid (GABA) A receptor, alpha 3	chrX:151334705-151619830	-	4193	-43.7232	4.52878e-100
ENSG00000169836	TACR3: tachykinin receptor 3	chr4:104507187-104640973	-	5190	-191.495	4.67815e-100
ENSG00000099250	NRP1: neuropilin 1	chr10:33466419-33625190	-	11517	30.2345	4.85403e-100
ENSG00000213578	CPLX3: complexin 3	chr15:75118887-75124141	+	2080	-100.693	4.96162e-100
ENSG00000139190	VAMP1: vesicle-associated membrane protein 1 (synaptobrevin 1)	chr12:6571402-6580153	-	3580	-17.1867	6.33748e-100
ENSG00000197712	FAM114A1: family with sequence similarity 114, member A1	chr4:38869297-38947360	+	4871	10.0178	6.35157e-100
ENSG00000100884	CPNE6: copine VI (neuronal)	chr14:24540045-24547309	+	5996	-49.4692	7.58043e-100
ENSG00000261606	RP11-414J4.2	chr15:75108563-75124136	+	6793	-91.8932	7.66064e-100
ENSG00000158352	SHROOM4: shroom family member 4	chrX:50334646-50557302	-	10333	12.9641	8.00346e-100
ENSG00000101608	MYL12A: myosin, light chain 12A, regulatory, non-sarcomeric	chr18:3247478-3256234	+	3245	10.4292	9.24874e-100
ENSG00000004846	ABCB5: ATP-binding cassette, sub-family B (MDR/TAP), member 5	chr7:20654829-20816658	+	9257	867.016	1.15888e-99
ENSG00000108176	DNAJC12: DnaJ (Hsp40) homolog, subfamily C, member 12	chr10:69556426-69597924	-	2117	-8.21101	1.18255e-99
ENSG00000152818	UTRN: utrophin	chr6:144606836-145174170	+	14405	4.40934	1.65238e-99
ENSG00000105649	RAB3A: RAB3A, member RAS oncogene family	chr19:18307593-18314884	-	1818	-33.1291	1.72353e-99
ENSG00000168280	KIF5C: kinesin family member 5C	chr2:149632818-149883273	+	9221	-35.9781	2.60973e-99
ENSG00000172403	SYNPO2: synaptopodin 2	chr4:119809995-119982402	+	11375	13.622	2.94186e-99
ENSG00000067606	PRKCZ: protein kinase C, zeta	chr1:1981908-2116834	+	7636	-6.6643	3.27315e-99
ENSG00000198121	LPAR1: lysophosphatidic acid receptor 1	chr9:113635542-113800981	-	4095	32.2711	3.39325e-99
ENSG00000090376	IRAK3: interleukin-1 receptor-associated kinase 3	chr12:66582658-66648402	+	10004	24.8672	4.54689e-99
ENSG00000148180	GSN: gelsolin	chr9:123970071-124095121	+	11097	18.6898	6.45433e-99
ENSG00000148426	PROSER2: proline and serine-rich protein 2	chr10:11865337-11914276	+	3663	33.0664	7.78229e-99
ENSG00000186868	MAPT: microtubule-associated protein tau	chr17:43971747-44105700	+	14924	-20.774	1.06283e-98
ENSG00000172209	GPR22: G protein-coupled receptor 22	chr7:107110462-107116098	+	3677	-9.63385	1.27448e-98
ENSG00000116962	NID1: nidogen 1	chr1:236139129-236228462	-	5864	25.5108	1.55362e-98
ENSG00000137507	LRRC32: leucine rich repeat containing 32	chr11:76368567-76381791	-	4459	29.7307	1.81512e-98
ENSG00000091157	WDR7: WD repeat domain 7	chr18:54318573-54698828	+	10685	-3.78726	2.1363e-98
ENSG00000177133	LINC00982: long intergenic non-protein coding RNA 982	chr1:2976178-2985001	-	5600	81.7649	3.00534e-98
ENSG00000132357	CARD6: caspase recruitment domain family, member 6	chr5:40841285-40860275	+	4397	21.2359	3.27628e-98
ENSG00000170903	MSANTD4: Myb/SANT-like DNA-binding domain containing 4 with coiled-coils	chr11:105866349-105893130	-	5105	-3.6529	3.77383e-98
ENSG00000173546	CSPG4: chondroitin sulfate proteoglycan 4	chr15:75966662-76005189	-	8290	42.5472	6.0433e-98
ENSG00000117569	PTBP2: polypyrimidine tract binding protein 2	chr1:97187220-97289294	+	13174	-3.66925	6.85149e-98
ENSG00000112414	GPR126: G protein-coupled receptor 126	chr6:142622990-142767403	+	8473	94.9681	7.42939e-98
ENSG00000113327	GABRG2: gamma-aminobutyric acid (GABA) A receptor, gamma 2	chr5:161494545-161582542	+	4447	-89.8178	9.64485e-98
ENSG00000170959	DCDC1: doublecortin domain containing 1	chr11:30851915-31391357	-	13160	-39.8012	1.2649e-97
ENSG00000143502	SUSD4: sushi domain containing 4	chr1:223394160-223537544	-	4865	-64.5246	1.3336e-97
ENSG00000138686	BBS7: Bardet-Biedl syndrome 7	chr4:122745594-122791652	-	4829	-6.24985	1.46319e-97
ENSG00000177380	PPFIA3: protein tyrosine phosphatase, receptor type, f polypeptide (PTPRF), interacting protein (liprin), alpha 3	chr19:49622645-49654283	+	6451	-4.56966	1.53244e-97
ENSG00000163694	RBM47: RNA binding motif protein 47	chr4:40425271-40632892	-	8558	62.7715	1.99495e-97
ENSG00000151150	ANK3: ankyrin 3, node of Ranvier (ankyrin G)	chr10:61786055-62493248	-	24624	-5.76448	2.31871e-97
ENSG00000147606	SLC26A7: solute carrier family 26 (anion exchanger), member 7	chr8:92221721-92410378	+	6269	76.6155	2.96448e-97
ENSG00000095370	SH2D3C: SH2 domain containing 3C	chr9:130500595-130541020	-	4599	8.41023	3.24302e-97
ENSG00000087303	NID2: nidogen 2 (osteonidogen)	chr14:52471520-52535712	-	6158	14.8156	4.47853e-97
ENSG00000104722	NEFM: neurofilament, medium polypeptide	chr8:24770524-24776607	+	4377	-121.512	4.51201e-97
ENSG00000008282	SYPL1: synaptophysin-like 1	chr7:105730948-105753022	-	2794	5.07816	5.31975e-97
ENSG00000177045	SIX5: SIX homeobox 5	chr19:46268042-46272484	-	3556	13.2018	6.20781e-97
ENSG00000132256	TRIM5: tripartite motif containing 5	chr11:5684424-5959849	-	5207	9.71995	7.9727e-97
ENSG00000065882	TBC1D1: TBC1 (tre-2/USP6, BUB2, cdc16) domain family, member 1	chr4:37892707-38140796	+	9027	6.40517	8.84898e-97
ENSG00000170616	SCRT1: scratch family zinc finger 1	chr8:145554227-145559943	-	3778	-130.127	1.26078e-96
ENSG00000115977	AAK1: AP2 associated kinase 1	chr2:69688531-69901481	-	14926	-7.454	1.94501e-96
ENSG00000119283	TRIM67: tripartite motif containing 67	chr1:231297857-231357302	+	9326	-37.9733	2.09854e-96
ENSG00000087470	DNM1L: dynamin 1-like	chr12:32832133-32898486	+	7184	-2.33642	3.42102e-96
ENSG00000142459	EVI5L: ecotropic viral integration site 5-like	chr19:7895118-7929862	+	6252	-2.8744	4.5883e-96
ENSG00000130429	ARPC1B: actin related protein 2/3 complex, subunit 1B, 41kDa	chr7:98971871-98992424	+	3979	20.1632	4.73191e-96
ENSG00000134531	EMP1: epithelial membrane protein 1	chr12:13349649-13369708	+	4673	38.0082	6.76718e-96
ENSG00000111145	ELK3: ELK3, ETS-domain protein (SRF accessory protein 2)	chr12:96588159-96663613	+	4648	15.1391	7.60582e-96
ENSG00000166949	SMAD3: SMAD family member 3	chr15:67356100-67487533	+	9113	8.50904	8.24492e-96
ENSG00000215906	LACTBL1: lactamase, beta-like 1	chr1:23279535-23291831	-	1641	-188.672	9.67975e-96
ENSG00000150977	RILPL2: Rab interacting lysosomal protein-like 2	chr12:123899935-123921264	-	1435	14.4192	1.25365e-95
ENSG00000111348	ARHGDIB: Rho GDP dissociation inhibitor (GDI) beta	chr12:15094950-15114662	-	2102	41.1835	1.4123e-95
ENSG00000126561	STAT5A: signal transducer and activator of transcription 5A	chr17:40439564-40463961	+	5756	11.0759	1.55153e-95
ENSG00000073969	NSF: N-ethylmaleimide-sensitive factor	chr17:44668034-44834830	+	5009	-6.77963	2.35477e-95
ENSG00000257065	RP3-468K18.5	chr6:144128228-144165754	+	762	10.1472	2.35563e-95
ENSG00000182704	TSKU: tsukushi, small leucine rich proteoglycan	chr11:76493294-76509198	+	4131	23.8401	2.61895e-95
ENSG00000172037	LAMB2: laminin, beta 2 (laminin S)	chr3:49158546-49170551	-	6865	7.46804	4.29665e-95
ENSG00000197965	MPZL1: myelin protein zero-like 1	chr1:167690428-167761156	+	7069	6.69538	1.02911e-94
ENSG00000110108	TMEM109: transmembrane protein 109	chr11:60681345-60690915	+	2421	4.37654	1.17497e-94
ENSG00000159784	FAM131B: family with sequence similarity 131, member B	chr7:143050492-143059863	-	6430	-11.9522	1.21365e-94
ENSG00000105538	RASIP1: Ras interacting protein 1	chr19:49223843-49243978	-	4149	14.4316	1.33741e-94
ENSG00000254422	RP11-864G5.3	chr11:102100581-102101653	-	628	11.9463	1.36626e-94
ENSG00000100906	NFKBIA: nuclear factor of kappa light polypeptide gene enhancer in B-cells inhibitor, alpha	chr14:35870716-35873955	-	2373	6.73221	1.37196e-94
ENSG00000184584	TMEM173: transmembrane protein 173	chr5:138855118-138862520	-	3850	37.6935	2.04138e-94
ENSG00000157827	FMNL2: formin-like 2	chr2:153191750-153506348	+	6519	7.4743	2.10513e-94
ENSG00000125388	GRK4: G protein-coupled receptor kinase 4	chr4:2965334-3042474	+	4686	-5.90054	2.12075e-94
ENSG00000169105	CHST14: carbohydrate (N-acetylgalactosamine 4-0) sulfotransferase 14	chr15:40763159-40765353	+	2194	9.30925	2.46586e-94
ENSG00000008196	TFAP2B: transcription factor AP-2 beta (activating enhancer binding protein 2 beta)	chr6:50786435-50815326	+	6149	-63.1533	4.6293e-94
ENSG00000165521	EML5: echinoderm microtubule associated protein like 5	chr14:89078774-89259096	-	11021	-7.38243	7.41427e-94
ENSG00000111262	KCNA1: potassium voltage-gated channel, shaker-related subfamily, member 1 (episodic ataxia with myokymia)	chr12:5019070-5040527	+	8361	-106.333	7.77573e-94
ENSG00000137076	TLN1: talin 1	chr9:35696944-35732392	-	10076	9.16444	8.31778e-94
ENSG00000188888	GPR179: G protein-coupled receptor 179	chr17:36481412-36499730	-	8179	-92.7413	9.22693e-94
ENSG00000101665	SMAD7: SMAD family member 7	chr18:46446222-46477081	-	3692	10.7446	1.05598e-93
ENSG00000174111	SOCS7: suppressor of cytokine signaling 7	chr17:36508110-36556019	+	2794	-3.0065	1.73539e-93
ENSG00000152784	PRDM8: PR domain containing 8	chr4:81105032-81125483	+	4588	-35.8907	1.97232e-93
ENSG00000196361	ELAVL3: ELAV like neuron-specific RNA binding protein 3	chr19:11562140-11591861	-	4761	-40.2328	6.30576e-93
ENSG00000056972	TRAF3IP2: TRAF3 interacting protein 2	chr6:111877656-111927481	-	6553	7.96127	6.35076e-93
ENSG00000128294	TPST2: tyrosylprotein sulfotransferase 2	chr22:26921457-26992681	-	3448	7.57859	6.43757e-93
ENSG00000184368	MAP7D2: MAP7 domain containing 2	chrX:20024830-20135035	-	4475	-34.349	7.97427e-93
ENSG00000144834	TAGLN3: transgelin 3	chr3:111717510-111732734	+	1791	-149.023	9.97698e-93
ENSG00000172380	GNG12: guanine nucleotide binding protein (G protein), gamma 12	chr1:68167148-68299150	-	4724	8.35898	1.075e-92
ENSG00000147432	CHRNB3: cholinergic receptor, nicotinic, beta 3 (neuronal)	chr8:42552518-42592550	+	2587	-372.495	1.11355e-92
ENSG00000144824	PHLDB2: pleckstrin homology-like domain, family B, member 2	chr3:111451343-111695364	+	12109	33.7964	1.704e-92
ENSG00000181481	RNF135: ring finger protein 135	chr17:29295802-29326929	+	3580	13.897	1.74552e-92
ENSG00000162542	TMCO4: transmembrane and coiled-coil domains 4	chr1:20008705-20126438	-	4054	14.4969	1.75388e-92
ENSG00000261759	RP11-626G11.3	chr16:19131297-19132951	-	1137	21.7576	2.2496e-92
ENSG00000008277	ADAM22: ADAM metallopeptidase domain 22	chr7:87563457-87832204	+	12217	-8.54111	2.89376e-92
ENSG00000166510	CCDC68: coiled-coil domain containing 68	chr18:52568739-52626739	-	5115	25.4284	3.56588e-92
ENSG00000113732	ATP6V0E1: ATPase, H+ transporting, lysosomal 9kDa, V0 subunit e1	chr5:172410759-172462448	+	1623	8.57503	3.70166e-92
ENSG00000118523	CTGF: connective tissue growth factor	chr6:132269315-132272513	-	2339	78.6926	3.70166e-92
ENSG00000089169	RPH3A: rabphilin 3A homolog (mouse)	chr12:113008183-113336686	+	10381	-59.1294	4.08818e-92
ENSG00000163539	CLASP2: cytoplasmic linker associated protein 2	chr3:33537736-33759848	-	15270	-4.0377	4.11764e-92
ENSG00000116983	HPCAL4: hippocalcin like 4	chr1:40144319-40157361	-	4856	-83.0492	5.16112e-92
ENSG00000168679	SLC16A4: solute carrier family 16, member 4	chr1:110905469-110933704	-	3167	20.9388	7.36629e-92
ENSG00000101911	PRPS2: phosphoribosyl pyrophosphate synthetase 2	chrX:12809473-12842341	+	2758	11.2571	1.48659e-91
ENSG00000213203	GIMAP1: GTPase, IMAP family member 1	chr7:150413644-150421372	+	4846	37.4899	1.51835e-91
ENSG00000146376	ARHGAP18: Rho GTPase activating protein 18	chr6:129897276-130031370	-	4640	11.3358	1.6135e-91
ENSG00000106483	SFRP4: secreted frizzled-related protein 4	chr7:37945542-38065297	-	3597	336.363	1.86102e-91
ENSG00000136160	EDNRB: endothelin receptor type B	chr13:78469615-78493903	-	5035	10.8764	1.97926e-91
ENSG00000120899	PTK2B: protein tyrosine kinase 2 beta	chr8:27168998-27316903	+	7928	11.268	2.00578e-91
ENSG00000022355	GABRA1: gamma-aminobutyric acid (GABA) A receptor, alpha 1	chr5:161274196-161326975	+	5494	-217.574	2.11527e-91
ENSG00000164100	NDST3: N-deacetylase/N-sulfotransferase (heparan glucosaminyl) 3	chr4:118954772-119179803	+	7009	-39.1168	2.541e-91
ENSG00000156218	ADAMTSL3: ADAMTS-like 3	chr15:84322837-84708594	+	9754	23.2655	3.57466e-91
ENSG00000185070	FLRT2: fibronectin leucine rich transmembrane protein 2	chr14:85996487-86095034	+	9163	12.1495	3.69085e-91
ENSG00000100095	SEZ6L: seizure related 6 homolog (mouse)-like	chr22:26565439-26779562	+	7152	-32.4459	5.92015e-91
ENSG00000269975	RP11-58B17.2	chr3:9540044-9541253	-	1209	-79.59	6.83197e-91
ENSG00000107643	MAPK8: mitogen-activated protein kinase 8	chr10:49514697-49647403	+	9613	-2.96622	8.87551e-91
ENSG00000055211	GINM1: glycoprotein integral membrane 1	chr6:149887429-149912884	+	2248	3.32225	1.13478e-90
ENSG00000171368	TPPP: tubulin polymerization promoting protein	chr5:660882-693510	-	5116	-11.2209	1.20282e-90
ENSG00000180139	ACTA2-AS1: ACTA2 antisense RNA 1	chr10:90692399-90700368	+	2721	53.9093	1.42682e-90
ENSG00000008056	SYN1: synapsin I	chrX:47431302-47479252	-	3203	-12.6532	1.46783e-90
ENSG00000146276	GABRR1: gamma-aminobutyric acid (GABA) A receptor, rho 1	chr6:89887219-89940997	-	3772	-98.0142	2.13687e-90
ENSG00000002586	CD99: CD99 molecule	chrX:2609219-2659350	+	3284	10.2183	2.61388e-90
ENSG00000155975	VPS37A: vacuolar protein sorting 37 homolog A (S. cerevisiae)	chr8:17104079-17159936	+	6784	-4.0076	3.99542e-90
ENSG00000101335	MYL9: myosin, light chain 9, regulatory	chr20:35169886-35178228	+	1199	14.5507	4.63913e-90
ENSG00000187942	LDLRAD2: low density lipoprotein receptor class A domain containing 2	chr1:22138757-22151714	+	4490	56.237	5.09368e-90
ENSG00000108001	EBF3: early B-cell factor 3	chr10:131633546-131762105	-	4623	-17.845	5.59016e-90
ENSG00000140575	IQGAP1: IQ motif containing GTPase activating protein 1	chr15:90931449-91045475	+	10806	11.4896	5.59016e-90
ENSG00000135046	ANXA1: annexin A1	chr9:75766672-75785309	+	4561	37.843	7.27339e-90
ENSG00000178202	KDELC2: KDEL (Lys-Asp-Glu-Leu) containing 2	chr11:108342831-108369159	-	4993	5.42462	7.42981e-90
ENSG00000115170	ACVR1: activin A receptor, type I	chr2:158592957-158732374	-	3988	4.00338	7.74432e-90
ENSG00000143842	SOX13: SRY (sex determining region Y)-box 13	chr1:204042242-204096863	+	7412	7.94609	7.90231e-90
ENSG00000150672	DLG2: discs, large homolog 2 (Drosophila)	chr11:83166054-85338966	-	16089	-8.6531	8.58584e-90
ENSG00000150361	KLHL1: kelch-like family member 1	chr13:70274725-70682591	-	4115	-128.362	8.7304e-90
ENSG00000235718	MFRP: membrane frizzled-related protein	chr11:119209651-119217383	-	4029	43.5704	9.08105e-90
ENSG00000122733	KIAA1045: KIAA1045	chr9:34957483-34982541	+	5934	-16.7825	1.03175e-89
ENSG00000259159	MFRP	chr11:119209651-119217368	-	3902	43.6233	1.13496e-89
ENSG00000129038	LOXL1: lysyl oxidase-like 1	chr15:74218329-74244478	+	3637	33.6272	1.16324e-89
ENSG00000250644	RP11-295K3.1	chr11:1768896-1780281	-	1136	11.0207	1.18132e-89
ENSG00000223953	C1QTNF5: C1q and tumor necrosis factor related protein 5	chr11:119209651-119217383	-	3917	43.5755	1.18146e-89
ENSG00000136267	DGKB: diacylglycerol kinase, beta 90kDa	chr7:14184673-15014402	-	9512	-12.8721	2.6292e-89
ENSG00000019505	SYT13: synaptotagmin XIII	chr11:45261851-45307870	-	5424	-62.782	2.89173e-89
ENSG00000118707	TGIF2: TGFB-induced factor homeobox 2	chr20:35201890-35222353	+	3784	4.14738	3.76054e-89
ENSG00000166848	TERF2IP: telomeric repeat binding factor 2, interacting protein	chr16:75681683-75795770	+	3379	-2.9702	5.81632e-89
ENSG00000131477	RAMP2: receptor (G protein-coupled) activity modifying protein 2	chr17:40910464-40915059	+	1148	38.3329	6.3e-89
ENSG00000164061	BSN: bassoon presynaptic cytomatrix protein	chr3:49591921-49708978	+	16225	-14.402	6.75312e-89
ENSG00000173068	BNC2: basonuclin 2	chr9:16409500-16870841	-	14812	6.68979	6.75312e-89
ENSG00000182993	C12orf60: chromosome 12 open reading frame 60	chr12:14956505-15059520	+	4570	22.6747	8.64481e-89
ENSG00000260336	RP11-395B7.7	chr7:100737327-100741248	+	3921	10.8172	1.23939e-88
ENSG00000164506	STXBP5: syntaxin binding protein 5 (tomosyn)	chr6:147525560-147706866	+	5853	-4.2491	1.32056e-88
ENSG00000151615	POU4F2: POU class 4 homeobox 2	chr4:147560044-147563626	+	3144	-147.441	1.72232e-88
ENSG00000128274	A4GALT: alpha 1,4-galactosyltransferase	chr22:43088126-43117304	-	2943	34.5828	2.92866e-88
ENSG00000161082	CELF5: CUGBP, Elav-like family member 5	chr19:3224700-3297074	+	6024	-24.9884	3.6026e-88
ENSG00000256013	RP11-27M24.1	chr16:10623296-10625939	+	533	20.7061	4.6603e-88
ENSG00000128683	GAD1: glutamate decarboxylase 1 (brain, 67kDa)	chr2:171669722-171717661	+	8242	-90.4982	6.09722e-88
ENSG00000116147	TNR: tenascin R	chr1:175284329-175712906	-	12960	-85.6688	6.15733e-88
ENSG00000171189	GRIK1: glutamate receptor, ionotropic, kainate 1	chr21:30909253-31312351	-	4248	-66.5813	6.71366e-88
ENSG00000111077	TENC1: tensin like C1 domain containing phosphatase (tensin 2)	chr12:53440752-53458156	+	8093	9.83279	6.84696e-88
ENSG00000174521	TTC9B: tetratricopeptide repeat domain 9B	chr19:40721964-40724306	-	2342	-30.1553	6.97585e-88
ENSG00000177301	KCNA2: potassium voltage-gated channel, shaker-related subfamily, member 2	chr1:111136201-111174096	-	4013	-20.5753	6.97585e-88
ENSG00000198844	ARHGEF15: Rho guanine nucleotide exchange factor (GEF) 15	chr17:8213558-8225829	+	5291	22.8363	7.79038e-88
ENSG00000101000	PROCR: protein C receptor, endothelial	chr20:33759875-33765165	+	1348	45.1595	1.49537e-87
ENSG00000189058	APOD: apolipoprotein D	chr3:195295572-195311076	-	2197	1027.34	1.92532e-87
ENSG00000272163	GS1-72M22.1	chr8:24769677-24772230	-	2553	-72.5567	2.39441e-87
ENSG00000102158	MAGT1: magnesium transporter 1	chrX:77081860-77151090	-	4862	7.98189	2.97408e-87
ENSG00000108821	COL1A1: collagen, type I, alpha 1	chr17:48260649-48278993	-	9819	228.495	3.75732e-87
ENSG00000258168	RP11-588H23.3	chr12:70861859-70932859	+	2407	16.1791	4.38313e-87
ENSG00000133574	GIMAP4: GTPase, IMAP family member 4	chr7:150264364-150271041	+	2191	38.6537	5.47332e-87
ENSG00000101331	CCM2L: cerebral cavernous malformation 2-like	chr20:30598244-30619984	+	2596	13.4411	5.93373e-87
ENSG00000165476	REEP3: receptor accessory protein 3	chr10:65281122-65384883	+	5205	4.72293	7.47642e-87
ENSG00000126950	TMEM35: transmembrane protein 35	chrX:100333708-100351353	+	2571	-17.054	7.60187e-87
ENSG00000255082	GRM5-AS1: GRM5 antisense RNA 1	chr11:88237743-88257222	+	4837	-85.9427	7.76633e-87
ENSG00000100065	CARD10: caspase recruitment domain family, member 10	chr22:37886399-37915549	-	5652	16.8508	8.27266e-87
ENSG00000176884	GRIN1: glutamate receptor, ionotropic, N-methyl D-aspartate 1	chr9:140032841-140063207	+	6722	-102.258	8.40095e-87
ENSG00000089818	NECAP1: NECAP endocytosis associated 1	chr12:8234806-8250367	+	4155	-4.03844	9.50531e-87
ENSG00000234857	HNRNPUL2-BSCL2: HNRNPUL2-BSCL2 readthrough	chr11:62457746-62494856	-	4001	-2.87517	9.65964e-87
ENSG00000006116	CACNG3: calcium channel, voltage-dependent, gamma subunit 3	chr16:24266873-24374122	+	3088	-84.2012	1.11213e-86
ENSG00000143702	CEP170: centrosomal protein 170kDa	chr1:243287729-243418650	-	10939	-2.87309	1.21921e-86
ENSG00000148841	ITPRIP: inositol 1,4,5-trisphosphate receptor interacting protein	chr10:106071893-106098162	-	4588	26.2462	1.25903e-86
ENSG00000145888	GLRA1: glycine receptor, alpha 1	chr5:151202073-151304403	-	2434	-105.14	1.64658e-86
ENSG00000171729	TMEM51: transmembrane protein 51	chr1:15479027-15546976	+	2240	28.616	1.8071e-86
ENSG00000152954	NRSN1: neurensin 1	chr6:24126349-24155128	+	4067	-44.2343	1.87974e-86
ENSG00000125744	RTN2: reticulon 2	chr19:45988546-46000319	-	3238	-9.96203	3.25865e-86
ENSG00000074660	SCARF1: scavenger receptor class F, member 1	chr17:1537151-1549041	-	4957	13.6421	4.76669e-86
ENSG00000122679	RAMP3: receptor (G protein-coupled) activity modifying protein 3	chr7:45197389-45225901	+	1427	36.0477	7.58959e-86
ENSG00000117600	LPPR4: Lipid phosphate phosphatase-related protein type 4	chr1:99729508-99775146	+	5540	-16.7703	8.11513e-86
ENSG00000143387	CTSK: cathepsin K	chr1:150768683-150780799	-	1887	26.2188	8.99506e-86
ENSG00000105778	AVL9: AVL9 homolog (S. cerevisiase)	chr7:32535037-33078516	+	14928	-2.44463	9.25811e-86
ENSG00000174640	SLCO2A1: solute carrier organic anion transporter family, member 2A1	chr3:133651539-133771028	-	5283	298.024	1.04672e-85
ENSG00000257434	RP11-81K13.1	chr12:75414748-75438573	+	3188	-222.272	1.06557e-85
ENSG00000105605	CACNG7: calcium channel, voltage-dependent, gamma subunit 7	chr19:54412588-54447195	+	2800	-89.0375	1.06686e-85
ENSG00000068001	HYAL2: hyaluronoglucosaminidase 2	chr3:50355220-50360337	-	4545	15.6408	1.1224e-85
ENSG00000144837	PLA1A: phospholipase A1 member A	chr3:119316688-119348658	+	2202	54.3351	1.20622e-85
ENSG00000131634	TMEM204: transmembrane protein 204	chr16:1578688-1605581	+	2047	21.0064	1.30681e-85
ENSG00000163888	CAMK2N2: calcium/calmodulin-dependent protein kinase II inhibitor 2	chr3:183977000-183979251	-	1362	-70.415	1.33127e-85
ENSG00000152578	GRIA4: glutamate receptor, ionotropic, AMPA 4	chr11:105480720-105852819	+	10083	-44.0565	1.74185e-85
ENSG00000140285	FGF7: fibroblast growth factor 7	chr15:49715292-49780972	+	6657	168.752	1.88333e-85
ENSG00000117791	MARC2: mitochondrial amidoxime reducing component 2	chr1:220921566-220958150	+	2590	7.48956	2.34114e-85
ENSG00000040731	CDH10: cadherin 10, type 2 (T2-cadherin)	chr5:24487208-24645087	-	3660	-34.2544	2.36881e-85
ENSG00000138600	SPPL2A: signal peptide peptidase like 2A	chr15:50999505-51058005	-	3101	5.21771	3.39425e-85
ENSG00000100362	PVALB: parvalbumin	chr22:37196727-37215523	-	1050	-121.968	4.33011e-85
ENSG00000125675	GRIA3: glutamate receptor, ionotropic, AMPA 3	chrX:122318005-122624766	+	6883	-13.0944	4.34022e-85
ENSG00000132975	GPR12: G protein-coupled receptor 12	chr13:27329340-27334922	-	5294	-152.796	4.51417e-85
ENSG00000106333	PCOLCE: procollagen C-endopeptidase enhancer	chr7:100199799-100205798	+	3532	24.56	4.8794e-85
ENSG00000175497	DPP10: dipeptidyl-peptidase 10 (non-functional)	chr2:115199875-116603328	+	10005	-61.7006	5.42019e-85
ENSG00000244486	SCARF2: scavenger receptor class F, member 2	chr22:20778873-20792146	-	3602	17.1947	5.48896e-85
ENSG00000161835	GRASP: GRP1 (general receptor for phosphoinositides 1)-associated scaffold protein	chr12:52400723-52409673	+	2829	31.436	5.54166e-85
ENSG00000241978	AKAP2: A kinase (PRKA) anchor protein 2	chr9:112542768-112934792	+	8444	8.28671	5.89947e-85
ENSG00000132938	MTUS2: microtubule associated tumor suppressor candidate 2	chr13:29598747-30077892	+	5762	-43.3431	6.86875e-85
ENSG00000259716	RP5-977B1.11	chr20:35177529-35232932	-	714	14.4476	9.62481e-85
ENSG00000137265	IRF4: interferon regulatory factor 4	chr6:391738-411447	+	5898	682.464	1.04866e-84
ENSG00000166963	MAP1A: microtubule-associated protein 1A	chr15:43803155-43823818	+	10652	-13.8539	1.24354e-84
ENSG00000224531	SMIM13: small integral membrane protein 13	chr6:11094265-11138964	+	4686	-4.24349	1.34653e-84
ENSG00000099822	HCN2: hyperpolarization activated cyclic nucleotide-gated potassium channel 2	chr19:589892-617159	+	3408	-70.0174	1.6223e-84
ENSG00000259327	CTD-2184D3.6	chr15:52408770-52414328	+	874	-8.06152	1.83265e-84
ENSG00000137801	THBS1: thrombospondin 1	chr15:39873279-39891667	+	10870	137.367	1.83265e-84
ENSG00000117984	CTSD: cathepsin D	chr11:1773981-1785222	-	2999	10.6322	1.89288e-84
ENSG00000232040	SCAND3: SCAN domain containing 3	chr6:28539406-28583989	-	5824	-6.89327	2.19896e-84
ENSG00000076770	MBNL3: muscleblind-like splicing regulator 3	chrX:131503344-131623996	-	12199	28.0033	2.20302e-84
ENSG00000213585	VDAC1: voltage-dependent anion channel 1	chr5:133307605-133340824	-	3164	-4.59868	2.48569e-84
ENSG00000141052	MYOCD: myocardin	chr17:12569206-12672266	+	8875	39.3605	2.58752e-84
ENSG00000169499	PLEKHA2: pleckstrin homology domain containing, family A (phosphoinositide binding specific) member 2	chr8:38758752-38831428	+	6326	5.49975	2.73519e-84
ENSG00000261496	RP13-514E23.1	chr4:86933448-86935027	-	1579	-8.33396	2.92475e-84
ENSG00000261115	TMEM178B: transmembrane protein 178B	chr7:140774031-141180180	+	10618	-31.8131	3.023e-84
ENSG00000160460	SPTBN4: spectrin, beta, non-erythrocytic 4	chr19:40972147-41082370	+	11677	-11.9541	3.56117e-84
ENSG00000157654	PALM2-AKAP2: PALM2-AKAP2 readthrough	chr9:112542588-112934792	+	8203	8.26049	3.57371e-84
ENSG00000167434	CA4: carbonic anhydrase IV	chr17:58227296-58248260	+	2424	305.546	3.60934e-84
ENSG00000091136	LAMB1: laminin, beta 1	chr7:107564243-107643700	-	8140	13.8504	3.9096e-84
ENSG00000235027	AC068580.6	chr11:1781577-1783716	+	2015	8.26279	4.09416e-84
ENSG00000010319	SEMA3G: sema domain, immunoglobulin domain (Ig), short basic domain, secreted, (semaphorin) 3G	chr3:52467068-52479101	-	5011	16.3536	4.80482e-84
ENSG00000174469	CNTNAP2: contactin associated protein-like 2	chr7:145813452-148118090	+	10308	-68.9056	5.2506e-84
ENSG00000104870	FCGRT: Fc fragment of IgG, receptor, transporter, alpha	chr19:50010072-50029590	+	4173	38.4199	5.58993e-84
ENSG00000072163	LIMS2: LIM and senescent cell antigen-like domains 2	chr2:128395955-128439360	-	8487	19.2684	7.75619e-84
ENSG00000184640	SEPT9: septin 9	chr17:75276650-75496678	+	12844	4.79615	9.43199e-84
ENSG00000066468	FGFR2: fibroblast growth factor receptor 2	chr10:123237847-123357972	-	7543	33.5824	1.07567e-83
ENSG00000165029	ABCA1: ATP-binding cassette, sub-family A (ABC1), member 1	chr9:107543282-107690518	-	11350	13.8647	1.38841e-83
ENSG00000109861	CTSC: cathepsin C	chr11:88026759-88070955	-	11421	68.8913	1.75021e-83
ENSG00000168418	KCNG4: potassium voltage-gated channel, subfamily G, member 4	chr16:84255822-84273356	-	3003	-29.1132	1.90607e-83
ENSG00000164175	SLC45A2: solute carrier family 45, member 2	chr5:33944720-33984835	-	3269	54.8079	2.18863e-83
ENSG00000272780	RP11-822E23.8	chr17:21435737-21477781	-	2994	-4.06923	2.58004e-83
ENSG00000213023	SYT3: synaptotagmin III	chr19:51124563-51171651	-	3832	-11.0354	2.68409e-83
ENSG00000126778	SIX1: SIX homeobox 1	chr14:61110132-61124977	-	5430	94.3699	3.9984e-83
ENSG00000177108	ZDHHC22: zinc finger, DHHC-type containing 22	chr14:77597612-77609077	-	3862	-109.444	4.92051e-83
ENSG00000139679	LPAR6: lysophosphatidic acid receptor 6	chr13:48963706-49018840	-	4093	16.3722	5.23027e-83
ENSG00000238164	RP3-395M20.8	chr1:2481358-2488470	-	6137	45.992	5.54883e-83
ENSG00000155858	LSM11: LSM11, U7 small nuclear RNA associated	chr5:157170702-157187717	+	6584	-4.33753	5.64289e-83
ENSG00000198934	MAGEE1: melanoma antigen family E, 1	chrX:75648045-75651744	+	3699	-5.16915	6.80303e-83
ENSG00000168993	CPLX1: complexin 1	chr4:778744-819986	-	2418	-33.603	9.12172e-83
ENSG00000173267	SNCG: synuclein, gamma (breast cancer-specific protein 1)	chr10:88718374-88723017	+	1247	-19.2927	9.40512e-83
ENSG00000196597	ZNF782: zinc finger protein 782	chr9:99578753-99637905	-	4619	-15.6572	1.06834e-82
ENSG00000050555	LAMC3: laminin, gamma 3	chr9:133884468-133969860	+	7594	162.88	1.09095e-82
ENSG00000118307	CASC1: cancer susceptibility candidate 1	chr12:25261353-25348096	-	2952	-12.1166	1.11658e-82
ENSG00000167874	TMEM88: transmembrane protein 88	chr17:7758382-7759417	+	875	32.8821	1.11658e-82
ENSG00000111371	SLC38A1: solute carrier family 38, member 1	chr12:46576845-46663800	-	10013	-25.042	1.20512e-82
ENSG00000204071	TCEAL6: transcription elongation factor A (SII)-like 6	chrX:101395447-101397942	-	1375	-21.9068	2.00564e-82
ENSG00000167543	TP53I13: tumor protein p53 inducible protein 13	chr17:27893069-27900175	+	4570	4.47142	2.46489e-82
ENSG00000134802	SLC43A3: solute carrier family 43, member 3	chr11:57174426-57195053	-	3664	28.9331	3.0971e-82
ENSG00000165495	PKNOX2: PBX/knotted 1 homeobox 2	chr11:125034582-125303285	+	6538	8.0246	3.75758e-82
ENSG00000213445	SIPA1: signal-induced proliferation-associated 1	chr11:65405567-65418401	+	4668	11.4793	4.49038e-82
ENSG00000144771	LRTM1: leucine-rich repeats and transmembrane domains 1	chr3:54952263-55001115	-	1584	-170.244	5.75979e-82
ENSG00000091164	TXNL1: thioredoxin-like 1	chr18:54264438-54318831	-	11298	-2.37033	6.20022e-82
ENSG00000185774	KCNIP4: Kv channel interacting protein 4	chr4:20730238-21950422	-	4112	-13.9621	6.78928e-82
ENSG00000112893	MAN2A1: mannosidase, alpha, class 2A, member 1	chr5:109025066-109205326	+	11815	8.89243	7.2316e-82
ENSG00000124493	GRM4: glutamate receptor, metabotropic 4	chr6:33989627-34123399	-	13049	-30.9834	7.24422e-82
ENSG00000162882	HAAO: 3-hydroxyanthranilate 3,4-dioxygenase	chr2:42994228-43019733	-	2726	23.4128	7.7317e-82
ENSG00000127954	STEAP4: STEAP family member 4	chr7:87905743-87936206	-	5708	169.227	9.95485e-82
ENSG00000138379	MSTN: myostatin	chr2:190920422-190927455	-	2822	-24.7986	1.12465e-81
ENSG00000107796	ACTA2: actin, alpha 2, smooth muscle, aorta	chr10:90694830-90751147	-	3027	54.627	1.12465e-81
ENSG00000238258	RP11-342D11.2	chr10:33500204-33502732	+	781	29.4207	1.26332e-81
ENSG00000160613	PCSK7: proprotein convertase subtilisin/kexin type 7	chr11:117075052-117103241	-	22303	15.9067	1.27784e-81
ENSG00000258989	RP11-47I22.4	chr14:61995845-62124682	+	779	10.3023	2.01029e-81
ENSG00000253368	TRNP1: TMF1-regulated nuclear protein 1	chr1:27320197-27327389	+	1976	-16.8309	2.11085e-81
ENSG00000154025	SLC5A10: solute carrier family 5 (sodium/sugar cotransporter), member 10	chr17:18853657-18925908	+	6451	17.7065	3.28347e-81
ENSG00000118407	FILIP1: filamin A interacting protein 1	chr6:76001574-76203454	-	8906	16.7376	3.39382e-81
ENSG00000154188	ANGPT1: angiopoietin 1	chr8:108261720-108510283	-	7117	69.1055	4.37618e-81
ENSG00000162618	ELTD1: EGF, latrophilin and seven transmembrane domain containing 1	chr1:79355448-79472403	-	3527	12.7328	4.46508e-81
ENSG00000186462	NAP1L2: nucleosome assembly protein 1-like 2	chrX:72432134-72434684	-	2550	-5.13022	5.51602e-81
ENSG00000187955	COL14A1: collagen, type XIV, alpha 1	chr8:121072018-121384275	+	8568	18.5978	5.63338e-81
ENSG00000178385	PLEKHM3: pleckstrin homology domain containing, family M, member 3	chr2:208693026-208890284	-	4656	-3.56248	5.82368e-81
ENSG00000170190	SLC16A5: solute carrier family 16 (monocarboxylate transporter), member 5	chr17:73083821-73102257	+	3089	29.5674	6.38881e-81
ENSG00000267629	AC138430.4	chr19:19366450-19384178	-	4515	-49.4828	7.15608e-81
ENSG00000144119	C1QL2: complement component 1, q subcomponent-like 2	chr2:119913818-119916465	-	2043	-79.5329	7.15729e-81
ENSG00000116750	UCHL5: ubiquitin carboxyl-terminal hydrolase L5	chr1:192981379-193029237	-	7108	-2.7097	7.78338e-81
ENSG00000137834	SMAD6: SMAD family member 6	chr15:66994565-67074338	+	3663	19.1914	8.28837e-81
ENSG00000110435	PDHX: pyruvate dehydrogenase complex, component X	chr11:34937375-35042138	+	3760	-2.50739	8.54107e-81
ENSG00000233642	GPR158-AS1: GPR158 antisense RNA 1	chr10:25447000-25465205	-	2433	-21.789	1.01297e-80
ENSG00000146374	RSPO3: R-spondin 3	chr6:127439748-127518910	+	3179	69.853	1.02465e-80
ENSG00000198216	CACNA1E: calcium channel, voltage-dependent, R type, alpha 1E subunit	chr1:181382237-181777219	+	17878	-35.6715	1.03078e-80
ENSG00000135049	AGTPBP1: ATP/GTP binding protein 1	chr9:88161454-88356944	-	4938	-10.7579	1.03078e-80
ENSG00000241313	WWTR1-AS1: WWTR1 antisense RNA 1	chr3:149374806-149379151	+	2603	18.9471	1.10991e-80
ENSG00000157103	SLC6A1: solute carrier family 6 (neurotransmitter transporter), member 1	chr3:11034409-11080933	+	4904	-56.7208	1.11879e-80
ENSG00000131196	NFATC1: nuclear factor of activated T-cells, cytoplasmic, calcineurin-dependent 1	chr18:77155855-77289325	+	7008	15.5028	1.23085e-80
ENSG00000233875	RP11-61L14.6	chr1:154551540-154552139	-	321	-40.2738	1.55127e-80
ENSG00000074527	NTN4: netrin 4	chr12:96051582-96184930	-	4166	28.5125	1.63751e-80
ENSG00000155961	RAB39B: RAB39B, member RAS oncogene family	chrX:154487525-154493874	-	3505	-8.81726	1.84254e-80
ENSG00000112559	MDFI: MyoD family inhibitor	chr6:41604619-41621984	+	2523	84.0632	2.09713e-80
ENSG00000173442	EHBP1L1: EH domain binding protein 1-like 1	chr11:65343508-65360121	+	6705	28.0559	2.09866e-80
ENSG00000182612	TSPAN10: tetraspanin 10	chr17:79604196-79615779	+	4749	67.0191	2.6042e-80
ENSG00000102024	PLS3: plastin 3	chrX:114795500-114885181	+	4138	4.84256	2.83838e-80
ENSG00000142694	EVA1B: eva-1 homolog B (C. elegans)	chr1:36787631-36789755	-	1211	10.2906	3.65575e-80
ENSG00000176490	DIRAS1: DIRAS family, GTP-binding RAS-like 1	chr19:2714564-2721416	-	3485	-17.451	4.5787e-80
ENSG00000189292	FAM150B: family with sequence similarity 150, member B	chr2:279557-288851	-	2191	193.789	4.9603e-80
ENSG00000157227	MMP14: matrix metallopeptidase 14 (membrane-inserted)	chr14:23305765-23318236	+	4464	10.3196	5.54922e-80
ENSG00000100325	ASCC2: activating signal cointegrator 1 complex subunit 2	chr22:30184596-30234271	-	5394	3.08971	5.95712e-80
ENSG00000105438	KDELR1: KDEL (Lys-Asp-Glu-Leu) endoplasmic reticulum protein retention receptor 1	chr19:48885826-48894810	-	2251	2.48569	6.06125e-80
ENSG00000054523	KIF1B: kinesin family member 1B	chr1:10270862-10441661	+	17693	-5.96688	6.65569e-80
ENSG00000140848	CPNE2: copine II	chr16:57126448-57181878	+	7380	10.1046	6.82938e-80
ENSG00000197256	KANK2: KN motif and ankyrin repeat domains 2	chr19:11274942-11308467	-	7657	7.16093	7.10837e-80
ENSG00000197324	LRP10: low density lipoprotein receptor-related protein 10	chr14:23340821-23350789	+	7112	4.46053	9.16001e-80
ENSG00000186314	PRELID2: PRELI domain containing 2	chr5:144851361-145214932	-	5375	-21.1637	9.49049e-80
ENSG00000169398	PTK2: protein tyrosine kinase 2	chr8:141667998-142012315	-	13747	-2.45003	9.80186e-80
ENSG00000154310	TNIK: TRAF2 and NCK interacting kinase	chr3:170779127-171178197	-	8572	-8.22125	1.25359e-79
ENSG00000197496	SLC2A10: solute carrier family 2 (facilitated glucose transporter), member 10	chr20:45338125-45364965	+	4822	14.5565	1.50319e-79
ENSG00000164326	CARTPT: CART prepropeptide	chr5:71014989-71016875	+	1216	-96.432	1.68192e-79
ENSG00000198663	C6orf89: chromosome 6 open reading frame 89	chr6:36839645-36896740	+	7340	3.08257	1.75366e-79
ENSG00000101349	PAK7: p21 protein (Cdc42/Rac)-activated kinase 7	chr20:9518035-9819689	-	4929	-52.5339	1.81461e-79
ENSG00000120820	GLT8D2: glycosyltransferase 8 domain containing 2	chr12:104382761-104457961	-	3271	31.6249	2.53415e-79
ENSG00000157483	MYO1E: myosin IE	chr15:59427112-59665099	-	6626	9.18032	3.14124e-79
ENSG00000125895	TMEM74B: transmembrane protein 74B	chr20:1161204-1166059	-	2210	-14.9355	3.43673e-79
ENSG00000130517	PGPEP1: pyroglutamyl-peptidase I	chr19:18451396-18480760	+	7520	4.17144	4.30426e-79
ENSG00000112699	GMDS: GDP-mannose 4,6-dehydratase	chr6:1624040-2245926	-	4304	13.1458	4.38763e-79
ENSG00000083097	DOPEY1: dopey family member 1	chr6:83777384-83881069	+	10613	-3.0864	4.55662e-79
ENSG00000126858	RHOT1: ras homolog family member T1	chr17:30469472-30580393	+	6372	-2.84371	4.59288e-79
ENSG00000162458	FBLIM1: filamin binding LIM protein 1	chr1:16083101-16113089	+	4716	24.7914	6.88363e-79
ENSG00000124212	PTGIS: prostaglandin I2 (prostacyclin) synthase	chr20:48120410-48184683	-	5579	86.5964	7.18844e-79
ENSG00000174032	SLC25A30: solute carrier family 25, member 30	chr13:45967450-45992590	-	6794	8.15832	7.62712e-79
ENSG00000166147	FBN1: fibrillin 1	chr15:48700502-48938046	-	16057	17.4994	8.13203e-79
ENSG00000064989	CALCRL: calcitonin receptor-like	chr2:188207855-188313187	-	6144	24.9448	1.03534e-78
ENSG00000135903	PAX3: paired box 3	chr2:223064606-223163715	-	4633	676.67	1.28124e-78
ENSG00000107719	PALD1: phosphatase domain containing, paladin 1	chr10:72238576-72328205	+	4555	6.16851	1.32065e-78
ENSG00000116254	CHD5: chromodomain helicase DNA binding protein 5	chr1:6161852-6240183	-	9890	-31.0353	1.41986e-78
ENSG00000087250	MT3: metallothionein 3	chr16:56622985-56625000	+	1837	-42.3786	1.50138e-78
ENSG00000003987	MTMR7: myotubularin related protein 7	chr8:17155538-17271037	-	5692	-27.1783	1.57097e-78
ENSG00000197629	MPEG1: macrophage expressed 1	chr11:58975982-58980424	-	4442	81.723	1.57796e-78
ENSG00000133131	MORC4: MORC family CW-type zinc finger 4	chrX:106057100-106243474	-	6198	4.11411	1.79925e-78
ENSG00000168959	GRM5: glutamate receptor, metabotropic 5	chr11:88237743-88799113	-	8657	-98.1557	1.99075e-78
ENSG00000111252	SH2B3: SH2B adaptor protein 3	chr12:111843751-111889427	+	5682	7.99661	2.14989e-78
ENSG00000071991	CDH19: cadherin 19, type 2	chr18:64168319-64271375	-	6864	321.031	2.88852e-78
ENSG00000108381	ASPA: aspartoacylase	chr17:3375667-3406713	+	5854	28.309	3.09014e-78
ENSG00000128918	ALDH1A2: aldehyde dehydrogenase 1 family, member A2	chr15:58245621-58790065	-	8622	20.6002	3.41876e-78
ENSG00000173327	MAP3K11: mitogen-activated protein kinase kinase kinase 11	chr11:65365225-65382853	-	10564	4.35734	3.58669e-78
ENSG00000141524	TMC6: transmembrane channel-like 6	chr17:76106538-76128488	-	8669	14.6089	3.93347e-78
ENSG00000001461	NIPAL3: NIPA-like domain containing 3	chr1:24742283-24799466	+	9404	-5.43889	6.48014e-78
ENSG00000085433	WDR47: WD repeat domain 47	chr1:109512835-109584850	-	4536	-8.0164	8.26859e-78
ENSG00000118733	OLFM3: olfactomedin 3	chr1:102268129-102462586	-	4554	-49.5526	1.21887e-77
ENSG00000115266	APC2: adenomatosis polyposis coli 2	chr19:1446299-1473243	+	12611	-7.33261	1.27983e-77
ENSG00000125968	ID1: inhibitor of DNA binding 1, dominant negative helix-loop-helix protein	chr20:30193085-30194318	+	1233	33.5163	1.28082e-77
ENSG00000120708	TGFBI: transforming growth factor, beta-induced, 68kDa	chr5:135364583-135399507	+	7835	53.611	1.2898e-77
ENSG00000185261	KIAA0825: KIAA0825	chr5:93488670-93954309	-	10410	-4.98741	1.66134e-77
ENSG00000174788	PCP2: Purkinje cell protein 2	chr19:7696496-7698634	-	799	-66.0587	1.76496e-77
ENSG00000123178	SPRYD7: SPRY domain containing 7	chr13:50486841-50510626	-	3340	-2.99567	1.89467e-77
ENSG00000157570	TSPAN18: tetraspanin 18	chr11:44748014-44953972	+	5871	15.8086	1.91515e-77
ENSG00000167771	RCOR2: REST corepressor 2	chr11:63678692-63684316	-	2738	-17.7879	1.95785e-77
ENSG00000092051	JPH4: junctophilin 4	chr14:24037243-24048009	-	5307	-21.8084	2.17081e-77
ENSG00000108387	SEPT4: septin 4	chr17:56597610-56618179	-	8012	-10.4927	2.29985e-77
ENSG00000130600	H19: H19, imprinted maternally expressed transcript (non-protein coding)	chr11:2016405-2022700	-	2812	302.527	2.46776e-77
ENSG00000110318	KIAA1377: KIAA1377	chr11:101785745-101871789	+	8191	-7.3833	3.00859e-77
ENSG00000155980	KIF5A: kinesin family member 5A	chr12:57943780-57980415	+	6261	-64.0171	3.2361e-77
ENSG00000182022	CHST15: carbohydrate (N-acetylgalactosamine 4-sulfate 6-O) sulfotransferase 15	chr10:125767183-125853206	-	5207	11.2204	3.67475e-77
ENSG00000112977	DAP: death-associated protein	chr5:10679341-10761384	-	3361	6.8192	3.96845e-77
ENSG00000174939	ASPHD1: aspartate beta-hydroxylase domain containing 1	chr16:29911695-29931185	+	2312	-10.8446	4.71803e-77
ENSG00000053524	MCF2L2: MCF.2 cell line derived transforming sequence-like 2	chr3:182895830-183146566	-	20568	-12.5083	4.80982e-77
ENSG00000185352	HS6ST3: heparan sulfate 6-O-sulfotransferase 3	chr13:96743092-97485671	+	1659	-25.1742	4.93762e-77
ENSG00000250588	IQCJ-SCHIP1: IQCJ-SCHIP1 readthrough	chr3:158680023-159615155	+	4409	-4.13644	5.19467e-77
ENSG00000155254	MARVELD1: MARVEL domain containing 1	chr10:99472929-99477907	+	3377	12.8748	5.93239e-77
ENSG00000169744	LDB2: LIM domain binding 2	chr4:16503163-16900432	-	5586	7.45178	6.21881e-77
ENSG00000109685	WHSC1: Wolf-Hirschhorn syndrome candidate 1	chr4:1873150-1983934	+	19776	-4.53046	6.27464e-77
ENSG00000139318	DUSP6: dual specificity phosphatase 6	chr12:89741008-89747048	-	4632	24.7401	6.55516e-77
ENSG00000244161	FLNB-AS1: FLNB antisense RNA 1	chr3:58148273-58156363	-	3709	9.85533	7.99345e-77
ENSG00000175985	PLEKHD1: pleckstrin homology domain containing, family D (with coiled-coil domains) member 1	chr14:69951408-69995215	+	5044	-20.8681	8.87963e-77
ENSG00000111052	LIN7A: lin-7 homolog A (C. elegans)	chr12:81186298-81331704	-	6795	-9.89771	9.21139e-77
ENSG00000214063	TSPAN4: tetraspanin 4	chr11:842807-867116	+	5841	9.89039	1.05622e-76
ENSG00000159307	SCUBE1: signal peptide, CUB domain, EGF-like 1	chr22:43593288-43739394	-	12135	45.3747	1.57413e-76
ENSG00000169604	ANTXR1: anthrax toxin receptor 1	chr2:69240309-69476459	+	8185	14.3115	1.79175e-76
ENSG00000120903	CHRNA2: cholinergic receptor, nicotinic, alpha 2 (neuronal)	chr8:27317278-27337400	-	4808	-63.2841	2.63486e-76
ENSG00000206535	LNP1: leukemia NUP98 fusion partner 1	chr3:100120036-100175163	+	2249	-8.65945	2.78272e-76
ENSG00000189134	NKAPL: NFKB activating protein-like	chr6:28227097-28228736	+	1639	-9.08917	2.80274e-76
ENSG00000165194	PCDH19: protocadherin 19	chrX:99546641-99665271	-	9756	-12.8313	2.8641e-76
ENSG00000156959	LHFPL4: lipoma HMGIC fusion partner-like 4	chr3:9543480-9595486	-	1893	-50.8597	2.87281e-76
ENSG00000111907	TPD52L1: tumor protein D52-like 1	chr6:125440194-125585553	+	7595	15.4668	4.35679e-76
ENSG00000236782	RP11-96L14.7	chr1:26496437-26498312	-	1290	-7.75964	4.86872e-76
ENSG00000167281	RBFOX3: RNA binding protein, fox-1 homolog (C. elegans) 3	chr17:77085426-77613550	-	10067	-27.739	5.19679e-76
ENSG00000230124	RP5-1180C10.2	chr1:180238787-180245359	-	4866	-8.65303	5.70765e-76
ENSG00000087077	TRIP6: thyroid hormone receptor interactor 6	chr7:100464759-100471076	+	2802	7.27928	6.38037e-76
ENSG00000265579	RP11-713C5.1	chr18:70410990-70413196	-	2206	-52.1314	7.07369e-76
ENSG00000133318	RTN3: reticulon 3	chr11:63448917-63527363	+	5792	-4.97587	8.5496e-76
ENSG00000170390	DCLK2: doublecortin-like kinase 2	chr4:150999425-151178609	+	4593	-7.33938	9.4426e-76
ENSG00000148175	STOM: stomatin	chr9:124101354-124132531	-	3188	25.8482	1.02664e-75
ENSG00000119655	NPC2: Niemann-Pick disease, type C2	chr14:74942894-74960880	-	2749	10.3781	1.10208e-75
ENSG00000165914	TTC7B: tetratricopeptide repeat domain 7B	chr14:91006931-91282823	-	5244	-3.08665	1.2906e-75
ENSG00000173040	EVC2: Ellis van Creveld syndrome 2	chr4:5544498-5711275	-	5509	8.96093	1.29549e-75
ENSG00000260122	RP11-923I11.3	chr12:52203488-52204384	-	896	-73.0655	1.54331e-75
ENSG00000167383	ZNF229: zinc finger protein 229	chr19:44921684-44952766	-	5508	-5.09359	1.63335e-75
ENSG00000066777	ARFGEF1: ADP-ribosylation factor guanine nucleotide-exchange factor 1 (brefeldin A-inhibited)	chr8:68085746-68255912	-	10970	-2.8793	2.07768e-75
ENSG00000135597	REPS1: RALBP1 associated Eps domain containing 1	chr6:139224629-139309398	-	9602	-2.49192	2.72391e-75
ENSG00000152518	ZFP36L2: ZFP36 ring finger protein-like 2	chr2:43449540-43453748	-	3696	13.6466	3.12481e-75
ENSG00000253250	C8orf88: chromosome 8 open reading frame 88	chr8:91970864-91997485	-	894	14.9519	3.23069e-75
ENSG00000258425	CTD-2207P18.1	chr14:75018883-75026751	+	518	64.227	3.97163e-75
ENSG00000267128	RNF157-AS1: RNF157 antisense RNA 1	chr17:74136636-74150731	+	2283	-8.21918	5.4221e-75
ENSG00000074219	TEAD2: TEA domain family member 2	chr19:49843851-49865714	-	2980	10.5676	6.28312e-75
ENSG00000106034	CPED1: cadherin-like and PC-esterase domain containing 1	chr7:120628730-120937498	+	7705	13.4663	6.8966e-75
ENSG00000162804	SNED1: sushi, nidogen and EGF-like domains 1	chr2:241938254-242034983	+	13592	14.4589	7.17572e-75
ENSG00000177542	SLC25A22: solute carrier family 25 (mitochondrial carrier: glutamate), member 22	chr11:790474-798316	-	4539	-7.57389	7.36794e-75
ENSG00000204592	HLA-E: major histocompatibility complex, class I, E	chr6:30457243-30461982	+	2975	20.0491	8.75805e-75
ENSG00000172889	EGFL7: EGF-like-domain, multiple 7	chr9:139553307-139567130	+	2555	15.8578	9.10111e-75
ENSG00000172340	SUCLG2: succinate-CoA ligase, GDP-forming, beta subunit	chr3:67410883-67705038	-	3090	6.97887	1.04919e-74
ENSG00000138061	CYP1B1: cytochrome P450, family 1, subfamily B, polypeptide 1	chr2:38294115-38337044	-	6011	83.1844	1.07497e-74
ENSG00000185666	SYN3: synapsin III	chr22:32908538-33454358	-	5427	-17.0772	1.16306e-74
ENSG00000187664	HAPLN4: hyaluronan and proteoglycan link protein 4	chr19:19366449-19373605	-	3569	-82.465	1.30231e-74
ENSG00000177181	RIMKLA: ribosomal modification protein rimK-like family member A	chr1:42846465-42888249	+	8981	-37.1368	1.32997e-74
ENSG00000162687	KCNT2: potassium channel, subfamily T, member 2	chr1:196194908-196578355	-	7124	48.8201	1.41659e-74
ENSG00000138658	C4orf21: chromosome 4 open reading frame 21	chr4:113460491-113558151	-	9100	-7.23612	1.6029e-74
ENSG00000212719	C17orf51: chromosome 17 open reading frame 51	chr17:21428050-21477722	-	8760	-3.9818	1.68824e-74
ENSG00000273079	GRIN2B: glutamate receptor, ionotropic, N-methyl D-aspartate 2B	chr12:13693164-14133053	-	27217	-41.0847	1.72472e-74
ENSG00000125966	MMP24: matrix metallopeptidase 24 (membrane-inserted)	chr20:33814456-33864801	+	4412	-4.46004	1.93324e-74
ENSG00000187486	KCNJ11: potassium inwardly-rectifying channel, subfamily J, member 11	chr11:17407405-17410878	-	3204	-25.7485	1.97734e-74
ENSG00000142235	LMTK3: lemur tyrosine kinase 3	chr19:48988527-49016446	-	5163	-11.5632	2.69823e-74
ENSG00000224888	RP5-1142A6.2	chr16:88797587-88807826	+	4790	9.52365	3.12802e-74
ENSG00000172986	GXYLT2: glucoside xylosyltransferase 2	chr3:72937223-73047289	+	3667	10.1559	3.22729e-74
ENSG00000187098	MITF: microphthalmia-associated transcription factor	chr3:69788585-70017488	+	7222	21.8062	3.50708e-74
ENSG00000172765	TMCC1: transmembrane and coiled-coil domain family 1	chr3:129366634-129612419	-	7912	-2.66222	3.8525e-74
ENSG00000105137	SYDE1: synapse defective 1, Rho GTPase, homolog 1 (C. elegans)	chr19:15218213-15225799	+	3965	6.12118	5.4062e-74
ENSG00000143995	MEIS1: Meis homeobox 1	chr2:66660583-66801001	+	10934	-9.51539	5.74346e-74
ENSG00000230448	LINC00276: long intergenic non-protein coding RNA 276	chr2:13850655-14541087	-	3848	57.5389	6.33454e-74
ENSG00000258232	RP11-161H23.5	chr12:49658938-49667089	-	680	18.8403	6.3349e-74
ENSG00000149573	MPZL2: myelin protein zero-like 2	chr11:118124117-118135251	-	4753	54.1272	6.34318e-74
ENSG00000213719	CLIC1: chloride intracellular channel 1	chr6:31698357-31707540	-	1942	16.4149	7.27759e-74
ENSG00000091137	SLC26A4: solute carrier family 26 (anion exchanger), member 4	chr7:107301079-107358254	+	5800	49.0348	1.04375e-73
ENSG00000118160	SLC8A2: solute carrier family 8 (sodium/calcium exchanger), member 2	chr19:47931273-47975425	-	5546	-21.1917	1.45352e-73
ENSG00000121316	PLBD1: phospholipase B domain containing 1	chr12:14656594-14721283	-	2841	53.6976	1.47525e-73
ENSG00000159212	CLIC6: chloride intracellular channel 6	chr21:36041687-36090525	+	3860	89.6388	1.75941e-73
ENSG00000167716	WDR81: WD repeat domain 81	chr17:1619816-1641893	+	7913	4.69374	2.04115e-73
ENSG00000101439	CST3: cystatin C	chr20:23608533-23619110	-	2504	22.5716	2.18102e-73
ENSG00000135862	LAMC1: laminin, gamma 1 (formerly LAMB2)	chr1:182992594-183114727	+	8406	7.76371	2.66795e-73
ENSG00000151835	SACS: spastic ataxia of Charlevoix-Saguenay (sacsin)	chr13:23902964-24007841	-	15880	-3.7067	3.16339e-73
ENSG00000138311	ZNF365: zinc finger protein 365	chr10:64133950-64431771	+	9073	-19.6272	3.2972e-73
ENSG00000188596	C12orf55: chromosome 12 open reading frame 55	chr12:96883348-97269333	+	12719	-10.7693	3.35639e-73
ENSG00000130158	DOCK6: dedicator of cytokinesis 6	chr19:11309970-11373157	-	12435	11.0758	3.46632e-73
ENSG00000177200	CHD9: chromodomain helicase DNA binding protein 9	chr16:53088944-53363062	+	16501	-3.31141	3.4938e-73
ENSG00000178695	KCTD12: potassium channel tetramerization domain containing 12	chr13:77454311-77460540	-	6229	17.7401	3.72765e-73
ENSG00000271776	RP11-52L5.6	chr13:79170263-79173754	+	3491	-153.033	3.79921e-73
ENSG00000042062	FAM65C: family with sequence similarity 65, member C	chr20:49202644-49308065	-	6009	50.1317	4.63092e-73
ENSG00000137198	GMPR: guanosine monophosphate reductase	chr6:16238810-16295780	+	2232	12.8476	6.07917e-73
ENSG00000225465	RFPL1S: RFPL1 antisense RNA 1	chr22:29832817-29874164	-	5976	-16.5557	6.19569e-73
ENSG00000198513	ATL1: atlastin GTPase 1	chr14:50999226-51099786	+	4375	-4.49885	6.29195e-73
ENSG00000172461	FUT9: fucosyltransferase 9 (alpha (1,3) fucosyltransferase)	chr6:96463859-96663488	+	13719	-175.085	7.11017e-73
ENSG00000130477	UNC13A: unc-13 homolog A (C. elegans)	chr19:17712136-17799401	-	11438	-38.8969	7.11017e-73
ENSG00000110675	ELMOD1: ELMO/CED-12 domain containing 1	chr11:107461816-107537505	+	5856	-54.6156	7.94875e-73
ENSG00000070610	GBA2: glucosidase, beta (bile acid) 2	chr9:35736862-35749983	-	5079	-3.08698	1.05465e-72
ENSG00000225032	RP11-228B15.4	chr9:130578344-130584799	+	2247	19.2308	1.09852e-72
ENSG00000161040	FBXL13: F-box and leucine-rich repeat protein 13	chr7:102453307-102715286	-	4319	-7.79921	1.21782e-72
ENSG00000132964	CDK8: cyclin-dependent kinase 8	chr13:26828275-26979375	+	3503	-3.26671	1.66083e-72
ENSG00000261609	GAN: gigaxonin	chr16:81348556-81424489	+	15406	-3.56302	1.84133e-72
ENSG00000121653	MAPK8IP1: mitogen-activated protein kinase 8 interacting protein 1	chr11:45907201-45928016	+	3498	-5.42168	2.05142e-72
ENSG00000010379	SLC6A13: solute carrier family 6 (neurotransmitter transporter), member 13	chr12:329788-372039	-	4241	78.3485	2.34674e-72
ENSG00000138722	MMRN1: multimerin 1	chr4:90800682-90875780	+	5510	84.472	3.24859e-72
ENSG00000148488	ST8SIA6: ST8 alpha-N-acetyl-neuraminide alpha-2,8-sialyltransferase 6	chr10:17360381-17496329	-	2627	20.6768	3.53425e-72
ENSG00000101096	NFATC2: nuclear factor of activated T-cells, cytoplasmic, calcineurin-dependent 2	chr20:50003493-50179370	-	8286	29.9366	3.81205e-72
ENSG00000160539	PPAPDC3: phosphatidic acid phosphatase type 2 domain containing 3	chr9:134165080-134184649	+	2430	-4.16179	5.31691e-72
ENSG00000165023	DIRAS2: DIRAS family, GTP-binding RAS-like 2	chr9:93372113-93405386	-	4385	-120.492	5.52114e-72
ENSG00000122862	SRGN: serglycin	chr10:70847861-70864567	+	1220	31.3107	5.75898e-72
ENSG00000146859	TMEM140: transmembrane protein 140	chr7:134832823-134850967	+	2313	6.46747	6.14177e-72
ENSG00000227495	AC109333.10	chr17:4922508-4923388	-	583	8.46139	6.15862e-72
ENSG00000116035	VAX2: ventral anterior homeobox 2	chr2:71127719-71160576	+	1147	-10.9122	6.49172e-72
ENSG00000256439	AC008731.1	chr16:24930713-24932325	-	1610	6.09453	7.31234e-72
ENSG00000184226	PCDH9: protocadherin 9	chr13:66876966-67804468	-	6900	-9.48347	7.5881e-72
ENSG00000123119	NECAB1: N-terminal EF-hand calcium binding protein 1	chr8:91803777-91971636	+	6408	16.331	9.25603e-72
ENSG00000130856	ZNF236: zinc finger protein 236	chr18:74534562-74682683	+	8770	-2.23198	9.43729e-72
ENSG00000069018	TRPC7: transient receptor potential cation channel, subfamily C, member 7	chr5:135548998-135732730	-	3608	-57.1236	9.49997e-72
ENSG00000130201	EXOC3L2: exocyst complex component 3-like 2	chr19:45715878-45737469	-	1725	139.243	9.78672e-72
ENSG00000145685	LHFPL2: lipoma HMGIC fusion partner-like 2	chr5:77781037-78065844	-	7977	13.4182	1.0041e-71
ENSG00000113763	UNC5A: unc-5 homolog A (C. elegans)	chr5:176237477-176307897	+	4357	-28.3457	1.05777e-71
ENSG00000141837	CACNA1A: calcium channel, voltage-dependent, P/Q type, alpha 1A subunit	chr19:13317255-13734804	-	10904	-11.598	1.20639e-71
ENSG00000198945	L3MBTL3: l(3)mbt-like 3 (Drosophila)	chr6:130334843-130462594	+	5111	4.9877	1.33859e-71
ENSG00000168140	VASN: vasorin	chr16:4421848-4433529	+	2806	36.409	1.58603e-71
ENSG00000203879	GDI1: GDP dissociation inhibitor 1	chrX:153665265-153671814	+	5249	-2.92022	1.92778e-71
ENSG00000259709	CTD-2184D3.7	chr15:52416757-52432443	+	1538	-8.06119	1.96137e-71
ENSG00000104044	OCA2: oculocutaneous albinism II	chr15:28000020-28344504	-	3355	64.0162	2.00358e-71
ENSG00000074054	CLASP1: cytoplasmic linker associated protein 1	chr2:122095351-122407163	-	11099	-2.55522	2.02217e-71
ENSG00000128602	SMO: smoothened, frizzled family receptor	chr7:128828712-128853386	+	4311	6.02945	2.29021e-71
ENSG00000172733	PURG: purine-rich element binding protein G	chr8:30853320-30891231	-	3768	-8.79323	2.41713e-71
ENSG00000115935	WIPF1: WAS/WASL interacting protein family, member 1	chr2:175424299-175547644	-	9121	12.151	3.27996e-71
ENSG00000139433	GLTP: glycolipid transfer protein	chr12:110288747-110318293	-	2696	3.40911	3.45761e-71
ENSG00000171132	PRKCE: protein kinase C, epsilon	chr2:45878483-46415129	+	9908	-4.12071	3.75304e-71
ENSG00000128250	RFPL1: ret finger protein-like 1	chr22:29834571-29838444	+	1496	-15.8173	5.05474e-71
ENSG00000130695	CEP85: centrosomal protein 85kDa	chr1:26560690-26605299	+	5145	-4.20721	5.66187e-71
ENSG00000197766	CFD: complement factor D (adipsin)	chr19:859452-863453	+	1235	41.3473	5.77454e-71
ENSG00000163815	CLEC3B: C-type lectin domain family 3, member B	chr3:45043039-45077563	+	1105	26.1601	6.27456e-71
ENSG00000011332	DPF1: D4, zinc and double PHD fingers family 1	chr19:38701645-38720354	-	4800	-40.6654	6.37634e-71
ENSG00000204131	NHSL2: NHS-like 2	chrX:71130937-71363424	+	5001	10.6831	6.43187e-71
ENSG00000074211	PPP2R2C: protein phosphatase 2, regulatory subunit B, gamma	chr4:6322304-6565327	-	9198	-12.3597	6.94348e-71
ENSG00000119326	CTNNAL1: catenin (cadherin-associated protein), alpha-like 1	chr9:111704850-111775809	-	3129	11.2451	8.02655e-71
ENSG00000065308	TRAM2: translocation associated membrane protein 2	chr6:52362199-52441713	-	6908	4.90095	9.21527e-71
ENSG00000104218	CSPP1: centrosome and spindle pole associated protein 1	chr8:67974660-68108498	+	7024	-3.44906	9.44286e-71
ENSG00000117318	ID3: inhibitor of DNA binding 3, dominant negative helix-loop-helix protein	chr1:23884408-23886285	-	1797	17.3827	1.05252e-70
ENSG00000089847	ANKRD24: ankyrin repeat domain 24	chr19:4183350-4224811	+	4474	-12.7144	1.13852e-70
ENSG00000067225	PKM: pyruvate kinase, muscle	chr15:72491369-72524164	-	8572	-6.30302	1.29897e-70
ENSG00000229419	RALGAPA1P: Ral GTPase activating protein, alpha subunit 1 (catalytic) pseudogene	chr9:108282408-108288640	+	6232	-5.42844	1.49206e-70
ENSG00000133116	KL: klotho	chr13:33590206-33640282	+	5301	39.1985	1.52644e-70
ENSG00000129965	INS-IGF2: INS-IGF2 readthrough	chr11:2153767-2182439	-	2413	523.869	1.60879e-70
ENSG00000160469	BRSK1: BR serine/threonine kinase 1	chr19:55793439-55823901	+	3841	-6.38489	1.61112e-70
ENSG00000172716	SLFN11: schlafen family member 11	chr17:33677323-33700720	-	5982	27.1886	1.61425e-70
ENSG00000234431	AC007283.5	chr2:202031687-202032269	+	445	6.64285	1.6382e-70
ENSG00000264235	RP13-270P17.1	chr18:3255433-3261848	-	1063	10.6757	1.65698e-70
ENSG00000165943	MOAP1: modulator of apoptosis 1	chr14:93648540-93651273	-	2537	-4.44903	1.66576e-70
ENSG00000148842	CNNM2: cyclin M2	chr10:104678049-104849978	+	16324	-2.23902	1.86915e-70
ENSG00000082701	GSK3B: glycogen synthase kinase 3 beta	chr3:119540169-119813264	-	8006	-2.35635	1.90422e-70
ENSG00000106066	CPVL: carboxypeptidase, vitellogenic-like	chr7:29034846-29235067	-	3340	66.1068	2.29872e-70
ENSG00000007933	FMO3: flavin containing monooxygenase 3	chr1:171060017-171086959	+	3463	82.717	2.49749e-70
ENSG00000258441	LINC00641: long intergenic non-protein coding RNA 641	chr14:21668237-21675059	-	5715	-7.16419	2.57067e-70
ENSG00000173848	NET1: neuroepithelial cell transforming 1	chr10:5454513-5500426	+	4194	5.86716	2.58266e-70
ENSG00000169908	TM4SF1: transmembrane 4 L six family member 1	chr3:149086808-149095652	-	3668	18.3191	2.62839e-70
ENSG00000101290	CDS2: CDP-diacylglycerol synthase (phosphatidate cytidylyltransferase) 2	chr20:5107431-5178533	+	11893	-3.86058	3.02861e-70
ENSG00000121691	CAT: catalase	chr11:34460471-34493609	+	3347	5.63435	3.36102e-70
ENSG00000145936	KCNMB1: potassium large conductance calcium-activated channel, subfamily M, beta member 1	chr5:169801674-169816681	-	6079	47.7484	3.39387e-70
ENSG00000122971	ACADS: acyl-CoA dehydrogenase, C-2 to C-3 short chain	chr12:121163537-121177811	+	2648	8.67849	4.40679e-70
ENSG00000198780	FAM169A: family with sequence similarity 169, member A	chr5:74073398-74162776	-	6860	-22.8178	4.54619e-70
ENSG00000095739	BAMBI: BMP and activin membrane-bound inhibitor	chr10:28966270-28971868	+	2314	14.1761	4.62995e-70
ENSG00000172123	SLFN12: schlafen family member 12	chr17:33738078-33760302	-	3560	31.0813	4.9663e-70
ENSG00000136531	SCN2A: sodium channel, voltage-gated, type II, alpha subunit	chr2:166095911-166248818	+	12338	-32.0727	5.04246e-70
ENSG00000124813	RUNX2: runt-related transcription factor 2	chr6:45295893-45632086	+	8191	16.2922	5.28755e-70
ENSG00000118412	CASP8AP2: caspase 8 associated protein 2	chr6:90539612-90584155	+	9544	-3.72851	6.15283e-70
ENSG00000147113	CXorf36: chromosome X open reading frame 36	chrX:45007618-45060146	-	6720	16.9582	6.64737e-70
ENSG00000129187	DCTD: dCMP deaminase	chr4:183811212-183839089	-	3466	2.59129	7.01597e-70
ENSG00000157680	DGKI: diacylglycerol kinase, iota	chr7:137065782-137531838	-	15547	-13.3832	8.69819e-70
ENSG00000135736	CCDC102A: coiled-coil domain containing 102A	chr16:57546089-57570511	-	2582	22.212	9.24095e-70
ENSG00000084444	KIAA1467: KIAA1467	chr12:13197217-13295455	+	6807	-4.02943	1.02409e-69
ENSG00000254979	RP11-872D17.8: Uncharacterized protein	chr11:57154837-57191532	-	2242	27.1533	1.06207e-69
ENSG00000134444	KIAA1468: KIAA1468	chr18:59854490-59974355	+	7592	-1.8469	1.14868e-69
ENSG00000181039	ANKRD34A: ankyrin repeat domain 34A	chr1:145470507-145475646	+	3611	-9.32423	1.24685e-69
ENSG00000092531	SNAP23: synaptosomal-associated protein, 23kDa	chr15:42783430-42837547	+	5893	5.61677	1.31137e-69
ENSG00000151917	BEND6: BEN domain containing 6	chr6:56819772-56892140	+	5739	-12.1168	1.42218e-69
ENSG00000144476	ACKR3: atypical chemokine receptor 3	chr2:237476429-237491001	+	2258	22.4844	1.4231e-69
ENSG00000117519	CNN3: calponin 3, acidic	chr1:95362506-95392834	-	2829	4.7461	1.42478e-69
ENSG00000094975	SUCO: SUN domain containing ossification factor	chr1:172501488-172580971	+	7835	-3.08799	1.44915e-69
ENSG00000196576	PLXNB2: plexin B2	chr22:50713407-50746056	-	7252	4.73599	1.46882e-69
ENSG00000180155	LYNX1: Ly6/neurotoxin 1	chr8:143845751-143859640	-	6037	-7.13465	1.47045e-69
ENSG00000214338	SOGA3: SOGA family member 3	chr6:127759550-127840500	-	12397	-25.2099	1.7157e-69
ENSG00000102924	CBLN1: cerebellin 1 precursor	chr16:49311827-49315742	-	2594	-20.1474	1.85254e-69
ENSG00000141576	RNF157: ring finger protein 157	chr17:74138533-74236454	-	7802	-9.02271	2.07278e-69
ENSG00000131969	ABHD12B: abhydrolase domain containing 12B	chr14:51338877-51371688	+	4444	-11.9743	2.08874e-69
ENSG00000167654	ATCAY: ataxia, cerebellar, Cayman type	chr19:3879861-3928077	+	5403	-73.0268	2.31302e-69
ENSG00000196277	GRM7: glutamate receptor, metabotropic 7	chr3:6811687-7783215	+	8209	-14.5761	2.383e-69
ENSG00000162989	KCNJ3: potassium inwardly-rectifying channel, subfamily J, member 3	chr2:155554810-155714863	+	5066	-14.9821	2.50892e-69
ENSG00000175899	A2M: alpha-2-macroglobulin	chr12:9220259-9268825	-	6384	8.66407	2.94914e-69
ENSG00000128283	CDC42EP1: CDC42 effector protein (Rho GTPase binding) 1	chr22:37956453-37965412	+	2573	20.3409	3.01176e-69
ENSG00000164093	PITX2: paired-like homeodomain 2	chr4:111538578-111563279	-	5629	1113.79	3.219e-69
ENSG00000010327	STAB1: stabilin 1	chr3:52529353-52558511	+	10588	94.0497	3.58291e-69
ENSG00000183570	PCBP3: poly(rC) binding protein 3	chr21:47063607-47362368	+	6796	-24.2663	3.66243e-69
ENSG00000123892	RAB38: RAB38, member RAS oncogene family	chr11:87846409-87908635	-	1465	18.7417	3.71782e-69
ENSG00000100106	TRIOBP: TRIO and F-actin binding protein	chr22:38093010-38172563	+	12238	4.25771	3.7319e-69
ENSG00000154118	JPH3: junctophilin 3	chr16:87635440-87731762	+	5941	-25.318	3.82939e-69
ENSG00000141469	SLC14A1: solute carrier family 14 (urea transporter), member 1 (Kidd blood group)	chr18:43304091-43332485	+	6376	145.568	3.99581e-69
ENSG00000124749	COL21A1: collagen, type XXI, alpha 1	chr6:55921387-56258892	-	7081	93.788	5.52262e-69
ENSG00000069011	PITX1: paired-like homeodomain 1	chr5:134363424-134370503	-	3511	396.29	6.32387e-69
ENSG00000163006	CCDC138: coiled-coil domain containing 138	chr2:109403212-109501933	+	5796	-4.00936	6.54154e-69
ENSG00000159403	C1R: complement component 1, r subcomponent	chr12:7187512-7245203	-	4696	44.6664	6.81643e-69
ENSG00000136928	GABBR2: gamma-aminobutyric acid (GABA) B receptor, 2	chr9:101050390-101471479	-	6007	-27.827	8.04202e-69
ENSG00000248429	RP11-597D13.9	chr4:159091903-159124029	+	5639	16.7854	8.14175e-69
ENSG00000179603	GRM8: glutamate receptor, metabotropic 8	chr7:126078651-126893348	-	6439	-13.015	9.36581e-69
ENSG00000163013	FBXO41: F-box protein 41	chr2:73481809-73511559	-	8104	-9.18997	1.01748e-68
ENSG00000148123	LPPR1: Lipid phosphate phosphatase-related protein type 1	chr9:103790990-104087417	+	3669	-145.927	1.09498e-68
ENSG00000163762	TM4SF18: transmembrane 4 L six family member 18	chr3:149036284-149052201	-	4482	22.8095	1.17225e-68
ENSG00000123570	RAB9B: RAB9B, member RAS oncogene family	chrX:103077251-103087158	-	3748	-5.38014	1.28181e-68
ENSG00000149575	SCN2B: sodium channel, voltage-gated, type II, beta subunit	chr11:118032665-118047388	-	5826	-15.7558	1.35205e-68
ENSG00000075429	CACNG5: calcium channel, voltage-dependent, gamma subunit 5	chr17:64831234-64881603	+	1632	-152.062	1.49895e-68
ENSG00000132294	EFR3A: EFR3 homolog A (S. cerevisiae)	chr8:132916334-133025889	+	6116	-4.25408	1.51682e-68
ENSG00000163110	PDLIM5: PDZ and LIM domain 5	chr4:95373036-95589377	+	11115	4.04888	1.57557e-68
ENSG00000235711	ANKRD34C: ankyrin repeat domain 34C	chr15:79575145-79590580	+	5423	-28.1474	1.7201e-68
ENSG00000006283	CACNA1G: calcium channel, voltage-dependent, T type, alpha 1G subunit	chr17:48638428-48704835	+	9709	-30.4373	2.00324e-68
ENSG00000035403	VCL: vinculin	chr10:75757871-75879918	+	5818	4.5916	2.10061e-68
ENSG00000230461	PROX1-AS1: PROX1 antisense RNA 1	chr1:213991093-214160973	-	8976	-75.6823	2.10117e-68
ENSG00000001036	FUCA2: fucosidase, alpha-L- 2, plasma	chr6:143815947-143832827	-	3119	5.93986	2.72307e-68
ENSG00000185621	LMLN: leishmanolysin-like (metallopeptidase M8 family)	chr3:197687070-197770591	+	8692	-3.9249	2.80325e-68
ENSG00000149218	ENDOD1: endonuclease domain containing 1	chr11:94822973-94865809	+	4687	6.04988	2.99564e-68
ENSG00000255330	SOGA3: C6orf174 protein	chr6:127759550-127840146	-	11464	-25.8544	3.32709e-68
ENSG00000109390	NDUFC1: NADH dehydrogenase (ubiquinone) 1, subcomplex unknown, 1, 6kDa	chr4:140188033-140223705	-	1941	-2.93368	3.63423e-68
ENSG00000091436	MLTK: Mitogen-activated protein kinase kinase kinase MLT	chr2:173940162-174132738	+	13799	5.5141	3.91989e-68
ENSG00000121236	TRIM6: tripartite motif containing 6	chr11:5617338-5634188	+	3947	43.7246	4.18932e-68
ENSG00000129534	MIS18BP1: MIS18 binding protein 1	chr14:45672392-45722743	-	6250	4.36036	4.25214e-68
ENSG00000124615	MOCS1: molybdenum cofactor synthesis 1	chr6:39867353-39902290	-	5174	4.72662	4.35422e-68
ENSG00000237517	DGCR5: DiGeorge syndrome critical region gene 5 (non-protein coding)	chr22:18958026-19018755	+	8670	-40.3703	4.78165e-68
ENSG00000197291	RAMP2-AS1: RAMP2 antisense RNA 1	chr17:40905931-40913275	-	4168	41.6972	4.79423e-68
ENSG00000167995	BEST1: bestrophin 1	chr11:61717292-61732987	+	8930	15.416	4.8694e-68
ENSG00000174996	KLC2: kinesin light chain 2	chr11:66024764-66035331	+	5479	-5.16153	6.93763e-68
ENSG00000144681	STAC: SH3 and cysteine rich domain	chr3:36421835-36589499	+	4396	-17.5856	7.31995e-68
ENSG00000145198	VWA5B2: von Willebrand factor A domain containing 5B2	chr3:183948216-183960117	+	5730	-14.4361	7.68706e-68
ENSG00000177551	NHLH2: nescient helix loop helix 2	chr1:116378997-116386538	-	7541	-99.4355	8.91464e-68
ENSG00000131471	AOC3: amine oxidase, copper containing 3	chr17:41003200-41010147	+	4490	23.5762	9.2119e-68
ENSG00000124788	ATXN1: ataxin 1	chr6:16299342-16761722	-	16487	-3.29091	1.00117e-67
ENSG00000127946	HIP1: huntingtin interacting protein 1	chr7:75162620-75368280	-	8953	5.16118	1.20399e-67
ENSG00000108298	RPL19: ribosomal protein L19	chr17:37356535-37360980	+	2368	2.94217	1.40194e-67
ENSG00000267987	AL161784.1: Uncharacterized protein	chr9:124103624-124110410	+	180	27.0331	1.4545e-67
ENSG00000147488	ST18: suppression of tumorigenicity 18 (breast carcinoma) (zinc finger protein)	chr8:53023398-53373519	-	14396	-68.0966	1.74459e-67
ENSG00000196104	SPOCK3: sparc/osteonectin, cwcv and kazal-like domains proteoglycan (testican) 3	chr4:167654534-168155947	-	4479	-35.1748	1.86851e-67
ENSG00000145391	SETD7: SET domain containing (lysine methyltransferase) 7	chr4:140417094-140527853	-	13916	3.02827	1.95691e-67
ENSG00000051108	HERPUD1: homocysteine-inducible, endoplasmic reticulum stress-inducible, ubiquitin-like domain member 1	chr16:56965959-56977798	+	4178	4.25123	2.35325e-67
ENSG00000146221	TCTE1: t-complex-associated-testis-expressed 1	chr6:44246479-44265458	-	3100	-30.8753	2.37775e-67
ENSG00000263335	AF001548.5	chr16:15820530-15826850	+	836	32.1016	2.39711e-67
ENSG00000166341	DCHS1: dachsous cadherin-related 1	chr11:6642555-6677085	-	10763	9.3516	2.50251e-67
ENSG00000213694	S1PR3: sphingosine-1-phosphate receptor 3	chr9:91606361-91619925	+	8754	41.9054	2.8147e-67
ENSG00000074181	NOTCH3: notch 3	chr19:15270443-15311792	-	8799	14.9997	2.93769e-67
ENSG00000019144	PHLDB1: pleckstrin homology-like domain, family B, member 1	chr11:118477154-118528741	+	21988	8.19158	3.24457e-67
ENSG00000168824	NSG1: Homo sapiens neuron specific gene family member 1 (NSG1), transcript variant 3, mRNA.	chr4:4349866-4420785	+	4355	-9.3427	4.088e-67
ENSG00000139926	FRMD6: FERM domain containing 6	chr14:51955817-52197445	+	9416	16.0327	4.28844e-67
ENSG00000049769	PPP1R3F: protein phosphatase 1, regulatory subunit 3F	chrX:49126305-49157929	+	4162	-4.82241	4.43032e-67
ENSG00000106823	ECM2: extracellular matrix protein 2, female organ and adipocyte specific	chr9:95256364-95298937	-	4350	31.0543	4.46401e-67
ENSG00000162407	PPAP2B: phosphatidic acid phosphatase type 2B	chr1:56960418-57110974	-	5286	9.18925	5.03368e-67
ENSG00000166130	IKBIP: IKBKB interacting protein	chr12:99007182-99038891	-	4163	15.363	5.84804e-67
ENSG00000110080	ST3GAL4: ST3 beta-galactoside alpha-2,3-sialyltransferase 4	chr11:126225534-126310239	+	4462	6.87047	5.98103e-67
ENSG00000159023	EPB41: erythrocyte membrane protein band 4.1 (elliptocytosis 1, RH-linked)	chr1:29213602-29446553	+	8282	-5.13267	6.25475e-67
ENSG00000137936	BCAR3: breast cancer anti-estrogen resistance 3	chr1:94027346-94312706	-	5072	6.98835	6.72442e-67
ENSG00000175175	PPM1E: protein phosphatase, Mg2+/Mn2+ dependent, 1E	chr17:56833229-57058983	+	2988	-59.8819	6.84004e-67
ENSG00000173826	KCNH6: potassium voltage-gated channel, subfamily H (eag-related), member 6	chr17:61600694-61626338	+	4211	-59.838	7.61652e-67
ENSG00000163687	DNASE1L3: deoxyribonuclease I-like 3	chr3:58177983-58200424	-	3148	145.341	7.64634e-67
ENSG00000118849	RARRES1: retinoic acid receptor responder (tazarotene induced) 1	chr3:158414680-158450485	-	2236	277.777	8.7578e-67
ENSG00000079841	RIMS1: regulating synaptic membrane exocytosis 1	chr6:72596405-73112845	+	12800	-38.2505	8.99038e-67
ENSG00000115474	KCNJ13: potassium inwardly-rectifying channel, subfamily J, member 13	chr2:233631173-233641278	-	2977	34.7989	9.70959e-67
ENSG00000131171	SH3BGRL: SH3 domain binding glutamic acid-rich protein like	chrX:80457441-80554046	+	2304	3.64684	1.30312e-66
ENSG00000006756	ARSD: arylsulfatase D	chrX:2822010-2847392	-	7030	7.28714	1.46836e-66
ENSG00000111305	GSG1: germ cell associated 1	chr12:13236493-13256619	-	3007	-134.754	1.4853e-66
ENSG00000172349	IL16: interleukin 16	chr15:81451915-81605104	+	10875	13.2493	1.4853e-66
ENSG00000196526	AFAP1: actin filament associated protein 1	chr4:7760440-7941653	-	9315	7.09026	2.07686e-66
ENSG00000166974	MAPRE2: microtubule-associated protein, RP/EB family, member 2	chr18:32556891-32723434	+	6180	-3.38461	2.13558e-66
ENSG00000185885	IFITM1: interferon induced transmembrane protein 1	chr11:313505-315272	+	1080	34.9885	2.20419e-66
ENSG00000198797	BRINP2: bone morphogenetic protein/retinoic acid inducible neural-specific 2	chr1:177140632-177251558	+	3953	-22.9252	2.21528e-66
ENSG00000118292	C1orf54: chromosome 1 open reading frame 54	chr1:150240599-150253327	+	1351	5.32738	2.47725e-66
ENSG00000119685	TTLL5: tubulin tyrosine ligase-like family, member 5	chr14:76099967-76421421	+	12255	-2.79071	2.49328e-66
ENSG00000264868	CTB-167B5.2	chr7:87900206-87903065	-	2859	83.8233	2.69664e-66
ENSG00000206052	DOK6: docking protein 6	chr18:67068290-67516323	+	9387	-11.1592	2.83714e-66
ENSG00000144791	LIMD1: LIM domains containing 1	chr3:45596885-45727830	+	12673	8.07196	3.07848e-66
ENSG00000169783	LINGO1: leucine rich repeat and Ig domain containing 1	chr15:77905368-78113242	-	4902	-8.82879	3.20059e-66
ENSG00000072133	RPS6KA6: ribosomal protein S6 kinase, 90kDa, polypeptide 6	chrX:83318983-83442933	-	2890	-14.0918	3.33514e-66
ENSG00000145569	FAM105A: family with sequence similarity 105, member A	chr5:14581883-14615116	+	4074	43.5377	4.01738e-66
ENSG00000006530	AGK: acylglycerol kinase	chr7:141250988-141355044	+	6547	-1.99805	4.21821e-66
ENSG00000248672	LY75-CD302: LY75-CD302 readthrough	chr2:160628361-160761221	-	5650	17.8639	4.63626e-66
ENSG00000140153	WDR20: WD repeat domain 20	chr14:102605839-102691184	+	7328	-2.8347	4.66784e-66
ENSG00000236537	RP11-732M18.3	chr6:158703294-158733390	+	424	-7.59	4.95681e-66
ENSG00000115365	LANCL1: LanC lantibiotic synthetase component C-like 1 (bacterial)	chr2:211295972-211342376	-	5254	-2.75244	5.38474e-66
ENSG00000178567	EPM2AIP1: EPM2A (laforin) interacting protein 1	chr3:37027356-37034795	-	7439	-2.2987	6.12376e-66
ENSG00000171316	CHD7: chromodomain helicase DNA binding protein 7	chr8:61591336-61779465	+	12738	-6.04711	6.92263e-66
ENSG00000149131	SERPING1: serpin peptidase inhibitor, clade G (C1 inhibitor), member 1	chr11:57364859-57382326	+	3603	24.6661	7.68393e-66
ENSG00000177096	FAM109B: family with sequence similarity 109, member B	chr22:42470254-42475445	+	2451	9.54635	7.8077e-66
ENSG00000177614	PGBD5: piggyBac transposable element derived 5	chr1:230457391-230561475	-	3795	-15.973	8.34014e-66
ENSG00000146350	TBC1D32: TBC1 domain family, member 32	chr6:121400639-121655891	-	6912	-8.52639	8.78714e-66
ENSG00000129250	KIF1C: kinesin family member 1C	chr17:4901242-4931696	+	8580	6.62415	1.17766e-65
ENSG00000044115	CTNNA1: catenin (cadherin-associated protein), alpha 1, 102kDa	chr5:137946655-138270723	+	8830	3.22169	1.25058e-65
ENSG00000038427	VCAN: versican	chr5:82767283-82878122	+	14831	74.7565	1.25831e-65
ENSG00000232973	CYP1B1-AS1: CYP1B1 antisense RNA 1	chr2:38302790-38408997	+	4138	49.4413	1.31809e-65
ENSG00000150961	SEC24D: SEC24 family member D	chr4:119643977-119759838	-	9938	11.673	1.61241e-65
ENSG00000124920	MYRF: myelin regulatory factor	chr11:61520113-61555990	+	10813	31.5317	1.83763e-65
ENSG00000077943	ITGA8: integrin, alpha 8	chr10:15555947-15762124	-	7528	23.1149	1.9095e-65
ENSG00000255498	RP11-618K13.2	chr11:45927491-45928012	-	409	-4.78574	2.3447e-65
ENSG00000228113	AC003991.3	chr7:87848673-87921781	+	2825	108.974	2.43274e-65
ENSG00000127720	METTL25: methyltransferase like 25	chr12:82752275-82873015	+	3672	-4.76676	2.46669e-65
ENSG00000101098	RIMS4: regulating synaptic membrane exocytosis 4	chr20:43380448-43438979	-	5206	-12.054	2.56926e-65
ENSG00000169856	ONECUT1: one cut homeobox 1	chr15:53049636-53083273	-	3397	-43.6	2.66829e-65
ENSG00000149557	FEZ1: fasciculation and elongation protein zeta 1 (zygin I)	chr11:125315645-125366213	-	5932	-4.78184	2.68461e-65
ENSG00000135119	RNFT2: ring finger protein, transmembrane 2	chr12:117176095-117291436	+	6152	-6.63329	2.71848e-65
ENSG00000189129	PLAC9: placenta-specific 9	chr10:81891437-81905115	+	1240	36.1336	2.94285e-65
ENSG00000186354	C9orf47: chromosome 9 open reading frame 47	chr9:91605777-91611055	+	5050	43.3177	2.94285e-65
ENSG00000255674	AC013718.1	chr2:135213766-135214178	-	408	-25.6935	2.99909e-65
ENSG00000135404	CD63: CD63 molecule	chr12:56119106-56123491	-	2630	4.95008	3.07191e-65
ENSG00000204381	LAYN: layilin	chr11:111411004-111432264	+	2938	39.1377	3.1311e-65
ENSG00000249853	HS3ST5: heparan sulfate (glucosamine) 3-O-sulfotransferase 5	chr6:114376749-114664209	-	4104	-15.2236	3.26566e-65
ENSG00000186952	TMEM232: transmembrane protein 232	chr5:109624933-110074657	-	10171	-12.2792	3.29558e-65
ENSG00000109654	TRIM2: tripartite motif containing 2	chr4:154073493-154260472	+	9333	-4.56463	3.45955e-65
ENSG00000115414	FN1: fibronectin 1	chr2:216225162-216300895	-	17315	42.6616	4.88675e-65
ENSG00000119547	ONECUT2: one cut homeobox 2	chr18:55102916-55158529	+	16234	-63.6176	6.12367e-65
ENSG00000146267	FAXC: failed axon connections homolog (Drosophila)	chr6:99719044-99797938	-	11662	-37.1814	6.85438e-65
ENSG00000261427	CTD-2349B8.1	chr16:19125323-19184900	+	908	19.2843	7.27247e-65
ENSG00000077238	IL4R: interleukin 4 receptor	chr16:27324988-27376099	+	6091	24.0304	7.73398e-65
ENSG00000007372	PAX6: paired box 6	chr11:31806339-31839509	-	14776	-39.9495	8.15744e-65
ENSG00000155011	DKK2: dickkopf WNT signaling pathway inhibitor 2	chr4:107842958-108204963	-	4319	19.8503	9.64092e-65
ENSG00000261684	RP11-265N6.1	chr15:42824064-42825038	-	846	10.0919	1.10681e-64
ENSG00000116678	LEPR: leptin receptor	chr1:65886247-66107242	+	11457	34.0795	1.19998e-64
ENSG00000148798	INA: internexin neuronal intermediate filament protein, alpha	chr10:105036919-105050108	+	3231	-130.59	1.21556e-64
ENSG00000137868	STRA6: stimulated by retinoic acid 6	chr15:74471806-74504608	-	7690	79.809	1.42478e-64
ENSG00000214357	NEURL1B: neuralized E3 ubiquitin protein ligase 1B	chr5:172068268-172118543	+	6424	16.8976	1.42801e-64
ENSG00000157557	ETS2: v-ets avian erythroblastosis virus E26 oncogene homolog 2	chr21:40177230-40196879	+	4595	14.8748	1.54142e-64
ENSG00000130307	USHBP1: Usher syndrome 1C binding protein 1	chr19:17359984-17393595	-	5175	14.6936	1.6877e-64
ENSG00000145911	N4BP3: NEDD4 binding protein 3	chr5:177540443-177553088	+	6080	-16.3593	1.9469e-64
ENSG00000123307	NEUROD4: neuronal differentiation 4	chr12:55413728-55423798	+	3953	-210.457	2.28654e-64
ENSG00000154277	UCHL1: ubiquitin carboxyl-terminal esterase L1 (ubiquitin thiolesterase)	chr4:41258429-41270472	+	2282	-20.3932	2.36641e-64
ENSG00000140931	CMTM3: CKLF-like MARVEL transmembrane domain containing 3	chr16:66637776-66647795	+	3163	9.70179	2.40247e-64
ENSG00000116016	EPAS1: endothelial PAS domain protein 1	chr2:46520805-46613836	+	7296	5.98323	2.58142e-64
ENSG00000121210	KIAA0922: KIAA0922	chr4:154387497-154557863	+	6393	6.70318	2.74852e-64
ENSG00000162852	CNST: consortin, connexin sorting protein	chr1:246729745-246831886	+	5922	-2.66073	3.06535e-64
ENSG00000155816	FMN2: formin 2	chr1:240177647-240638489	+	9691	-28.0947	3.07174e-64
ENSG00000182578	CSF1R: colony stimulating factor 1 receptor	chr5:149432853-149492935	-	5151	30.0206	3.19848e-64
ENSG00000254535	PABPC4L: poly(A) binding protein, cytoplasmic 4-like	chr4:135117487-135122903	-	4944	41.2648	3.48934e-64
ENSG00000168702	LRP1B: low density lipoprotein receptor-related protein 1B	chr2:140988991-142889270	-	17040	-10.6197	3.59582e-64
ENSG00000084628	NKAIN1: Na+/K+ transporting ATPase interacting 1	chr1:31652591-31712401	-	2987	-26.1284	3.69765e-64
ENSG00000106809	OGN: osteoglycin	chr9:95146248-95166978	-	3321	137.418	3.76345e-64
ENSG00000010704	HFE: hemochromatosis	chr6:26087508-26098571	+	5675	12.5036	3.77399e-64
ENSG00000100207	TCF20: transcription factor 20 (AR1)	chr22:42556018-42739622	-	7548	-2.97916	3.90351e-64
ENSG00000148660	CAMK2G: calcium/calmodulin-dependent protein kinase II gamma	chr10:75572258-75634343	-	6770	-4.04199	4.17263e-64
ENSG00000103056	SMPD3: sphingomyelin phosphodiesterase 3, neutral membrane (neutral sphingomyelinase II)	chr16:68392230-68482591	-	7163	-7.36497	4.3145e-64
ENSG00000110851	PRDM4: PR domain containing 4	chr12:108126642-108155049	-	4777	-1.91542	4.36512e-64
ENSG00000106701	FSD1L: fibronectin type III and SPRY domain containing 1-like	chr9:108210076-108314714	+	9877	-13.8883	4.82824e-64
ENSG00000240694	PNMA2: paraneoplastic Ma antigen 2	chr8:26362201-26371608	-	5579	-11.0532	4.92536e-64
ENSG00000166006	KCNC2: potassium voltage-gated channel, Shaw-related subfamily, member 2	chr12:75433856-75603648	-	6368	-189.489	6.29567e-64
ENSG00000101079	NDRG3: NDRG family member 3	chr20:35280168-35374481	-	3248	-8.08535	8.24423e-64
ENSG00000145431	PDGFC: platelet derived growth factor C	chr4:157681605-157892546	-	5593	8.40667	8.70271e-64
ENSG00000189367	KIAA0408: KIAA0408	chr6:127761487-127780536	-	7229	-27.9218	9.21177e-64
ENSG00000110076	NRXN2: neurexin 2	chr11:64373645-64490660	-	10580	-7.82279	9.44525e-64
ENSG00000068796	KIF2A: kinesin heavy chain member 2A	chr5:61601988-61833076	+	4774	-3.43527	1.15589e-63
ENSG00000224729	PCOLCE-AS1: PCOLCE antisense RNA 1	chr7:100187024-100201829	-	3164	23.5827	1.16566e-63
ENSG00000180672	AC007362.1	chr2:206642539-206644433	+	1886	18.0254	1.21599e-63
ENSG00000174485	DENND4A: DENN/MADD domain containing 4A	chr15:65950383-66084631	-	8902	-2.19037	1.39891e-63
ENSG00000187398	LUZP2: leucine zipper protein 2	chr11:24518515-25104150	+	8795	-21.3403	1.68867e-63
ENSG00000063015	SEZ6: seizure related 6 homolog (mouse)	chr17:27281918-27333458	-	5103	-36.8774	2.0127e-63
ENSG00000196542	SPTSSB: serine palmitoyltransferase, small subunit B	chr3:161062579-161090668	-	3745	-24.2185	2.23366e-63
ENSG00000102078	SLC25A14: solute carrier family 25 (mitochondrial carrier, brain), member 14	chrX:129473873-129507335	+	3202	-2.57113	2.42728e-63
ENSG00000151025	GPR158: G protein-coupled receptor 158	chr10:25463990-25891155	+	7726	-33.912	2.46437e-63
ENSG00000061918	GUCY1B3: guanylate cyclase 1, soluble, beta 3	chr4:156680143-156728743	+	3724	-3.37685	2.64696e-63
ENSG00000126391	FRMD8: FERM domain containing 8	chr11:65154069-65180996	+	4091	6.41751	2.68303e-63
ENSG00000143515	ATP8B2: ATPase, aminophospholipid transporter, class I, type 8B, member 2	chr1:154298028-154323783	+	7572	5.55238	2.72977e-63
ENSG00000196189	SEMA4A: sema domain, immunoglobulin domain (Ig), transmembrane domain (TM) and short cytoplasmic domain, (semaphorin) 4A	chr1:156117156-156147543	+	6676	21.6393	2.73089e-63
ENSG00000182240	BACE2: beta-site APP-cleaving enzyme 2	chr21:42539727-42654445	+	9619	12.4185	3.0388e-63
ENSG00000187244	BCAM: basal cell adhesion molecule (Lutheran blood group)	chr19:45312327-45324673	+	5008	7.77433	3.0549e-63
ENSG00000035681	NSMAF: neutral sphingomyelinase (N-SMase) activation associated factor	chr8:59496062-59572403	-	6165	3.11746	3.26699e-63
ENSG00000175198	PCCA: propionyl CoA carboxylase, alpha polypeptide	chr13:100741268-101182686	+	4486	-3.01432	3.4561e-63
ENSG00000155744	FAM126B: family with sequence similarity 126, member B	chr2:201838440-201936394	-	12810	-2.59334	3.46734e-63
ENSG00000130558	OLFM1: olfactomedin 1	chr9:137967267-138013025	+	6123	-9.46607	3.50684e-63
ENSG00000260121	RP5-1142A6.9	chr16:88785022-88786867	+	1845	7.61344	3.50684e-63
ENSG00000105679	GAPDHS: glyceraldehyde-3-phosphate dehydrogenase, spermatogenic	chr19:36024313-36036218	+	1519	13.9348	3.50684e-63
ENSG00000154133	ROBO4: roundabout, axon guidance receptor, homolog 4 (Drosophila)	chr11:124753586-124768396	-	7033	27.3579	3.94554e-63
ENSG00000170876	TMEM43: transmembrane protein 43	chr3:14166439-14185179	+	3572	3.454	4.37304e-63
ENSG00000091409	ITGA6: integrin, alpha 6	chr2:173292081-173371181	+	6704	10.0708	4.40407e-63
ENSG00000115363	EVA1A: eva-1 homolog A (C. elegans)	chr2:75696427-75796848	-	2744	12.8013	5.50843e-63
ENSG00000164070	HSPA4L: heat shock 70kDa protein 4-like	chr4:128702975-128761888	+	11621	-15.3091	5.74887e-63
ENSG00000110514	MADD: MAP-kinase activating death domain	chr11:47290711-47351582	+	8353	-5.02938	5.80775e-63
ENSG00000100614	PPM1A: protein phosphatase, Mg2+/Mn2+ dependent, 1A	chr14:60712469-60765805	+	11860	-3.07738	5.89508e-63
ENSG00000054219	LY75: lymphocyte antigen 75	chr2:160628361-160761260	-	9430	15.8959	6.47104e-63
ENSG00000003249	DBNDD1: dysbindin (dystrobrevin binding protein 1) domain containing 1	chr16:90071272-90086536	-	3522	-15.0013	6.67527e-63
ENSG00000100311	PDGFB: platelet-derived growth factor beta polypeptide	chr22:39619363-39640756	-	3761	14.2881	7.41489e-63
ENSG00000111879	FAM184A: family with sequence similarity 184, member A	chr6:119280927-119470552	-	7766	-4.52443	8.71495e-63
ENSG00000182500	ORAI1: ORAI calcium release-activated calcium modulator 1	chr12:122064454-122080583	+	2263	7.40791	9.0506e-63
ENSG00000139116	KIF21A: kinesin family member 21A	chr12:39687029-39837192	-	10144	-7.53451	9.42894e-63
ENSG00000057294	PKP2: plakophilin 2	chr12:32943678-33049774	-	6069	6.14322	1.03532e-62
ENSG00000157985	AGAP1: ArfGAP with GTPase domain, ankyrin repeat and PH domain 1	chr2:236402732-237040444	+	13896	-13.5014	1.18812e-62
ENSG00000132563	REEP2: receptor accessory protein 2	chr5:137774705-137782658	+	3284	-14.1441	1.26987e-62
ENSG00000130338	TULP4: tubby like protein 4	chr6:158733691-158932860	+	11123	-4.4501	1.65577e-62
ENSG00000135454	B4GALNT1: beta-1,4-N-acetyl-galactosaminyl transferase 1	chr12:58017192-58027138	-	8003	-9.46663	1.72041e-62
ENSG00000166897	ELFN2: extracellular leucine-rich repeat and fibronectin type III domain containing 2	chr22:37763999-37823505	-	8782	-71.6372	1.83391e-62
ENSG00000121057	AKAP1: A kinase (PRKA) anchor protein 1	chr17:55162452-55198710	+	5399	-3.12633	2.17175e-62
ENSG00000102109	PCSK1N: proprotein convertase subtilisin/kexin type 1 inhibitor	chrX:48689503-48694035	-	1347	-25.7229	2.26289e-62
ENSG00000124216	SNAI1: snail family zinc finger 1	chr20:48599535-48605423	+	1686	39.2199	2.33008e-62
ENSG00000159176	CSRP1: cysteine and glycine-rich protein 1	chr1:201452657-201478584	-	10318	5.68022	2.8722e-62
ENSG00000188643	S100A16: S100 calcium binding protein A16	chr1:153579361-153585621	-	1701	9.14489	2.90664e-62
ENSG00000198879	SFMBT2: Scm-like with four mbt domains 2	chr10:7200585-7453450	-	9955	-8.68364	2.97362e-62
ENSG00000144677	CTDSPL: CTD (carboxy-terminal domain, RNA polymerase II, polypeptide A) small phosphatase-like	chr3:37903450-38025960	+	5796	6.66375	3.13352e-62
ENSG00000161249	DMKN: dermokine	chr19:35988121-36004560	-	7444	15.0608	3.14906e-62
ENSG00000185842	DNAH14: dynein, axonemal, heavy chain 14	chr1:225083963-225586996	+	19741	-5.81442	3.99694e-62
ENSG00000177511	ST8SIA3: ST8 alpha-N-acetyl-neuraminide alpha-2,8-sialyltransferase 3	chr18:55018043-55038962	+	12068	-50.3177	4.40636e-62
ENSG00000104518	GSDMD: gasdermin D	chr8:144635376-144645232	+	5116	15.3881	4.62507e-62
ENSG00000196872	KIAA1211L: KIAA1211-like	chr2:99410308-99552722	-	4705	18.0591	4.84919e-62
ENSG00000247556	OIP5-AS1: OIP5 antisense RNA 1	chr15:41576187-41601901	+	12009	-3.67315	5.11678e-62
ENSG00000076716	GPC4: glypican 4	chrX:132434130-132549518	-	5057	30.6429	5.27983e-62
ENSG00000002746	HECW1: HECT, C2 and WW domain containing E3 ubiquitin protein ligase 1	chr7:43152197-43605600	+	13965	-33.203	5.60038e-62
ENSG00000128284	APOL3: apolipoprotein L, 3	chr22:36536371-36562225	-	5990	41.6712	5.60038e-62
ENSG00000266045	RP11-466P24.7	chr5:75627661-75629781	+	2120	-40.6941	5.62887e-62
ENSG00000129295	LRRC6: leucine rich repeat containing 6	chr8:133584319-133687838	-	2622	-4.58474	5.79332e-62
ENSG00000117707	PROX1: prospero homeobox 1	chr1:214156523-214214595	+	8699	-18.5522	6.29407e-62
ENSG00000074276	CDHR2: cadherin-related family member 2	chr5:175969511-176022975	+	5348	-16.2862	6.85486e-62
ENSG00000075223	SEMA3C: sema domain, immunoglobulin domain (Ig), short basic domain, secreted, (semaphorin) 3C	chr7:80371853-80551675	-	6268	18.2517	7.16121e-62
ENSG00000204653	ASPDH: aspartate dehydrogenase domain containing	chr19:51014856-51017947	-	1653	-20.0375	7.97158e-62
ENSG00000155324	GRAMD3: GRAM domain containing 3	chr5:125695823-125832186	+	5051	7.47621	8.61316e-62
ENSG00000235865	GSN-AS1: GSN antisense RNA 1	chr9:124043045-124047808	-	4763	18.8184	8.95469e-62
ENSG00000102034	ELF4: E74-like factor 4 (ets domain transcription factor)	chrX:129198848-129244691	-	4316	34.7682	9.2886e-62
ENSG00000162814	SPATA17: spermatogenesis associated 17	chr1:217804665-218045038	+	6515	-10.3813	1.00425e-61
ENSG00000189184	PCDH18: protocadherin 18	chr4:138440071-138453648	-	5925	11.758	1.03442e-61
ENSG00000168404	MLKL: mixed lineage kinase domain-like	chr16:74705752-74734858	-	5692	38.8306	1.21439e-61
ENSG00000104205	SGK3: serum/glucocorticoid regulated kinase family, member 3	chr8:67624652-67774257	+	5974	15.3661	1.27228e-61
ENSG00000122574	WIPF3: WAS/WASL interacting protein family, member 3	chr7:29846101-29956682	+	6065	-10.737	1.30334e-61
ENSG00000183044	ABAT: 4-aminobutyrate aminotransferase	chr16:8768421-8878432	+	9744	-4.5346	1.31887e-61
ENSG00000132359	RAP1GAP2: RAP1 GTPase activating protein 2	chr17:2680349-2941033	+	7350	-13.532	1.42068e-61
ENSG00000196616	ADH1B: alcohol dehydrogenase 1B (class I), beta polypeptide	chr4:100226120-100242558	-	6483	307.216	1.46603e-61
ENSG00000163116	STPG2: sperm-tail PG-rich repeat containing 2	chr4:98105243-99064391	-	5836	-26.5705	1.48808e-61
ENSG00000118873	RAB3GAP2: RAB3 GTPase activating protein subunit 2 (non-catalytic)	chr1:220321634-220445796	-	10344	-1.92048	1.6185e-61
ENSG00000112769	LAMA4: laminin, alpha 4	chr6:112429962-112576141	-	11575	6.61364	1.6574e-61
ENSG00000065609	SNAP91: synaptosomal-associated protein, 91kDa	chr6:84262598-84419410	-	6657	-56.8509	1.69745e-61
ENSG00000140612	SEC11A: SEC11 homolog A (S. cerevisiae)	chr15:85212774-85259947	-	5742	3.32906	1.9359e-61
ENSG00000185088	RPS27L: ribosomal protein S27-like	chr15:63418070-63450220	-	4037	5.10904	2.13612e-61
ENSG00000126878	AIF1L: allograft inflammatory factor 1-like	chr9:133971862-133998539	+	5485	10.8586	2.15485e-61
ENSG00000171798	KNDC1: kinase non-catalytic C-lobe domain (KIND) containing 1	chr10:134973950-135039916	+	7991	-8.66046	2.24228e-61
ENSG00000130176	CNN1: calponin 1, basic, smooth muscle	chr19:11649531-11661138	+	2939	31.7179	2.30047e-61
ENSG00000144460	NYAP2: neuronal tyrosine-phosphorylated phosphoinositide-3-kinase adaptor 2	chr2:226265363-226518734	+	4832	-37.0001	2.47836e-61
ENSG00000186377	CYP4X1: cytochrome P450, family 4, subfamily X, polypeptide 1	chr1:47427035-47516423	+	2941	9.30213	2.47836e-61
ENSG00000169756	LIMS1: LIM and senescent cell antigen-like domains 1	chr2:109150856-109303702	+	7626	3.58523	2.55306e-61
ENSG00000196482	ESRRG: estrogen-related receptor gamma	chr1:216676587-217311097	-	10880	-35.0125	2.72701e-61
ENSG00000058335	RASGRF1: Ras protein-specific guanine nucleotide-releasing factor 1	chr15:79252288-79383115	-	8683	-68.7302	2.99433e-61
ENSG00000135535	CD164: CD164 molecule, sialomucin	chr6:109687716-109703762	-	6944	5.32301	3.25142e-61
ENSG00000172794	RAB37: RAB37, member RAS oncogene family	chr17:72666716-72743474	+	5074	-9.50628	3.84292e-61
ENSG00000198131	ZNF544: zinc finger protein 544	chr19:58739959-58788815	+	6953	-5.44218	3.89496e-61
ENSG00000134247	PTGFRN: prostaglandin F2 receptor inhibitor	chr1:117452678-117532980	+	6352	4.92917	4.13237e-61
ENSG00000269515	AL137026.1: Uncharacterized protein	chr10:44873686-44878739	+	78	93.0079	4.13237e-61
ENSG00000008869	HEATR5B: HEAT repeat containing 5B	chr2:37195525-37311485	-	8206	-1.9545	4.74116e-61
ENSG00000140386	SCAPER: S-phase cyclin A-associated protein in the ER	chr15:76640525-77197785	-	11329	-7.32948	4.74843e-61
ENSG00000178726	THBD: thrombomodulin	chr20:23026269-23030378	-	4109	50.4832	5.26486e-61
ENSG00000156482	RPL30: ribosomal protein L30	chr8:99037078-99058697	-	4027	2.9739	5.69259e-61
ENSG00000254741	RP11-661A12.7	chr8:144661805-144662840	+	431	3.58677	6.23693e-61
ENSG00000165548	TMEM63C: transmembrane protein 63C	chr14:77582910-77725838	+	6363	-4.62135	7.69723e-61
ENSG00000079150	FKBP7: FK506 binding protein 7	chr2:179328390-179343327	-	3080	6.89568	8.62224e-61
ENSG00000153162	BMP6: bone morphogenetic protein 6	chr6:7727029-7881655	+	2780	24.717	8.62418e-61
ENSG00000155085	AK9: adenylate kinase 9	chr6:109814058-110012420	-	10098	-3.97894	8.73064e-61
ENSG00000078177	N4BP2: NEDD4 binding protein 2	chr4:40058445-40159872	+	9835	-2.44441	8.84587e-61
ENSG00000158710	TAGLN2: transgelin 2	chr1:159887896-159895522	-	2487	5.75237	1.06325e-60
ENSG00000267020	AC011558.5	chr19:1038725-1039063	-	338	8.30341	1.10974e-60
ENSG00000236901	MIR600HG: MIR600 host gene (non-protein coding)	chr9:125871772-125877756	-	5984	-10.8521	1.143e-60
ENSG00000145284	SCD5: stearoyl-CoA desaturase 5	chr4:83550691-83720010	-	4551	-6.71397	1.1965e-60
ENSG00000182749	PAQR7: progestin and adipoQ receptor family member VII	chr1:26187700-26197744	-	3297	5.29422	1.30314e-60
ENSG00000168916	ZNF608: zinc finger protein 608	chr5:123972607-124084500	-	6920	-3.07985	1.37902e-60
ENSG00000216937	CCDC7: coiled-coil domain containing 7	chr10:32735067-32863492	+	5690	-4.96515	1.39847e-60
ENSG00000135144	DTX1: deltex homolog 1 (Drosophila)	chr12:113494513-113535833	+	4387	-18.488	1.46729e-60
ENSG00000107821	KAZALD1: Kazal-type serine peptidase inhibitor domain 1	chr10:102821597-102827888	+	3613	12.859	1.59152e-60
ENSG00000120265	PCMT1: protein-L-isoaspartate (D-aspartate) O-methyltransferase	chr6:150070578-150132556	+	2832	-2.2471	1.87293e-60
ENSG00000154655	L3MBTL4: l(3)mbt-like 4 (Drosophila)	chr18:5954704-6415236	-	7959	3.80019	1.92665e-60
ENSG00000131711	MAP1B: microtubule-associated protein 1B	chr5:71403060-71505395	+	12628	-7.3297	2.14325e-60
ENSG00000198894	CIPC: CLOCK-interacting pacemaker	chr14:77564439-77583630	+	5300	-3.22098	2.29221e-60
ENSG00000130783	CCDC62: coiled-coil domain containing 62	chr12:123258873-123312075	+	4479	-9.89959	2.32573e-60
ENSG00000065054	SLC9A3R2: solute carrier family 9, subfamily A (NHE3, cation proton antiporter 3), member 3 regulator 2	chr16:2075356-2089027	+	3550	9.46347	2.37451e-60
ENSG00000144369	FAM171B: family with sequence similarity 171, member B	chr2:187558697-187630685	+	5819	-5.6281	2.44632e-60
ENSG00000234482	RP11-433J22.2	chr1:147229425-147230517	+	510	53.1584	2.64618e-60
ENSG00000138028	CGREF1: cell growth regulator with EF-hand domain 1	chr2:27321756-27341995	-	4181	-5.4153	2.64834e-60
ENSG00000054965	FAM168A: family with sequence similarity 168, member A	chr11:73111531-73309234	-	7823	-3.23359	2.89925e-60
ENSG00000008394	MGST1: microsomal glutathione S-transferase 1	chr12:16500075-16762193	+	6213	41.8868	2.92895e-60
ENSG00000188467	SLC24A5: solute carrier family 24 (sodium/potassium/calcium exchanger), member 5	chr15:48413168-48434869	+	4778	9.12162	3.08463e-60
ENSG00000154975	CA10: carbonic anhydrase X	chr17:49707673-50237377	-	4450	-135.834	3.28038e-60
ENSG00000145743	FBXL17: F-box and leucine-rich repeat protein 17	chr5:107194735-107717799	-	8125	-3.03508	3.41741e-60
ENSG00000107295	SH3GL2: SH3-domain GRB2-like 2	chr9:17579079-17797127	+	2869	-109.103	3.47646e-60
ENSG00000175215	CTDSP2: CTD (carboxy-terminal domain, RNA polymerase II, polypeptide A) small phosphatase 2	chr12:58213709-58240522	-	5442	3.20757	3.65724e-60
ENSG00000150776	C11orf57: chromosome 11 open reading frame 57	chr11:111944809-111955874	+	5755	-2.44888	3.76991e-60
ENSG00000168385	SEPT2: septin 2	chr2:242254514-242293442	+	7378	3.18277	3.89069e-60
ENSG00000116127	ALMS1: Alstrom syndrome 1	chr2:73612885-73837920	+	14066	-6.76791	4.03469e-60
ENSG00000168036	CTNNB1: catenin (cadherin-associated protein), beta 1, 88kDa	chr3:41236327-41301587	+	6606	3.18	4.25405e-60
ENSG00000272884	RP11-104H15.10	chr17:7342824-7349285	+	5553	-17.5834	4.46847e-60
ENSG00000259583	RP11-66B24.4	chr15:101433944-101459488	-	5911	32.6413	5.40278e-60
ENSG00000198715	C1orf85: chromosome 1 open reading frame 85	chr1:156259879-156265463	-	3224	9.07384	6.65336e-60
ENSG00000064666	CNN2: calponin 2	chr19:1026297-1039068	+	3928	8.01938	6.83917e-60
ENSG00000196329	GIMAP5: GTPase, IMAP family member 5	chr7:150419340-150447121	+	6031	36.5675	7.08752e-60
ENSG00000076944	STXBP2: syntaxin binding protein 2	chr19:7701766-7712759	+	5301	12.9075	7.50886e-60
ENSG00000233276	GPX1: glutathione peroxidase 1	chr3:49394608-49396033	-	1425	12.0117	7.63195e-60
ENSG00000152804	HHEX: hematopoietically expressed homeobox	chr10:94447944-94455403	+	4772	31.2053	7.6684e-60
ENSG00000061273	HDAC7: histone deacetylase 7	chr12:48176504-48226915	-	9936	4.87551	8.06159e-60
ENSG00000151967	SCHIP1: schwannomin interacting protein 1	chr3:159557649-159615149	+	7645	-4.24396	9.20103e-60
ENSG00000165424	ZCCHC24: zinc finger, CCHC domain containing 24	chr10:81142080-81205383	-	5051	10.3973	9.83374e-60
ENSG00000138175	ARL3: ADP-ribosylation factor-like 3	chr10:104433487-104474164	-	3844	-7.82729	1.00749e-59
ENSG00000129159	KCNC1: potassium voltage-gated channel, Shaw-related subfamily, member 1	chr11:17756358-17804602	+	9842	-70.278	1.01058e-59
ENSG00000051128	HOMER3: homer homolog 3 (Drosophila)	chr19:19040009-19052070	-	3422	6.2422	1.04813e-59
ENSG00000110841	PPFIBP1: PTPRF interacting protein, binding protein 1 (liprin beta 1)	chr12:27676363-27848497	+	10330	4.27266	1.39015e-59
ENSG00000133112	TPT1: tumor protein, translationally-controlled 1	chr13:45911007-45915505	-	3867	3.74026	1.41534e-59
ENSG00000173452	TMEM196: transmembrane protein 196	chr7:19758932-19813221	-	4087	-43.9142	1.45005e-59
ENSG00000139220	PPFIA2: protein tyrosine phosphatase, receptor type, f polypeptide (PTPRF), interacting protein (liprin), alpha 2	chr12:81652044-82153332	-	8300	-32.2539	1.50233e-59
ENSG00000156049	GNA14: guanine nucleotide binding protein (G protein), alpha 14	chr9:80037994-80263223	-	2721	21.3231	1.50721e-59
ENSG00000161958	FGF11: fibroblast growth factor 11	chr17:7341591-7348256	+	5565	-17.3846	1.51893e-59
ENSG00000055118	KCNH2: potassium voltage-gated channel, subfamily H (eag-related), member 2	chr7:150642048-150675403	-	7017	-27.765	1.61814e-59
ENSG00000066933	MYO9A: myosin IXA	chr15:72114631-72410918	-	20250	-2.55807	1.76355e-59
ENSG00000173156	RHOD: ras homolog family member D	chr11:66824288-66839484	+	1265	12.8298	1.80421e-59
ENSG00000133561	GIMAP6: GTPase, IMAP family member 6	chr7:150322462-150329473	-	3440	33.9234	2.2141e-59
ENSG00000101438	SLC32A1: solute carrier family 32 (GABA vesicular transporter), member 1	chr20:37353104-37358015	+	2574	-132.221	2.24512e-59
ENSG00000102934	PLLP: plasmolipin	chr16:57290003-57318599	-	1620	15.918	2.24831e-59
ENSG00000162337	LRP5: low density lipoprotein receptor-related protein 5	chr11:68080076-68216743	+	6164	7.77711	2.37244e-59
ENSG00000197943	PLCG2: phospholipase C, gamma 2 (phosphatidylinositol-specific)	chr16:81772701-81991899	+	9017	22.8882	2.38303e-59
ENSG00000166402	TUB: tubby bipartite transcription factor	chr11:8040790-8127659	+	6722	-6.28641	2.57107e-59
ENSG00000104435	STMN2: stathmin-like 2	chr8:80523048-80578410	+	2362	-51.5944	2.89758e-59
ENSG00000168497	SDPR: serum deprivation response	chr2:192699027-192711981	-	3229	28.9066	3.07446e-59
ENSG00000122783	C7orf49: chromosome 7 open reading frame 49	chr7:134777114-134855547	-	5195	3.50958	3.1768e-59
ENSG00000199645	RNU6-1330P: RNA, U6 small nuclear 1330, pseudogene	chr5:74075133-74075238	+	105	-19.7102	3.23656e-59
ENSG00000056998	GYG2: glycogenin 2	chrX:2746828-2800859	+	3646	12.2872	3.24215e-59
ENSG00000118473	SGIP1: SH3-domain GRB2-like (endophilin) interacting protein 1	chr1:66999065-67213982	+	10493	-24.2413	3.37512e-59
ENSG00000135541	AHI1: Abelson helper integration site 1	chr6:135604669-135818914	-	8703	-5.56437	3.59269e-59
ENSG00000133627	ACTR3B: ARP3 actin-related protein 3 homolog B (yeast)	chr7:152456833-152552463	+	6024	-4.16023	3.64702e-59
ENSG00000170421	KRT8: keratin 8	chr12:53290976-53343738	-	5005	60.1866	3.70467e-59
ENSG00000163430	FSTL1: follistatin-like 1	chr3:120111139-120170100	-	8727	11.0965	3.73363e-59
ENSG00000070182	SPTB: spectrin, beta, erythrocytic	chr14:65213001-65346601	-	14771	-6.14873	3.99514e-59
ENSG00000162734	PEA15: phosphoprotein enriched in astrocytes 15	chr1:160175126-160185166	+	2806	-2.80534	4.03135e-59
ENSG00000101974	ATP11C: ATPase, class VI, type 11C	chrX:138808504-139027435	-	7407	4.81621	4.10568e-59
ENSG00000147853	AK3: adenylate kinase 3	chr9:4711154-4742043	-	2808	6.77999	4.6349e-59
ENSG00000205413	SAMD9: sterile alpha motif domain containing 9	chr7:92728828-92747336	-	6852	12.0861	4.84217e-59
ENSG00000197580	BCO2: beta-carotene oxygenase 2	chr11:112046189-112095422	+	6789	-17.6201	5.09074e-59
ENSG00000130559	CAMSAP1: calmodulin regulated spectrin-associated protein 1	chr9:138700332-138799074	-	8642	-12.7195	5.59244e-59
ENSG00000124549	BTN2A3P: butyrophilin, subfamily 2, member A3, pseudogene	chr6:26421618-26432611	+	4177	21.7702	6.17032e-59
ENSG00000236304	AP001189.4	chr11:76368099-76374910	+	1426	46.0358	6.49263e-59
ENSG00000167460	TPM4: tropomyosin 4	chr19:16177830-16213813	+	7412	4.76975	7.27994e-59
ENSG00000213424	KRT222: keratin 222	chr17:38810916-38821433	-	3169	-6.62349	8.03976e-59
ENSG00000262880	RP11-104H15.7	chr17:7323421-7347400	+	1975	-19.3648	8.32257e-59
ENSG00000090924	PLEKHG2: pleckstrin homology domain containing, family G (with RhoGef domain) member 2	chr19:39903224-39919054	+	9199	6.96412	8.32257e-59
ENSG00000114450	GNB4: guanine nucleotide binding protein (G protein), beta polypeptide 4	chr3:179116989-179169378	-	3922	15.4197	9.86835e-59
ENSG00000137463	MGARP: mitochondria-localized glutamic acid-rich protein	chr4:140187316-140201492	-	1339	-69.0913	1.02776e-58
ENSG00000154222	CC2D1B: coiled-coil and C2 domain containing 1B	chr1:52811394-52831865	-	7491	2.41053	1.13017e-58
ENSG00000268729	CTD-2105E13.14	chr19:55823396-55823863	-	359	-6.30165	1.14697e-58
ENSG00000248540	RP11-247C2.2: HCG2004779; Uncharacterized protein	chr15:74418255-74421619	-	3238	-21.0022	1.17634e-58
ENSG00000071967	CYBRD1: cytochrome b reductase 1	chr2:172378756-172414643	+	5176	8.5299	1.18307e-58
ENSG00000187642	C1orf170: chromosome 1 open reading frame 170	chr1:910578-917497	-	3081	-47.8918	1.33472e-58
ENSG00000143171	RXRG: retinoid X receptor, gamma	chr1:165370158-165414433	-	2532	-6.46958	1.43707e-58
ENSG00000184305	CCSER1: coiled-coil serine-rich protein 1	chr4:91048685-92523064	+	10428	-13.0687	1.63413e-58
ENSG00000128268	MGAT3: mannosyl (beta-1,4-)-glycoprotein beta-1,4-N-acetylglucosaminyltransferase	chr22:39853348-39888199	+	5457	-7.41736	1.82805e-58
ENSG00000232788	AC078883.3	chr2:173328989-173330750	-	1077	9.35929	1.919e-58
ENSG00000111321	LTBR: lymphotoxin beta receptor (TNFR superfamily, member 3)	chr12:6484210-6500733	+	6276	13.5983	2.04178e-58
ENSG00000232959	RP11-332H17.1	chr1:169993217-169993824	+	341	-4.14556	2.10433e-58
ENSG00000267757	C19orf83: chromosome 19 open reading frame 83	chr19:46144751-46146098	+	1235	-20.0764	2.13997e-58
ENSG00000175874	CREG2: cellular repressor of E1A-stimulated genes 2	chr2:101962012-102004057	-	7150	-27.0144	2.35483e-58
ENSG00000164466	SFXN1: sideroflexin 1	chr5:174904064-174956745	+	7572	-2.25802	2.49675e-58
ENSG00000123374	CDK2: cyclin-dependent kinase 2	chr12:56360552-56366568	+	3894	15.419	2.74501e-58
ENSG00000185105	MYADML2: myeloid-associated differentiation marker-like 2	chr17:79897520-79905109	-	2458	-97.9079	2.84945e-58
ENSG00000198203	SULT1C2: sulfotransferase family, cytosolic, 1C, member 2	chr2:108905094-108926371	+	8399	202.611	2.95961e-58
ENSG00000153029	MR1: major histocompatibility complex, class I-related	chr1:181003066-181031074	+	9264	11.4961	3.16326e-58
ENSG00000107864	CPEB3: cytoplasmic polyadenylation element binding protein 3	chr10:93806448-94050844	-	7895	-4.47516	3.56373e-58
ENSG00000104689	TNFRSF10A: tumor necrosis factor receptor superfamily, member 10a	chr8:23047964-23082639	-	2951	17.4343	3.56804e-58
ENSG00000171723	GPHN: gephyrin	chr14:66974124-67648520	+	6007	-2.7847	3.97649e-58
ENSG00000250349	TM4SF2: Uncharacterized protein; cDNA FLJ59144, highly similar to Tetraspanin-7	chrX:37208582-38546928	+	954	-10.7929	4.03815e-58
ENSG00000130147	SH3BP4: SH3-domain binding protein 4	chr2:235860616-235964358	+	7129	6.39597	4.27497e-58
ENSG00000105875	WDR91: WD repeat domain 91	chr7:134868589-134896316	-	6063	3.12468	4.29641e-58
ENSG00000170049	KCNAB3: potassium voltage-gated channel, shaker-related subfamily, beta member 3	chr17:7825176-7833121	-	4580	-17.5587	4.50169e-58
ENSG00000177374	HIC1: hypermethylated in cancer 1	chr17:1957447-1962981	+	4554	34.782	4.71214e-58
ENSG00000143499	SMYD2: SET and MYND domain containing 2	chr1:214454444-214510474	+	4884	-5.96223	4.93159e-58
ENSG00000198689	SLC9A6: solute carrier family 9, subfamily A (NHE6, cation proton antiporter 6), member 6	chrX:135067597-135129423	+	4710	-2.72584	5.09196e-58
ENSG00000252835	SCARNA21: small Cajal body-specific RNA 21	chr17:7809439-7809578	+	139	5.42934	5.10593e-58
ENSG00000100139	MICALL1: MICAL-like 1	chr22:38301663-38338829	+	5968	3.54143	5.38322e-58
ENSG00000174403	C20orf166-AS1: C20orf166 antisense RNA 1	chr20:61141549-61148733	-	3397	-33.6225	6.22432e-58
ENSG00000158856	DMTN: dematin actin binding protein	chr8:21906505-21940038	+	4511	-6.48022	6.24482e-58
ENSG00000123384	LRP1: low density lipoprotein receptor-related protein 1	chr12:57522275-57607134	+	20839	7.16978	7.08802e-58
ENSG00000129680	MAP7D3: MAP7 domain containing 3	chrX:135295380-135338641	-	7065	6.34865	7.21759e-58
ENSG00000272286	Z83307.3	chr11:31807986-31808519	-	533	-16.1821	7.47569e-58
ENSG00000235978	AC018816.3: Uncharacterized protein	chr3:4855977-4928977	-	1251	9.71895	8.22952e-58
ENSG00000087085	ACHE: acetylcholinesterase (Yt blood group)	chr7:100487614-100494594	-	3730	-11.7447	9.10328e-58
ENSG00000166924	NYAP1: neuronal tyrosine-phosphorylated phosphoinositide-3-kinase adaptor 1	chr7:100081549-100092422	+	3586	-9.46817	9.44964e-58
ENSG00000164970	FAM219A: family with sequence similarity 219, member A	chr9:34398181-34458568	-	3782	-3.55424	9.86197e-58
ENSG00000181555	SETD2: SET domain containing 2	chr3:47057918-47205457	-	10019	-2.1534	1.19123e-57
ENSG00000151247	EIF4E: eukaryotic translation initiation factor 4E	chr4:99792834-99851788	-	14067	-2.48178	1.22486e-57
ENSG00000176014	TUBB6: tubulin, beta 6 class V	chr18:12307667-12344319	+	4117	4.33932	1.28879e-57
ENSG00000177875	C12orf68: chromosome 12 open reading frame 68	chr12:48577365-48579709	+	2344	-9.52652	1.42036e-57
ENSG00000065413	ANKRD44: ankyrin repeat domain 44	chr2:197831740-198175897	-	9228	5.43256	1.53155e-57
ENSG00000137965	IFI44: interferon-induced protein 44	chr1:79115480-79129763	+	2801	31.1488	1.53431e-57
ENSG00000109670	FBXW7: F-box and WD repeat domain containing 7, E3 ubiquitin protein ligase	chr4:153242409-153457253	-	10288	-2.47062	1.55342e-57
ENSG00000106560	GIMAP2: GTPase, IMAP family member 2	chr7:150382784-150390729	+	2097	41.4898	1.56438e-57
ENSG00000064655	EYA2: eyes absent homolog 2 (Drosophila)	chr20:45523262-45817492	+	3618	9.87792	1.59224e-57
ENSG00000114993	RTKN: rhotekin	chr2:74652962-74669549	-	5005	5.3032	1.76677e-57
ENSG00000170955	PRKCDBP: protein kinase C, delta binding protein	chr11:6340175-6341877	-	1672	40.8653	1.77e-57
ENSG00000163359	COL6A3: collagen, type VI, alpha 3	chr2:238232645-238323018	-	19624	110.975	1.98706e-57
ENSG00000087274	ADD1: adducin 1 (alpha)	chr4:2845583-2931803	+	13106	-3.03056	2.03505e-57
ENSG00000136830	FAM129B: family with sequence similarity 129, member B	chr9:130267617-130341268	-	4629	8.44479	2.2996e-57
ENSG00000258405	ZNF578: zinc finger protein 578	chr19:52956828-53015407	+	7189	-4.70674	2.48094e-57
ENSG00000204291	COL15A1: collagen, type XV, alpha 1	chr9:101705460-101833069	+	6637	263.592	2.53024e-57
ENSG00000232682	RP11-388P9.2	chr10:61815631-61820501	+	1546	-3.55198	2.56886e-57
ENSG00000101247	NDUFAF5: NADH dehydrogenase (ubiquinone) complex I, assembly factor 5	chr20:13765595-13799067	+	4056	-2.7897	2.59594e-57
ENSG00000171303	KCNK3: potassium channel, subfamily K, member 3	chr2:26915618-26956288	+	6162	-18.7379	2.68537e-57
ENSG00000078061	ARAF: v-raf murine sarcoma 3611 viral oncogene homolog	chrX:47420515-47431307	+	3497	2.65974	2.69577e-57
ENSG00000152939	MARVELD2: MARVEL domain containing 2	chr5:68710938-68740157	+	4898	5.00684	2.90656e-57
ENSG00000198523	PLN: phospholamban	chr6:118869460-118881893	+	2001	30.5594	3.0937e-57
ENSG00000110400	PVRL1: poliovirus receptor-related 1 (herpesvirus entry mediator C)	chr11:119494119-119599794	-	7701	-5.01054	3.1649e-57
ENSG00000142611	PRDM16: PR domain containing 16	chr1:2985731-3355185	+	9770	20.5837	3.24817e-57
ENSG00000158158	CNNM4: cyclin M4	chr2:97426638-97477628	+	5198	-6.57736	3.39024e-57
ENSG00000164327	RICTOR: RPTOR independent companion of MTOR, complex 2	chr5:38938020-39074510	-	13550	-2.44091	3.56733e-57
ENSG00000166313	APBB1: amyloid beta (A4) precursor protein-binding, family B, member 1 (Fe65)	chr11:6416354-6440644	-	5194	-2.64131	3.58427e-57
ENSG00000116157	GPX7: glutathione peroxidase 7	chr1:53068043-53074723	+	1691	8.67921	3.61976e-57
ENSG00000164603	C7orf60: chromosome 7 open reading frame 60	chr7:112459201-112579971	-	4138	-2.40032	3.80825e-57
ENSG00000128881	TTBK2: tau tubulin kinase 2	chr15:43030931-43213007	-	11642	-3.49324	4.12946e-57
ENSG00000105851	PIK3CG: phosphatidylinositol-4,5-bisphosphate 3-kinase, catalytic subunit gamma	chr7:106505722-106547590	+	5930	38.5854	4.67487e-57
ENSG00000164111	ANXA5: annexin A5	chr4:122589109-122618268	-	3034	5.11847	4.84217e-57
ENSG00000160712	IL6R: interleukin 6 receptor	chr1:154377668-154441926	+	6343	13.8683	4.86673e-57
ENSG00000171533	MAP6: microtubule-associated protein 6	chr11:75297962-75380165	-	6433	-9.73963	4.88668e-57
ENSG00000100987	VSX1: visual system homeobox 1	chr20:25051520-25062996	-	3825	-86.4197	6.08079e-57
ENSG00000015592	STMN4: stathmin-like 4	chr8:27092839-27115937	-	3294	-31.035	6.23246e-57
ENSG00000187513	GJA4: gap junction protein, alpha 4, 37kDa	chr1:35258598-35261348	+	1717	17.7433	6.48962e-57
ENSG00000076706	MCAM: melanoma cell adhesion molecule	chr11:119179240-119192231	-	7420	10.0436	6.66674e-57
ENSG00000164120	HPGD: hydroxyprostaglandin dehydrogenase 15-(NAD)	chr4:175411327-175444305	-	5529	9.74912	6.8362e-57
ENSG00000256594	RP11-705C15.2	chr12:9787187-9811008	+	2930	10.1135	7.14704e-57
ENSG00000119280	C1orf198: chromosome 1 open reading frame 198	chr1:230972864-231005335	-	5161	4.81108	7.81517e-57
ENSG00000163285	GABRG1: gamma-aminobutyric acid (GABA) A receptor, gamma 1	chr4:46037785-46126098	-	6785	-40.8934	7.89143e-57
ENSG00000163145	C1QTNF7: C1q and tumor necrosis factor related protein 7	chr4:15341441-15447790	+	5583	38.5354	8.07531e-57
ENSG00000165996	PTPLA: protein tyrosine phosphatase-like (proline instead of catalytic arginine), member A	chr10:17631957-17659376	-	2175	9.85952	8.40001e-57
ENSG00000196954	CASP4: caspase 4, apoptosis-related cysteine peptidase	chr11:104813592-104840163	-	7256	35.9327	8.47626e-57
ENSG00000135378	PRRG4: proline rich Gla (G-carboxyglutamic acid) 4 (transmembrane)	chr11:32851488-32879669	+	5530	94.4198	9.05709e-57
ENSG00000170801	HTRA3: HtrA serine peptidase 3	chr4:8271491-8308838	+	3321	69.3164	1.05742e-56
ENSG00000170629	DPY19L2P2: DPY19L2 pseudogene 2	chr7:102815579-102920857	-	5580	-18.8678	1.11155e-56
ENSG00000175155	YPEL2: yippee-like 2 (Drosophila)	chr17:57409049-57479090	+	8667	-7.33767	1.22641e-56
ENSG00000183783	KCTD8: potassium channel tetramerization domain containing 8	chr4:44175925-44450824	-	2704	-8.41142	1.24399e-56
ENSG00000149452	SLC22A8: solute carrier family 22 (organic anion transporter), member 8	chr11:62756625-62783311	-	8531	51.3038	1.29232e-56
ENSG00000072786	STK10: serine/threonine kinase 10	chr5:171469076-171615390	-	9083	11.5129	1.32873e-56
ENSG00000125746	EML2: echinoderm microtubule associated protein like 2	chr19:46110251-46148887	-	8224	-3.9124	1.34349e-56
ENSG00000054356	PTPRN: protein tyrosine phosphatase, receptor type, N	chr2:220154344-220174370	-	8261	-57.3073	1.34854e-56
ENSG00000188916	FAM196A: family with sequence similarity 196, member A	chr10:128933693-128994422	-	4403	-6.58927	1.44174e-56
ENSG00000005243	COPZ2: coatomer protein complex, subunit zeta 2	chr17:46103532-46115392	-	1847	4.41105	1.44271e-56
ENSG00000270024	C8orf44-SGK3: C8orf44-SGK3 readthrough	chr8:67579830-67772707	+	2970	13.1326	1.48259e-56
ENSG00000120913	PDLIM2: PDZ and LIM domain 2 (mystique)	chr8:22435791-22455538	+	7671	8.01427	1.51673e-56
ENSG00000204856	FAM216A: family with sequence similarity 216, member A	chr12:110906168-110928190	+	2753	-3.29328	1.6901e-56
ENSG00000155754	ALS2CR11: amyotrophic lateral sclerosis 2 (juvenile) chromosome region, candidate 11	chr2:202352147-202483901	-	6815	-7.70801	1.76045e-56
ENSG00000164007	CLDN19: claudin 19	chr1:43198763-43205925	-	3602	82.4095	1.80439e-56
ENSG00000006453	BAIAP2L1: BAI1-associated protein 2-like 1	chr7:97920962-98030380	-	4798	10.5926	1.87414e-56
ENSG00000174672	BRSK2: BR serine/threonine kinase 2	chr11:1411128-1483919	+	6903	-11.5583	1.92181e-56
ENSG00000162738	VANGL2: VANGL planar cell polarity protein 2	chr1:160370375-160398468	+	5340	5.05492	2.26031e-56
ENSG00000065923	SLC9A7: solute carrier family 9, subfamily A (NHE7, cation proton antiporter 7), member 7	chrX:46464752-46618490	-	3838	-7.36057	2.28378e-56
ENSG00000142684	ZNF593: zinc finger protein 593	chr1:26496361-26498551	+	1956	-5.78643	2.41822e-56
ENSG00000136630	HLX: H2.0-like homeobox	chr1:221051698-221058401	+	4144	26.2926	2.42697e-56
ENSG00000122176	FMOD: fibromodulin	chr1:203309755-203320617	-	3310	29.514	2.46759e-56
ENSG00000258818	RNASE4: ribonuclease, RNase A family, 4	chr14:21152258-21168761	+	2104	13.1159	2.46853e-56
ENSG00000185104	FAF1: Fas (TNFRSF6) associated factor 1	chr1:50905149-51425935	-	5263	-1.75197	2.6599e-56
ENSG00000006042	TMEM98: transmembrane protein 98	chr17:31254927-31272124	+	5187	24.0249	2.83602e-56
ENSG00000150457	LATS2: large tumor suppressor kinase 2	chr13:21547170-21635686	-	5739	5.24316	3.54016e-56
ENSG00000164715	LMTK2: lemur tyrosine kinase 2	chr7:97736196-97838945	+	9139	-4.80411	4.14021e-56
ENSG00000160447	PKN3: protein kinase N3	chr9:131464801-131483197	+	3375	8.63068	4.20365e-56
ENSG00000158195	WASF2: WAS protein family, member 2	chr1:27730729-27816669	-	5666	4.70581	4.40574e-56
ENSG00000104368	PLAT: plasminogen activator, tissue	chr8:42032235-42065242	-	7133	22.5816	4.724e-56
ENSG00000125869	LAMP5: lysosomal-associated membrane protein family, member 5	chr20:9495004-9511171	+	2042	-14.6059	4.80874e-56
ENSG00000126822	PLEKHG3: pleckstrin homology domain containing, family G (with RhoGef domain) member 3	chr14:65170819-65213610	+	8555	3.52894	5.22623e-56
ENSG00000008086	CDKL5: cyclin-dependent kinase-like 5	chrX:18443702-18671749	+	3576	-4.82875	5.35591e-56
ENSG00000166167	BTRC: beta-transducin repeat containing E3 ubiquitin protein ligase	chr10:103113819-103317078	+	6583	-2.40649	5.7366e-56
ENSG00000106100	NOD1: nucleotide-binding oligomerization domain containing 1	chr7:30464142-30518400	-	6820	7.21294	6.18917e-56
ENSG00000012211	PRICKLE3: prickle homolog 3 (Drosophila)	chrX:49031150-49042845	-	3396	5.13856	6.24e-56
ENSG00000147010	SH3KBP1: SH3-domain kinase binding protein 1	chrX:19552092-19905719	-	5830	4.23343	6.27667e-56
ENSG00000124785	NRN1: neuritin 1	chr6:5998231-6007200	-	1762	-11.0596	6.3109e-56
ENSG00000132932	ATP8A2: ATPase, aminophospholipid transporter, class I, type 8A, member 2	chr13:25946208-26599989	+	10330	-32.7132	6.41481e-56
ENSG00000146122	DAAM2: dishevelled associated activator of morphogenesis 2	chr6:39760141-39872648	+	7419	11.2528	6.47996e-56
ENSG00000112964	GHR: growth hormone receptor	chr5:42423878-42721979	+	5871	7.84867	6.81749e-56
ENSG00000113384	GOLPH3: golgi phosphoprotein 3 (coat-protein)	chr5:32124809-32174456	-	2785	2.2588	7.01459e-56
ENSG00000116815	CD58: CD58 molecule	chr1:117057156-117113661	-	1783	9.44973	8.11012e-56
ENSG00000266953	RP11-618P17.4: Uncharacterized protein	chr19:34887219-34900269	+	974	-4.00699	8.49164e-56
ENSG00000185272	RBM11: RNA binding motif protein 11	chr21:15588450-15600693	+	2360	-5.16753	8.53172e-56
ENSG00000261675	RP5-1119A7.17	chr22:36956916-36958962	-	2046	-124.457	8.65125e-56
ENSG00000132535	DLG4: discs, large homolog 4 (Drosophila)	chr17:7093208-7123021	-	5746	-17.2678	9.57772e-56
ENSG00000259171	AL163636.6: Homo sapiens ribonuclease, RNase A family, 4 (RNASE4), transcript variant 4, mRNA.	chr14:21152745-21168735	+	1498	13.1858	9.99438e-56
ENSG00000260917	RP11-57H14.4	chr10:114583248-114587485	+	4237	-5.10208	1.21709e-55
ENSG00000107338	SHB: Src homology 2 domain containing adaptor protein B	chr9:37919130-38069210	-	2841	4.73878	1.21983e-55
ENSG00000163624	CDS1: CDP-diacylglycerol synthase (phosphatidate cytidylyltransferase) 1	chr4:85504131-85572491	+	4461	-13.6285	1.22851e-55
ENSG00000105609	LILRB5: leukocyte immunoglobulin-like receptor, subfamily B (with TM and ITIM domains), member 5	chr19:54754262-54761164	-	6048	405.337	1.31065e-55
ENSG00000116544	DLGAP3: discs, large (Drosophila) homolog-associated protein 3	chr1:35331036-35395186	-	3977	-10.5817	1.4778e-55
ENSG00000004799	PDK4: pyruvate dehydrogenase kinase, isozyme 4	chr7:95212810-95225803	-	4519	38.6123	1.50476e-55
ENSG00000125834	STK35: serine/threonine kinase 35	chr20:2082256-2157684	+	7055	-13.8469	1.52098e-55
ENSG00000137040	RANBP6: RAN binding protein 6	chr9:6011042-6015618	-	4576	-2.42074	1.70609e-55
ENSG00000092529	CAPN3: calpain 3, (p94)	chr15:42640300-42704516	+	5129	10.0126	1.76369e-55
ENSG00000183508	FAM46C: family with sequence similarity 46, member C	chr1:118148555-118170994	+	5751	45.3213	1.79889e-55
ENSG00000122012	SV2C: synaptic vesicle glycoprotein 2C	chr5:75378996-75649764	+	8151	-45.6318	1.83306e-55
ENSG00000107816	LZTS2: leucine zipper, putative tumor suppressor 2	chr10:102756374-102767593	+	6547	2.92848	1.91211e-55
ENSG00000248971	KRT8P46: keratin 8 pseudogene 46	chr4:103649902-103651328	-	1426	-12.6816	2.05093e-55
ENSG00000166888	STAT6: signal transducer and activator of transcription 6, interleukin-4 induced	chr12:57489190-57525922	-	7298	6.50197	2.15113e-55
ENSG00000198590	C3orf35: chromosome 3 open reading frame 35	chr3:37427759-37476988	+	3072	-14.7715	2.28934e-55
ENSG00000119699	TGFB3: transforming growth factor, beta 3	chr14:76424441-76449334	-	4914	9.75723	2.32044e-55
ENSG00000249751	ECSCR: endothelial cell surface expressed chemotaxis and apoptosis regulator	chr5:138784244-138842328	-	740	19.9379	2.32044e-55
ENSG00000196090	PTPRT: protein tyrosine phosphatase, receptor type, T	chr20:40701391-41818610	-	12933	-59.9189	2.46461e-55
ENSG00000165113	GKAP1: G kinase anchoring protein 1	chr9:86354335-86444431	-	3381	-5.6295	2.63927e-55
ENSG00000186603	HPDL: 4-hydroxyphenylpyruvate dioxygenase-like	chr1:45792544-45794347	+	1803	29.887	2.68416e-55
ENSG00000014641	MDH1: malate dehydrogenase 1, NAD (soluble)	chr2:63815742-63834331	+	4993	-3.43568	2.80282e-55
ENSG00000185760	KCNQ5: potassium voltage-gated channel, KQT-like subfamily, member 5	chr6:73331519-73908574	+	7600	7.72072	3.12688e-55
ENSG00000134853	PDGFRA: platelet-derived growth factor receptor, alpha polypeptide	chr4:55095263-55164414	+	9732	14.1103	3.14888e-55
ENSG00000152217	SETBP1: SET binding protein 1	chr18:42260137-42648475	+	11151	5.48865	3.34655e-55
ENSG00000137267	TUBB2A: tubulin, beta 2A class IIa	chr6:3153902-3157760	-	1727	-11.9931	3.73542e-55
ENSG00000102805	CLN5: ceroid-lipofuscinosis, neuronal 5	chr13:77564794-77576652	+	4221	2.64064	3.9162e-55
ENSG00000198909	MAP3K3: mitogen-activated protein kinase kinase kinase 3	chr17:61699774-61773663	+	6107	3.86971	3.98023e-55
ENSG00000119408	NEK6: NIMA-related kinase 6	chr9:127019884-127115586	+	4419	6.25903	4.15438e-55
ENSG00000081923	ATP8B1: ATPase, aminophospholipid transporter, class I, type 8B, member 1	chr18:55313657-55470333	-	6652	13.1497	4.21341e-55
ENSG00000148803	FUOM: fucose mutarotase	chr10:135168657-135171529	-	1274	18.0573	4.26363e-55
ENSG00000196932	TMEM26: transmembrane protein 26	chr10:63166400-63213208	-	6907	86.0263	4.51328e-55
ENSG00000100442	FKBP3: FK506 binding protein 3, 25kDa	chr14:45584802-45604522	-	2262	-2.56858	4.63685e-55
ENSG00000126458	RRAS: related RAS viral (r-ras) oncogene homolog	chr19:50138548-50143458	-	1160	8.90009	4.7381e-55
ENSG00000183837	PNMA3: paraneoplastic Ma antigen 3	chrX:152224765-152228827	+	3751	-10.9948	4.76428e-55
ENSG00000168874	ATOH8: atonal homolog 8 (Drosophila)	chr2:85978466-86015189	+	6076	17.492	4.88675e-55
ENSG00000127528	KLF2: Kruppel-like factor 2	chr19:16435627-16438685	+	2018	27.0723	6.05631e-55
ENSG00000176907	C8orf4: chromosome 8 open reading frame 4	chr8:40010988-40012821	+	1833	17.7589	6.24947e-55
ENSG00000143951	WDPCP: WD repeat containing planar cell polarity effector	chr2:63348517-64054977	-	11776	-3.97732	6.43278e-55
ENSG00000100321	SYNGR1: synaptogyrin 1	chr22:39745929-39781593	+	6945	-4.45476	6.73397e-55
ENSG00000070718	AP3M2: adaptor-related protein complex 3, mu 2 subunit	chr8:42010463-42029191	+	6276	-2.71142	7.29171e-55
ENSG00000170500	LONRF2: LON peptidase N-terminal domain and ring finger 2	chr2:100889752-100939195	-	13933	-6.49375	7.75129e-55
ENSG00000198832	SELM: Selenoprotein M	chr22:31500757-31516055	-	3187	4.9368	8.34483e-55
ENSG00000112562	SMOC2: SPARC related modular calcium binding 2	chr6:168841830-169073984	+	4032	21.6505	9.10175e-55
ENSG00000085871	MGST2: microsomal glutathione S-transferase 2	chr4:140586921-140661899	+	3182	5.42393	9.24588e-55
ENSG00000052850	ALX4: ALX homeobox 4	chr11:44281993-44331716	-	5750	91.8075	9.98511e-55
ENSG00000132386	SERPINF1: serpin peptidase inhibitor, clade F (alpha-2 antiplasmin, pigment epithelium derived factor), member 1	chr17:1665252-1680868	+	3069	26.4122	1.10795e-54
ENSG00000166111	SVOP: SV2 related protein homolog (rat)	chr12:109304657-109459045	-	3968	-39.7938	1.14558e-54
ENSG00000198919	DZIP3: DAZ interacting zinc finger protein 3	chr3:108308528-108413693	+	6972	-3.60031	1.14558e-54
ENSG00000204065	TCEAL5: transcription elongation factor A (SII)-like 5	chrX:102528618-102531800	-	1168	-16.0923	1.15916e-54
ENSG00000008300	CELSR3: cadherin, EGF LAG seven-pass G-type receptor 3	chr3:48673901-48700348	-	13888	-19.6101	1.49569e-54
ENSG00000023516	AKAP11: A kinase (PRKA) anchor protein 11	chr13:42846288-42897396	+	9913	-2.47072	1.58632e-54
ENSG00000253645	CTD-2544N14.3	chr8:38827878-38830530	-	650	5.60458	1.59672e-54
ENSG00000120049	KCNIP2: Kv channel interacting protein 2	chr10:103585730-103603677	-	3294	-18.3279	1.667e-54
ENSG00000245970	KB-1208A12.3	chr8:99053953-99056349	+	1989	2.90651	1.66803e-54
ENSG00000154001	PPP2R5E: protein phosphatase 2, regulatory subunit B', epsilon isoform	chr14:63838074-64010092	-	9188	-2.23707	1.69953e-54
ENSG00000074370	ATP2A3: ATPase, Ca++ transporting, ubiquitous	chr17:3827168-3867736	-	6866	25.8072	1.93928e-54
ENSG00000152822	GRM1: glutamate receptor, metabotropic 1	chr6:146348781-146758734	+	7272	-58.515	2.02083e-54
ENSG00000271614	LINC00936: long intergenic non-protein coding RNA 936	chr12:90102735-90106367	+	3632	-6.37003	2.03071e-54
ENSG00000141441	GAREM: GRB2 associated, regulator of MAPK1	chr18:29704839-30050447	-	7568	-3.06557	2.36495e-54
ENSG00000075303	SLC25A40: solute carrier family 25, member 40	chr7:87462882-87505672	-	5081	-2.30065	2.37738e-54
ENSG00000123106	CCDC91: coiled-coil domain containing 91	chr12:28286181-28732883	+	5461	-2.76823	2.44089e-54
ENSG00000257151	PWAR6: Prader Willi/Angelman region RNA 6	chr15:25277019-25281637	+	4618	-6.71194	2.45183e-54
ENSG00000256043	CTSO: cathepsin O	chr4:156845269-156875069	-	2954	9.95116	2.45641e-54
ENSG00000139263	LRIG3: leucine-rich repeats and immunoglobulin-like domains 3	chr12:59265930-59314303	-	5893	6.39361	2.68228e-54
ENSG00000024422	EHD2: EH-domain containing 2	chr19:48216599-48246391	+	3923	10.8939	2.69467e-54
ENSG00000129028	THAP10: THAP domain containing 10	chr15:71173680-71185124	-	2399	-5.06872	2.83758e-54
ENSG00000198794	SCAMP5: secretory carrier membrane protein 5	chr15:75249559-75313837	+	4874	-23.5206	2.94273e-54
ENSG00000104321	TRPA1: transient receptor potential cation channel, subfamily A, member 1	chr8:72932151-72987852	-	6377	71.8062	2.95969e-54
ENSG00000259605	AC074212.5	chr19:46268042-46273064	+	2600	7.12283	3.21051e-54
ENSG00000105220	GPI: glucose-6-phosphate isomerase	chr19:34850384-34893061	+	9112	-3.506	3.28185e-54
ENSG00000070961	ATP2B1: ATPase, Ca++ transporting, plasma membrane 1	chr12:89981827-90103077	-	9491	-4.78666	3.71541e-54
ENSG00000073670	ADAM11: ADAM metallopeptidase domain 11	chr17:42836398-42859214	+	4770	-20.5774	4.3827e-54
ENSG00000135205	CCDC146: coiled-coil domain containing 146	chr7:76751750-76958850	+	4457	-5.35041	4.49113e-54
ENSG00000132718	SYT11: synaptotagmin XI	chr1:155829299-155854990	+	5240	-4.72386	4.87625e-54
ENSG00000150907	FOXO1: forkhead box O1	chr13:41129803-41240734	-	5811	3.96786	5.21808e-54
ENSG00000168398	BDKRB2: bradykinin receptor B2	chr14:96671015-96710666	+	7008	109.481	5.21808e-54
ENSG00000253958	CLDN23: claudin 23	chr8:8559447-8561616	+	2169	12.2795	5.2871e-54
ENSG00000273452	AC005358.1	chr17:12626198-12661542	+	2055	49.0183	5.60503e-54
ENSG00000122484	RPAP2: RNA polymerase II associated protein 2	chr1:92764521-92867613	+	17142	-2.78277	6.33285e-54
ENSG00000184254	ALDH1A3: aldehyde dehydrogenase 1 family, member A3	chr15:101417918-101456831	+	5772	30.0522	6.59879e-54
ENSG00000121207	LRAT: lecithin retinol acyltransferase (phosphatidylcholine--retinol O-acyltransferase)	chr4:155548096-155674270	+	7562	77.7522	6.72745e-54
ENSG00000136960	ENPP2: ectonucleotide pyrophosphatase/phosphodiesterase 2	chr8:120569325-120685693	-	6729	63.3935	6.75207e-54
ENSG00000100156	SLC16A8: solute carrier family 16 (monocarboxylate transporter), member 8	chr22:38474140-38480100	-	2203	54.9807	6.76376e-54
ENSG00000186994	KANK3: KN motif and ankyrin repeat domains 3	chr19:8387467-8408146	-	3214	6.03279	7.19946e-54
ENSG00000253864	AC131025.8	chr5:148786525-148793660	+	5131	57.728	8.05582e-54
ENSG00000183801	OLFML1: olfactomedin-like 1	chr11:7506618-7532608	+	3436	43.7912	8.26546e-54
ENSG00000184898	RBM43: RNA binding motif protein 43	chr2:152104453-152118393	-	4717	5.47175	8.87202e-54
ENSG00000078668	VDAC3: voltage-dependent anion channel 3	chr8:42249141-42263415	+	3144	-2.16768	8.89687e-54
ENSG00000236886	AC007563.5	chr2:217559186-217858802	+	904	25.7349	9.03167e-54
ENSG00000187135	VSTM2B: V-set and transmembrane domain containing 2B	chr19:30017405-30055386	+	1488	-106.717	1.05765e-53
ENSG00000073150	PANX2: pannexin 2	chr22:50609159-50618723	+	3102	-8.25737	1.27556e-53
ENSG00000170464	DNAJC18: DnaJ (Hsp40) homolog, subfamily C, member 18	chr5:138744278-138780180	-	6497	-3.64054	1.37557e-53
ENSG00000020129	NCDN: neurochondrin	chr1:36023073-36032875	+	4917	-3.21477	1.39153e-53
ENSG00000067840	PDZD4: PDZ domain containing 4	chrX:153067620-153096020	-	4381	-7.15803	1.52333e-53
ENSG00000105355	PLIN3: perilipin 3	chr19:4838352-4867780	-	2813	13.4006	1.72041e-53
ENSG00000139178	C1RL: complement component 1, r subcomponent-like	chr12:7242182-7261869	-	5014	19.1962	1.73925e-53
ENSG00000136840	ST6GALNAC4: ST6 (alpha-N-acetyl-neuraminyl-2,3-beta-galactosyl-1,3)-N-acetylgalactosaminide alpha-2,6-sialyltransferase 4	chr9:130670164-130679317	-	2630	5.45199	1.79465e-53
ENSG00000254999	BRK1: BRICK1, SCAR/WAVE actin-nucleating complex subunit	chr3:10157275-10168874	+	1233	2.33781	1.86678e-53
ENSG00000187889	C1orf168: chromosome 1 open reading frame 168	chr1:57184476-57285369	-	4633	33.5661	1.88988e-53
ENSG00000139266	MARCH9: membrane-associated ring finger (C3HC4) 9	chr12:58148880-58154190	+	4005	-5.50763	2.06093e-53
ENSG00000273466	RP11-548H3.1	chr2:219497978-219498737	-	759	-17.1471	2.08139e-53
ENSG00000204136	GGTA1P: glycoprotein, alpha-galactosyltransferase 1 pseudogene	chr9:124207268-124262306	-	4501	66.534	2.12806e-53
ENSG00000165061	ZMAT4: zinc finger, matrin-type 4	chr8:40388108-40755352	-	3691	-22.9251	2.613e-53
ENSG00000132639	SNAP25: synaptosomal-associated protein, 25kDa	chr20:10199477-10288066	+	3357	-73.4347	2.79892e-53
ENSG00000261668	RP11-50D9.3	chr4:128761352-128765195	-	3843	-14.5166	2.94517e-53
ENSG00000225216	AC007362.3	chr2:206621192-206628730	-	923	18.1114	3.69007e-53
ENSG00000213064	SFT2D2: SFT2 domain containing 2	chr1:168195175-168222263	+	11221	7.88124	3.69942e-53
ENSG00000013563	DNASE1L1: deoxyribonuclease I-like 1	chrX:153629578-153640449	-	4130	4.81311	3.71709e-53
ENSG00000100167	SEPT3: septin 3	chr22:42372275-42394225	+	5427	-10.453	3.95731e-53
ENSG00000174948	GPR149: G protein-coupled receptor 149	chr3:154055460-154147504	-	2323	-79.4765	3.98561e-53
ENSG00000144057	ST6GAL2: ST6 beta-galactosamide alpha-2,6-sialyltranferase 2	chr2:107418055-107503564	-	7708	-86.5036	3.9893e-53
ENSG00000081087	OSTM1: osteopetrosis associated transmembrane protein 1	chr6:108362612-108487058	-	5325	3.80292	4.2501e-53
ENSG00000107738	C10orf54: chromosome 10 open reading frame 54	chr10:73507315-73533255	-	5128	11.5656	4.88489e-53
ENSG00000175040	CHST2: carbohydrate (N-acetylglucosamine-6-O) sulfotransferase 2	chr3:142838172-142841800	+	3526	-5.10083	4.96825e-53
ENSG00000130592	LSP1: lymphocyte-specific protein 1	chr11:1874199-1913497	+	5399	40.9957	5.43224e-53
ENSG00000180458	CTD-3064H18.4	chr19:38036371-38040073	-	3267	-13.2882	5.69267e-53
ENSG00000187391	MAGI2: membrane associated guanylate kinase, WW and PDZ domain containing 2	chr7:77646392-79082890	-	9643	-3.14528	5.97918e-53
ENSG00000135926	TMBIM1: transmembrane BAX inhibitor motif containing 1	chr2:219138914-219157309	-	5098	10.2134	6.06969e-53
ENSG00000089199	CHGB: chromogranin B (secretogranin 1)	chr20:5892075-5906007	+	4535	-71.6707	6.17492e-53
ENSG00000109956	B3GAT1: beta-1,3-glucuronyltransferase 1 (glucuronosyltransferase P)	chr11:134248397-134281812	-	11425	-16.9455	6.31596e-53
ENSG00000145451	GLRA3: glycine receptor, alpha 3	chr4:175558064-175750465	-	9599	-53.6664	6.39968e-53
ENSG00000085382	HACE1: HECT domain and ankyrin repeat containing E3 ubiquitin protein ligase 1	chr6:105175967-105307794	-	9238	-2.7863	6.48907e-53
ENSG00000267107	AC011526.1	chr19:41960073-42006559	-	3884	24.6365	6.71592e-53
ENSG00000188322	SBK1: SH3 domain binding kinase 1	chr16:28303839-28335170	+	4992	-9.26605	6.98596e-53
ENSG00000151575	TEX9: testis expressed 9	chr15:56536206-56738195	+	6880	-7.25445	7.16846e-53
ENSG00000099810	MTAP: methylthioadenosine phosphorylase	chr9:21802541-21931646	+	7995	2.65251	7.18521e-53
ENSG00000174373	RALGAPA1: Ral GTPase activating protein, alpha subunit 1 (catalytic)	chr14:36007557-36278510	-	13265	-3.22592	7.50791e-53
ENSG00000221823	PPP3R1: protein phosphatase 3, regulatory subunit B, alpha	chr2:68405988-68483369	-	3363	-4.47358	7.8365e-53
ENSG00000243335	KCTD7: potassium channel tetramerization domain containing 7	chr7:66093867-66276446	+	9128	-3.29791	8.48639e-53
ENSG00000111057	KRT18: keratin 18	chr12:53342654-53346685	+	3218	42.0185	8.90662e-53
ENSG00000198113	TOR4A: torsin family 4, member A	chr9:140172200-140177093	+	4148	24.4136	9.93109e-53
ENSG00000140497	SCAMP2: secretory carrier membrane protein 2	chr15:75136070-75165706	-	5000	5.80694	1.09739e-52
ENSG00000165633	VSTM4: V-set and transmembrane domain containing 4	chr10:50222289-50323554	-	8633	7.8171	1.10178e-52
ENSG00000141971	MVB12A: multivesicular body subunit 12A	chr19:17516530-17544533	+	4046	3.30965	1.14259e-52
ENSG00000085117	CD82: CD82 molecule	chr11:44585976-44641913	+	4054	10.0957	1.17399e-52
ENSG00000013583	HEBP1: heme binding protein 1	chr12:13127797-13153207	-	3442	6.00555	1.1853e-52
ENSG00000111863	ADTRP: androgen-dependent TFPI-regulating protein	chr6:11712286-11807279	-	4150	66.9085	1.21128e-52
ENSG00000118508	RAB32: RAB32, member RAS oncogene family	chr6:146864828-146876101	+	1217	9.48181	1.2309e-52
ENSG00000197903	HIST1H2BK: histone cluster 1, H2bk	chr6:27106072-27114619	-	820	11.3956	1.23488e-52
ENSG00000117598	LPPR5: Lipid phosphate phosphatase-related protein type 5	chr1:99355805-99470588	-	4566	-139.748	1.2365e-52
ENSG00000168405	CMAHP: cytidine monophospho-N-acetylneuraminic acid hydroxylase, pseudogene	chr6:25081547-25166793	-	4328	22.6111	1.23904e-52
ENSG00000187498	COL4A1: collagen, type IV, alpha 1	chr13:110801317-110959496	-	7877	35.5362	1.38144e-52
ENSG00000101639	CEP192: centrosomal protein 192kDa	chr18:12991360-13125051	+	9897	-3.8646	1.53973e-52
ENSG00000151952	TMEM132D: transmembrane protein 132D	chr12:129556269-130388211	-	7075	-27.1436	1.60157e-52
ENSG00000105281	SLC1A5: solute carrier family 1 (neutral amino acid transporter), member 5	chr19:47278139-47291851	-	3332	30.3844	1.61334e-52
ENSG00000235750	KIAA0040: KIAA0040	chr1:175126122-175162135	-	4779	29.2847	1.64044e-52
ENSG00000154016	GRAP: GRB2-related adaptor protein	chr17:18923985-18950950	-	3107	15.7632	1.67108e-52
ENSG00000122359	ANXA11: annexin A11	chr10:81910644-81965328	-	8770	3.7902	1.68867e-52
ENSG00000134463	ECHDC3: enoyl CoA hydratase domain containing 3	chr10:11784364-11806069	+	2185	7.78307	1.71021e-52
ENSG00000165071	TMEM71: transmembrane protein 71	chr8:133697252-133772958	-	3329	15.7668	1.71447e-52
ENSG00000171509	RXFP1: relaxin/insulin-like family peptide receptor 1	chr4:159236462-159574524	+	5654	100.771	1.72899e-52
ENSG00000242539	AC007620.3	chr3:179114748-179116979	+	1941	13.2932	1.76303e-52
ENSG00000226674	TEX41: testis expressed 41 (non-protein coding)	chr2:145425533-145940216	+	10623	146.326	1.78853e-52
ENSG00000148935	GAS2: growth arrest-specific 2	chr11:22647187-22834601	+	3529	-7.87137	1.83319e-52
ENSG00000233863	AC012215.1: Uncharacterized protein	chr8:35649364-35653384	+	4020	-128.294	2.20082e-52
ENSG00000153071	DAB2: Dab, mitogen-responsive phosphoprotein, homolog 2 (Drosophila)	chr5:39371779-39462402	-	7714	9.60432	2.43127e-52
ENSG00000138356	AOX1: aldehyde oxidase 1	chr2:201450590-201541787	+	5552	85.2393	2.48018e-52
ENSG00000185567	AHNAK2: AHNAK nucleoprotein 2	chr14:105403580-105444694	-	18771	-25.0149	2.62418e-52
ENSG00000258461	RP11-164J13.1	chr15:42640300-42704515	+	4670	9.93183	2.67651e-52
ENSG00000166292	TMEM100: transmembrane protein 100	chr17:53796987-53809482	-	2906	18.3534	3.13952e-52
ENSG00000130755	GMFG: glia maturation factor, gamma	chr19:39818992-39833012	-	1490	48.3649	3.33341e-52
ENSG00000104903	LYL1: lymphoblastic leukemia derived sequence 1	chr19:13209846-13213975	-	3119	30.9876	3.5428e-52
ENSG00000198108	CHSY3: chondroitin sulfate synthase 3	chr5:129240164-129522327	+	3938	11.1038	3.92105e-52
ENSG00000068971	PPP2R5B: protein phosphatase 2, regulatory subunit B', beta	chr11:64685024-64701945	+	3376	-2.52059	4.13527e-52
ENSG00000235106	LINC00094: long intergenic non-protein coding RNA 94	chr9:136890560-136899788	+	5994	-2.7584	4.15012e-52
ENSG00000131620	ANO1: anoctamin 1, calcium activated chloride channel	chr11:69924407-70035634	+	6033	18.4069	4.43014e-52
ENSG00000078053	AMPH: amphiphysin	chr7:38423304-38671167	-	5636	-43.4114	4.46502e-52
ENSG00000167971	CASKIN1: CASK interacting protein 1	chr16:2227183-2246526	-	5886	-3.84032	5.2183e-52
ENSG00000173597	SULT1B1: sulfotransferase family, cytosolic, 1B, member 1	chr4:70586879-70653679	-	7356	28.3542	5.28918e-52
ENSG00000258177	RP11-394J1.2	chr12:96616574-96617751	-	525	16.069	5.82139e-52
ENSG00000163577	EIF5A2: eukaryotic translation initiation factor 5A2	chr3:170606203-170626482	-	5593	-3.48115	5.85076e-52
ENSG00000078018	MAP2: microtubule-associated protein 2	chr2:210288781-210598842	+	11559	-29.9738	5.93056e-52
ENSG00000186472	PCLO: piccolo presynaptic cytomatrix protein	chr7:82383328-82792246	-	22870	-6.41858	6.06006e-52
ENSG00000174059	CD34: CD34 molecule	chr1:208057593-208084747	-	3949	11.1797	6.31503e-52
ENSG00000183049	CAMK1D: calcium/calmodulin-dependent protein kinase ID	chr10:12391480-12877545	+	8746	-12.1176	6.71073e-52
ENSG00000178502	KLHL11: kelch-like family member 11	chr17:40009796-40021684	-	2383	-2.9349	7.0642e-52
ENSG00000174514	MFSD4: major facilitator superfamily domain containing 4	chr1:205538012-205572046	+	5570	-9.88468	7.36649e-52
ENSG00000135697	BCMO1: beta-carotene 15,15'-monooxygenase 1	chr16:81272052-81324747	+	2930	64.1683	7.80814e-52
ENSG00000165617	DACT1: dishevelled-binding antagonist of beta-catenin 1	chr14:59100684-59115039	+	4490	16.8459	7.83656e-52
ENSG00000134138	MEIS2: Meis homeobox 2	chr15:37181405-37393504	-	10802	-4.403	7.88445e-52
ENSG00000162576	MXRA8: matrix-remodelling associated 8	chr1:1288068-1297157	-	3371	9.36043	8.19173e-52
ENSG00000223546	LINC00630: long intergenic non-protein coding RNA 630	chrX:102024088-102140334	+	4077	-2.86589	8.81547e-52
ENSG00000118271	TTR: transthyretin	chr18:29171688-29178974	+	2070	63.4646	9.08481e-52
ENSG00000115947	ORC4: origin recognition complex, subunit 4	chr2:148687967-148779147	-	9018	-2.38961	9.52383e-52
ENSG00000198818	SFT2D1: SFT2 domain containing 1	chr6:166733215-166756079	-	3104	3.53413	1.02623e-51
ENSG00000273110	RP11-350G8.9	chr1:154452487-154453977	+	681	20.2097	1.12838e-51
ENSG00000183807	FAM162B: family with sequence similarity 162, member B	chr6:117073362-117086886	-	1033	27.6307	1.1482e-51
ENSG00000168685	IL7R: interleukin 7 receptor	chr5:35852796-35879705	+	6060	415.037	1.24788e-51
ENSG00000115457	IGFBP2: insulin-like growth factor binding protein 2, 36kDa	chr2:217497550-217529159	+	4767	33.8563	1.31715e-51
ENSG00000230069	LRRC37A15P: leucine rich repeat containing 37, member A15, pseudogene	chr4:103648430-103651878	-	1355	-12.7075	1.34109e-51
ENSG00000121769	FABP3: fatty acid binding protein 3, muscle and heart (mammary-derived growth inhibitor)	chr1:31838471-31849697	-	1026	-29.804	1.55913e-51
ENSG00000103723	AP3B2: adaptor-related protein complex 3, beta 2 subunit	chr15:83328032-83378666	-	7514	-15.8864	1.77661e-51
ENSG00000172456	FGGY: FGGY carbohydrate kinase domain containing	chr1:59762309-60233347	+	6229	-6.08874	1.80993e-51
ENSG00000049323	LTBP1: latent transforming growth factor beta binding protein 1	chr2:33172038-33624576	+	7329	19.701	1.87485e-51
ENSG00000135929	CYP27A1: cytochrome P450, family 27, subfamily A, polypeptide 1	chr2:219646471-219680016	+	2983	4.27725	1.93801e-51
ENSG00000168994	PXDC1: PX domain containing 1	chr6:3722847-3752260	-	2474	10.6383	2.36977e-51
ENSG00000145087	STXBP5L: syntaxin binding protein 5-like	chr3:120626918-121143608	+	11085	-16.5618	2.88903e-51
ENSG00000268471	MIR4453: microRNA 4453	chr4:153457415-153460415	+	3000	-4.73292	2.96454e-51
ENSG00000143248	RGS5: regulator of G-protein signaling 5	chr1:163080910-163291577	-	6812	11.616	3.00538e-51
ENSG00000120057	SFRP5: secreted frizzled-related protein 5	chr10:99526507-99531709	-	1836	81.9728	3.07254e-51
ENSG00000148408	CACNA1B: calcium channel, voltage-dependent, N type, alpha 1B subunit	chr9:140772240-141019076	+	10197	-23.708	3.22133e-51
ENSG00000174749	C4orf32: chromosome 4 open reading frame 32	chr4:113066552-113116412	+	8901	5.47043	3.35217e-51
ENSG00000137261	KIAA0319: KIAA0319	chr6:24544331-24646383	-	7005	-27.4676	3.39756e-51
ENSG00000159708	LRRC36: leucine rich repeat containing 36	chr16:67360700-67419106	+	4017	-15.3907	3.40225e-51
ENSG00000167157	PRRX2: paired related homeobox 2	chr9:132427919-132484875	+	1233	547.699	3.52081e-51
ENSG00000134909	ARHGAP32: Rho GTPase activating protein 32	chr11:128834954-129149219	-	12841	-4.84672	3.706e-51
ENSG00000152128	TMEM163: transmembrane protein 163	chr2:135213329-135476570	-	6804	-20.4195	3.91114e-51
ENSG00000150773	PIH1D2: PIH1 domain containing 2	chr11:111934733-111944998	-	2474	-4.36182	3.94376e-51
ENSG00000232133	IMPDH1P10: IMP (inosine monophosphate) dehydrogenase 1 pseudogene 10	chr2:202002238-202004750	-	1542	15.9644	4.00692e-51
ENSG00000174453	VWC2L: von Willebrand factor C domain containing protein 2-like	chr2:215275788-215443683	+	5230	-118.411	4.016e-51
ENSG00000173208	ABCD2: ATP-binding cassette, sub-family D (ALD), member 2	chr12:39943834-40013553	-	6238	-16.369	4.30932e-51
ENSG00000143486	EIF2D: eukaryotic translation initiation factor 2D	chr1:206744619-206785904	-	2882	2.99514	4.79528e-51
ENSG00000184408	KCND2: potassium voltage-gated channel, Shal-related subfamily, member 2	chr7:119913721-120390385	+	5555	-61.3646	5.00026e-51
ENSG00000099957	P2RX6: purinergic receptor P2X, ligand-gated ion channel, 6	chr22:21364096-21383119	+	4730	-7.31531	5.37804e-51
ENSG00000139146	FAM60A: family with sequence similarity 60, member A	chr12:31433517-31479992	-	5748	3.95806	5.67346e-51
ENSG00000059691	PET112: PET112 homolog (yeast)	chr4:152591655-152682175	-	11757	-4.21042	6.49373e-51
ENSG00000089486	CDIP1: cell death-inducing p53 target 1	chr16:4560675-4588829	-	4268	-2.68189	6.59902e-51
ENSG00000043591	ADRB1: adrenoceptor beta 1	chr10:115803805-115806667	+	2862	-13.1414	6.62308e-51
ENSG00000186867	QRFPR: pyroglutamylated RFamide peptide receptor	chr4:122250466-122302214	-	2160	19.5739	6.84244e-51
ENSG00000267601	RP11-323N12.5	chr17:76851559-76851926	+	367	4.71593	7.54069e-51
ENSG00000167565	SERTAD3: SERTA domain containing 3	chr19:40946750-40950612	-	2218	5.13949	7.58048e-51
ENSG00000167791	CABP2: calcium binding protein 2	chr11:67286382-67290899	-	996	-78.3546	7.74013e-51
ENSG00000074047	GLI2: GLI family zinc finger 2	chr2:121493198-121750229	+	7341	85.2735	9.10846e-51
ENSG00000063180	CA11: carbonic anhydrase XI	chr19:49141198-49149569	-	2075	-8.30518	9.142e-51
ENSG00000244588	RAD21L1: RAD21-like 1 (S. pombe)	chr20:1206699-1277065	+	2730	-15.0789	1.00411e-50
ENSG00000151640	DPYSL4: dihydropyrimidinase-like 4	chr10:134000403-134019280	+	3176	-13.518	1.0159e-50
ENSG00000116106	EPHA4: EPH receptor A4	chr2:222282746-222438922	-	7554	-7.19728	1.04896e-50
ENSG00000165555	NOXRED1: NADP-dependent oxidoreductase domain containing 1	chr14:77860363-77889860	-	2492	-6.79071	1.2586e-50
ENSG00000064309	CDON: cell adhesion associated, oncogene regulated	chr11:125825690-125933230	-	10600	-5.58249	1.29604e-50
ENSG00000104324	CPQ: carboxypeptidase Q	chr8:97657454-98161882	+	3457	3.7286	1.4899e-50
ENSG00000118997	DNAH7: dynein, axonemal, heavy chain 7	chr2:196602426-196933536	-	21324	-19.2359	1.51032e-50
ENSG00000266939	AC005559.2	chr19:615885-617159	-	506	-68.1675	1.55912e-50
ENSG00000140450	ARRDC4: arrestin domain containing 4	chr15:98462783-98517068	+	4118	4.75021	1.6437e-50
ENSG00000118096	IFT46: intraflagellar transport 46 homolog (Chlamydomonas)	chr11:118415242-118443685	-	3814	-2.4033	1.6605e-50
ENSG00000136828	RALGPS1: Ral GEF with PH domain and SH3 binding motif 1	chr9:129677052-129985445	+	10507	-5.36261	1.6931e-50
ENSG00000178860	MSC: musculin	chr8:72753783-72756703	-	2113	183.33	1.69799e-50
ENSG00000213066	FGFR1OP: FGFR1 oncogene partner	chr6:167412669-167466201	+	15159	-2.98506	1.79639e-50
ENSG00000183150	GPR19: G protein-coupled receptor 19	chr12:12813824-12849141	-	2623	-5.79229	1.92554e-50
ENSG00000121898	CPXM2: carboxypeptidase X (M14 family), member 2	chr10:125465722-125699783	-	4689	38.021	2.12263e-50
ENSG00000167332	OR51E2: olfactory receptor, family 51, subfamily E, member 2	chr11:4701400-4719084	-	2872	91.9484	2.21361e-50
ENSG00000177363	LRRN4CL: LRRN4 C-terminal like	chr11:62453873-62457371	-	2585	14.9224	2.23578e-50
ENSG00000170786	SDR16C5: short chain dehydrogenase/reductase family 16C, member 5	chr8:57212568-57233335	-	3279	-44.5058	2.34936e-50
ENSG00000159409	CELF3: CUGBP, Elav-like family member 3	chr1:151674879-151689290	-	4439	-40.0544	2.5753e-50
ENSG00000067057	PFKP: phosphofructokinase, platelet	chr10:3108524-3179904	+	4827	-10.2187	2.6186e-50
ENSG00000240583	AQP1: aquaporin 1 (Colton blood group)	chr7:30893009-30965131	+	3888	50.3797	2.64784e-50
ENSG00000169255	B3GALNT1: beta-1,3-N-acetylgalactosaminyltransferase 1 (globoside blood group)	chr3:160801670-160823172	-	4183	-3.65236	2.66447e-50
ENSG00000152661	GJA1: gap junction protein, alpha 1, 43kDa	chr6:121756837-121770873	+	3037	25.4068	2.9165e-50
ENSG00000124507	PACSIN1: protein kinase C and casein kinase substrate in neurons 1	chr6:34433915-34503006	+	4712	-33.1177	3.06695e-50
ENSG00000180354	MTURN: maturin, neural progenitor differentiation regulator homolog (Xenopus)	chr7:30174425-30202378	+	6532	-4.64487	3.25713e-50
ENSG00000111728	ST8SIA1: ST8 alpha-N-acetyl-neuraminide alpha-2,8-sialyltransferase 1	chr12:22216706-22589975	-	14483	-22.5538	3.2575e-50
ENSG00000103599	IQCH: IQ motif containing H	chr15:67547137-67794598	+	7108	-4.92525	3.6605e-50
ENSG00000263065	AF001548.6	chr16:15835007-15835648	+	550	99.3751	3.70116e-50
ENSG00000204991	SPIRE2: spire-type actin nucleation factor 2	chr16:89884586-89937727	+	7975	-5.11866	3.86861e-50
ENSG00000124205	EDN3: endothelin 3	chr20:57875481-57901047	+	2675	89.3888	3.9682e-50
ENSG00000182952	HMGN4: high mobility group nucleosomal binding domain 4	chr6:26538632-26546482	+	1274	2.61295	4.10271e-50
ENSG00000156298	TSPAN7: tetraspanin 7	chrX:38420622-38548169	+	3105	-14.2429	4.40388e-50
ENSG00000175662	TOM1L2: target of myb1-like 2 (chicken)	chr17:17746827-17875736	-	7860	-3.26696	4.44436e-50
ENSG00000156642	NPTN: neuroplastin	chr15:73852354-73926475	-	4042	-2.07979	4.73354e-50
ENSG00000176305	AC087269.1	chr8:8559665-8561616	+	1576	11.3215	4.88819e-50
ENSG00000170871	KIAA0232: KIAA0232	chr4:6783101-6885897	+	8499	-2.12678	4.94811e-50
ENSG00000169442	CD52: CD52 molecule	chr1:26644447-26647014	+	935	150.41	4.94811e-50
ENSG00000160844	GATS: GATS, stromal antigen 3 opposite strand	chr7:99798282-99869855	-	2733	-7.47843	5.08202e-50
ENSG00000230316	FEZF1-AS1: FEZF1 antisense RNA 1	chr7:121943711-121950131	+	3313	-85.2431	5.14194e-50
ENSG00000136143	SUCLA2: succinate-CoA ligase, ADP-forming, beta subunit	chr13:48510621-48612125	-	3786	-2.1047	5.39618e-50
ENSG00000068078	FGFR3: fibroblast growth factor receptor 3	chr4:1795033-1810599	+	4834	30.1648	5.57008e-50
ENSG00000170396	ZNF804A: zinc finger protein 804A	chr2:185463092-185804219	+	4690	-72.7768	5.83085e-50
ENSG00000272790	AP002884.3	chr11:112041252-112071394	+	618	-16.1925	5.90914e-50
ENSG00000183688	FAM101B: family with sequence similarity 101, member B	chr17:289768-295730	-	3621	12.2083	6.52552e-50
ENSG00000163565	IFI16: interferon, gamma-inducible protein 16	chr1:158969757-159024945	+	5294	14.8531	6.96596e-50
ENSG00000166347	CYB5A: cytochrome b5 type A (microsomal)	chr18:71920529-71959251	-	6865	5.57395	7.35734e-50
ENSG00000134419	RPS15A: ribosomal protein S15a	chr16:18792616-18801705	-	6679	2.88817	7.99244e-50
ENSG00000120889	TNFRSF10B: tumor necrosis factor receptor superfamily, member 10b	chr8:22877645-22926692	-	5158	8.20588	8.67261e-50
ENSG00000113966	ARL6: ADP-ribosylation factor-like 6	chr3:97483364-97519953	+	2261	-4.0577	8.78807e-50
ENSG00000235501	RP4-639F20.1	chr1:95393121-95428826	+	1012	6.91049	9.10936e-50
ENSG00000100101	NOL12: nucleolar protein 12	chr22:38077679-38170137	+	10909	2.94903	9.34018e-50
ENSG00000144827	ABHD10: abhydrolase domain containing 10	chr3:111697856-111712210	+	3021	-2.60499	1.03363e-49
ENSG00000124302	CHST8: carbohydrate (N-acetylgalactosamine 4-0) sulfotransferase 8	chr19:34112860-34264414	+	3052	-35.2467	1.12859e-49
ENSG00000137767	SQRDL: sulfide quinone reductase-like (yeast)	chr15:45923345-45983492	+	3088	17.5254	1.15219e-49
ENSG00000231824	C18orf42: chromosome 18 open reading frame 42	chr18:5145283-5197502	-	711	-101.628	1.15508e-49
ENSG00000078114	NEBL: nebulette	chr10:21068901-21463116	-	13718	-5.74292	1.21726e-49
ENSG00000119139	TJP2: tight junction protein 2	chr9:71736208-71870124	+	7277	-3.11596	1.33007e-49
ENSG00000165457	FOLR2: folate receptor 2 (fetal)	chr11:71927644-71932994	+	1415	267.47	1.42005e-49
ENSG00000242173	ARHGDIG: Rho GDP dissociation inhibitor (GDI) gamma	chr16:318725-333003	+	2422	-8.82737	1.58099e-49
ENSG00000262884	CTD-3060P21.1	chr17:2865541-2869189	-	2546	-12.479	1.62739e-49
ENSG00000185361	TNFAIP8L1: tumor necrosis factor, alpha-induced protein 8-like 1	chr19:4639529-4655580	+	6667	7.18711	1.64937e-49
ENSG00000013293	SLC7A14: solute carrier family 7, member 14	chr3:170177371-170303863	-	10459	-20.4791	1.72005e-49
ENSG00000185201	IFITM2: interferon induced transmembrane protein 2	chr11:307630-315272	+	1307	24.8591	1.75219e-49
ENSG00000171962	LRRC48: leucine rich repeat containing 48	chr17:17876126-17920203	+	7332	-3.84751	1.84449e-49
ENSG00000020181	GPR124: G protein-coupled receptor 124	chr8:37641708-37702414	+	7061	6.15645	1.87133e-49
ENSG00000092820	EZR: ezrin	chr6:159186772-159240444	-	3336	10.9149	2.00122e-49
ENSG00000146352	CLVS2: clavesin 2	chr6:123317115-123394072	+	11485	-67.9764	2.02904e-49
ENSG00000181004	BBS12: Bardet-Biedl syndrome 12	chr4:123653856-123666098	+	3432	-4.36417	2.06209e-49
ENSG00000166780	C16orf45: chromosome 16 open reading frame 45	chr16:15528151-15718885	+	3688	-4.43915	2.32821e-49
ENSG00000168234	TTC39C: tetratricopeptide repeat domain 39C	chr18:21572736-21715574	+	7188	-6.69679	2.35469e-49
ENSG00000249772	CTD-2193P3.2	chr5:80409203-80410671	-	555	-5.20837	2.51079e-49
ENSG00000143570	SLC39A1: solute carrier family 39 (zinc transporter), member 1	chr1:153931574-153940188	-	3246	5.35164	2.54068e-49
ENSG00000133640	LRRIQ1: leucine-rich repeats and IQ motif containing 1	chr12:85430091-85657002	+	7560	-10.4364	2.58046e-49
ENSG00000138944	KIAA1644: KIAA1644	chr22:44639546-44708731	-	6751	-13.647	2.59038e-49
ENSG00000145734	BDP1: B double prime 1, subunit of RNA polymerase III transcription initiation factor IIIB	chr5:70751441-70863649	+	12438	-2.05419	2.59663e-49
ENSG00000073331	ALPK1: alpha-kinase 1	chr4:113206664-113363776	+	12325	7.87242	2.62149e-49
ENSG00000102181	CD99L2: CD99 molecule-like 2	chrX:149934809-150067289	-	5732	-2.50558	2.7779e-49
ENSG00000204442	FAM155A: family with sequence similarity 155, member A	chr13:107820882-108519083	-	3478	-7.88571	2.88073e-49
ENSG00000067191	CACNB1: calcium channel, voltage-dependent, beta 1 subunit	chr17:37329708-37353956	-	7094	-5.79084	2.88073e-49
ENSG00000144406	UNC80: unc-80 homolog (C. elegans)	chr2:210636716-210864024	+	19258	-19.6611	2.96262e-49
ENSG00000162976	PQLC3: PQ loop repeat containing 3	chr2:11295323-11319000	+	2275	10.7148	2.9945e-49
ENSG00000129467	ADCY4: adenylate cyclase 4	chr14:24787554-24804299	-	8067	19.6911	3.2023e-49
ENSG00000256929	AC067852.1	chr17:40673735-40674065	+	324	-3.16877	3.31137e-49
ENSG00000164284	GRPEL2: GrpE-like 2, mitochondrial (E. coli)	chr5:148724992-148734146	+	4419	-2.27218	3.49172e-49
ENSG00000255905	AL391319.1	chr6:169067732-169068243	+	507	20.835	3.59876e-49
ENSG00000129657	SEC14L1: SEC14-like 1 (S. cerevisiae)	chr17:75082797-75213179	+	10846	3.29942	3.66235e-49
ENSG00000135723	FHOD1: formin homology 2 domain containing 1	chr16:67263289-67281561	-	5407	5.35589	3.68109e-49
ENSG00000142937	RPS8: ribosomal protein S8	chr1:45240922-45244451	+	2847	2.88459	3.89285e-49
ENSG00000138685	FGF2: fibroblast growth factor 2 (basic)	chr4:123747862-123819391	+	6775	5.08913	4.01309e-49
ENSG00000176678	FOXL1: forkhead box L1	chr16:86609973-86615303	+	3276	134.835	4.11145e-49
ENSG00000079337	RAPGEF3: Rap guanine nucleotide exchange factor (GEF) 3	chr12:48128454-48164823	-	11995	7.433	4.16393e-49
ENSG00000091317	CMTM6: CKLF-like MARVEL transmembrane domain containing 6	chr3:32522803-32544900	-	4413	4.57194	4.78615e-49
ENSG00000170275	CRTAP: cartilage associated protein	chr3:33155470-33189265	+	6695	2.59616	5.05602e-49
ENSG00000145592	RPL37: ribosomal protein L37	chr5:40825363-40835437	-	8153	2.3287	5.17281e-49
ENSG00000105270	CLIP3: CAP-GLY domain containing linker protein 3	chr19:36505561-36524245	-	3772	-6.78176	5.87316e-49
ENSG00000120833	SOCS2: suppressor of cytokine signaling 2	chr12:93963589-93977263	+	6776	5.66997	5.91894e-49
ENSG00000156675	RAB11FIP1: RAB11 family interacting protein 1 (class I)	chr8:37716135-37756985	-	9602	2.66989	6.3771e-49
ENSG00000253276	CCDC71L: coiled-coil domain containing 71-like	chr7:106297210-106301442	-	4232	21.992	6.5495e-49
ENSG00000157890	MEGF11: multiple EGF-like-domains 11	chr15:66187416-66546085	-	9365	-18.4097	6.58281e-49
ENSG00000186648	LRRC16B: leucine rich repeat containing 16B	chr14:24521205-24538937	+	6668	-13.7382	6.86238e-49
ENSG00000170458	CD14: CD14 molecule	chr5:140011312-140013286	-	1886	21.4562	6.96537e-49
ENSG00000182791	CCDC87: coiled-coil domain containing 87	chr11:66357639-66360554	-	2915	-12.5033	7.33328e-49
ENSG00000114331	ACAP2: ArfGAP with coiled-coil, ankyrin repeat and PH domains 2	chr3:194995464-195163807	-	11088	2.5367	7.4892e-49
ENSG00000186976	EFCAB6: EF-hand calcium binding domain 6	chr22:43924623-44208217	-	8562	-5.68714	7.6312e-49
ENSG00000110436	SLC1A2: solute carrier family 1 (glial high affinity glutamate transporter), member 2	chr11:35272752-35441610	-	12331	-36.1687	8.04761e-49
ENSG00000183943	PRKX: protein kinase, X-linked	chrX:3522410-3631649	-	6452	9.66539	8.38179e-49
ENSG00000265287	RP11-192H23.6	chr17:26934980-26936748	+	1083	-13.9311	8.46614e-49
ENSG00000270106	TSNAX-DISC1: TSNAX-DISC1 readthrough (NMD candidate)	chr1:231664398-231954990	+	3557	-3.44433	8.6059e-49
ENSG00000065361	ERBB3: v-erb-b2 avian erythroblastic leukemia viral oncogene homolog 3	chr12:56473640-56497289	+	8651	10.7274	9.0323e-49
ENSG00000095059	DHPS: deoxyhypusine synthase	chr19:12786530-12792716	-	3006	-2.41251	9.95205e-49
ENSG00000160219	GAB3: GRB2-associated binding protein 3	chrX:153903528-153979858	-	5269	8.19111	1.05464e-48
ENSG00000138594	TMOD3: tropomodulin 3 (ubiquitous)	chr15:52121824-52239492	+	7045	3.38116	1.06096e-48
ENSG00000105643	ARRDC2: arrestin domain containing 2	chr19:18111940-18124911	+	4637	22.5989	1.07865e-48
ENSG00000181072	CHRM2: cholinergic receptor, muscarinic 2	chr7:136553415-136705002	+	8322	-18.692	1.1024e-48
ENSG00000164867	NOS3: nitric oxide synthase 3 (endothelial cell)	chr7:150688082-150711676	+	5953	14.9301	1.12583e-48
ENSG00000124570	SERPINB6: serpin peptidase inhibitor, clade B (ovalbumin), member 6	chr6:2948392-2972090	-	3994	3.11235	1.16954e-48
ENSG00000114115	RBP1: retinol binding protein 1, cellular	chr3:139236275-139258671	-	3905	42.5877	1.40945e-48
ENSG00000158769	F11R: F11 receptor	chr1:160965000-160991138	-	5066	13.672	1.41838e-48
ENSG00000256761	AL008733.1	chr1:2978522-2978959	-	435	66.4626	1.42021e-48
ENSG00000136717	BIN1: bridging integrator 1	chr2:127805602-127864931	-	6929	-2.8636	1.46122e-48
ENSG00000152527	PLEKHH2: pleckstrin homology domain containing, family H (with MyTH4 domain) member 2	chr2:43864411-43995126	+	9835	5.80975	1.56955e-48
ENSG00000154240	CEP112: centrosomal protein 112kDa	chr17:63631655-64188202	-	7849	-6.21469	1.62606e-48
ENSG00000166862	CACNG2: calcium channel, voltage-dependent, gamma subunit 2	chr22:36959967-37099603	-	3224	-90.8116	1.70315e-48
ENSG00000153283	CD96: CD96 molecule	chr3:111011565-111384597	+	5762	152.552	1.71873e-48
ENSG00000118276	B4GALT6: UDP-Gal:betaGlcNAc beta 1,4- galactosyltransferase, polypeptide 6	chr18:29202209-29265799	-	5306	-5.81764	1.81415e-48
ENSG00000152284	TCF7L1: transcription factor 7-like 1 (T-cell specific, HMG-box)	chr2:85360532-85537511	+	4414	14.5717	1.81415e-48
ENSG00000171617	ENC1: ectodermal-neural cortex 1 (with BTB domain)	chr5:73923233-73937249	-	5855	4.39176	1.82204e-48
ENSG00000205269	TMEM170B: transmembrane protein 170B	chr6:11537937-11583757	+	8426	-3.40971	1.98578e-48
ENSG00000260903	XKR7: XK, Kell blood group complex subunit-related family, member 7	chr20:30555804-30591190	+	7844	-62.5337	2.11712e-48
ENSG00000104059	FAM189A1: family with sequence similarity 189, member A1	chr15:29412456-29862927	-	5545	-10.4367	2.12224e-48
ENSG00000158234	FAIM: Fas apoptotic inhibitory molecule	chr3:138327447-138352218	+	4072	-9.74368	2.23691e-48
ENSG00000134250	NOTCH2: notch 2	chr1:120454175-120612240	-	16803	3.88702	2.29837e-48
ENSG00000006837	CDKL3: cyclin-dependent kinase-like 3	chr5:133541304-133706738	-	3681	-2.11457	2.34791e-48
ENSG00000100092	SH3BP1: SH3-domain binding protein 1	chr22:38030660-38062939	+	6268	-3.67795	2.42559e-48
ENSG00000149571	KIRREL3: kin of IRRE like 3 (Drosophila)	chr11:126293253-126873355	-	6594	-8.05049	2.4368e-48
ENSG00000186642	PDE2A: phosphodiesterase 2A, cGMP-stimulated	chr11:72287184-72385635	-	7182	12.454	2.71108e-48
ENSG00000104327	CALB1: calbindin 1, 28kDa	chr8:91070835-91107703	-	7138	-62.5565	2.8777e-48
ENSG00000111885	MAN1A1: mannosidase, alpha, class 1A, member 1	chr6:119498373-119670926	-	5514	6.03029	3.03533e-48
ENSG00000168003	SLC3A2: solute carrier family 3 (amino acid transporter heavy chain), member 2	chr11:62623517-62656352	+	5239	4.41354	3.15108e-48
ENSG00000122507	BBS9: Bardet-Biedl syndrome 9	chr7:33168855-33645680	+	5827	-3.55852	3.29811e-48
ENSG00000236581	STARD13-AS: STARD13 antisense RNA	chr13:33845515-33855471	+	3436	12.6053	3.3958e-48
ENSG00000176204	LRRTM4: leucine rich repeat transmembrane neuronal 4	chr2:76974844-77820445	-	5410	-16.4512	3.39931e-48
ENSG00000073905	VDAC1P1: voltage-dependent anion channel 1 pseudogene 1	chrX:80184998-80185846	+	848	-5.2267	3.40076e-48
ENSG00000149972	CNTN5: contactin 5	chr11:98891682-100229616	+	9048	-12.1973	3.44142e-48
ENSG00000179241	LDLRAD3: low density lipoprotein receptor class A domain containing 3	chr11:35965530-36253686	+	4575	16.9714	3.46344e-48
ENSG00000177508	IRX3: iroquois homeobox 3	chr16:54317215-54320675	-	2911	6.76258	3.61693e-48
ENSG00000164690	SHH: sonic hedgehog	chr7:155592679-155604967	-	5038	-161.299	3.85168e-48
ENSG00000108639	SYNGR2: synaptogyrin 2	chr17:76164638-76169608	+	4074	10.199	3.94152e-48
ENSG00000091844	RGS17: regulator of G-protein signaling 17	chr6:153325593-153452384	-	7899	-6.77506	4.08005e-48
ENSG00000223528	RP11-223P11.3	chr10:128798540-128824771	-	2492	9.34303	4.0851e-48
ENSG00000133121	STARD13: StAR-related lipid transfer (START) domain containing 13	chr13:33677271-33924767	-	8388	3.80176	4.20965e-48
ENSG00000182389	CACNB4: calcium channel, voltage-dependent, beta 4 subunit	chr2:152689289-152955593	-	13610	-7.25438	4.57124e-48
ENSG00000253457	SMIM18: small integral membrane protein 18	chr8:30496116-30503581	+	905	-34.4583	4.66548e-48
ENSG00000157933	SKI: v-ski avian sarcoma viral oncogene homolog	chr1:2160133-2241558	+	6080	4.16435	4.69426e-48
ENSG00000033867	SLC4A7: solute carrier family 4, sodium bicarbonate cotransporter, member 7	chr3:27414213-27525911	-	9564	-9.63539	4.86721e-48
ENSG00000182601	HS3ST4: heparan sulfate (glucosamine) 3-O-sulfotransferase 4	chr16:25703346-26149009	+	3379	-40.2207	5.25928e-48
ENSG00000273275	RP11-474G23.2	chr2:68406964-68407664	+	700	-4.63011	5.36536e-48
ENSG00000168306	ACOX2: acyl-CoA oxidase 2, branched chain	chr3:58490862-58523046	-	3859	9.98517	5.51474e-48
ENSG00000257950	P2RX5-TAX1BP3: P2RX5-TAX1BP3 readthrough (NMD candidate)	chr17:3566356-3599488	-	5905	3.02861	5.79226e-48
ENSG00000055163	CYFIP2: cytoplasmic FMR1 interacting protein 2	chr5:156693088-156822606	+	10509	-4.84906	6.19482e-48
ENSG00000162444	RBP7: retinol binding protein 7, cellular	chr1:10057263-10076078	+	861	13.7531	6.23421e-48
ENSG00000168477	TNXB: tenascin XB	chr6:32008930-32083111	-	15166	13.2733	6.47231e-48
ENSG00000269728	RP11-145M9.4	chr3:179113876-179115965	-	2089	11.0989	6.94392e-48
ENSG00000177426	TGIF1: TGFB-induced factor homeobox 1	chr18:3411605-3458409	+	6608	18.1265	7.53126e-48
ENSG00000163827	LRRC2: leucine rich repeat containing 2	chr3:46556912-46621589	-	5622	37.295	7.67039e-48
ENSG00000139155	SLCO1C1: solute carrier organic anion transporter family, member 1C1	chr12:20848288-20906320	+	4860	18.9509	7.68868e-48
ENSG00000110492	MDK: midkine (neurite growth-promoting factor 2)	chr11:46402305-46405375	+	2170	11.2641	7.82203e-48
ENSG00000021645	NRXN3: neurexin 3	chr14:78708733-80330762	+	11335	-6.46904	8.06437e-48
ENSG00000139737	SLAIN1: SLAIN motif family, member 1	chr13:78272022-78338377	+	4033	-5.33166	8.67231e-48
ENSG00000134207	SYT6: synaptotagmin VI	chr1:114631912-114696541	-	5104	-14.5935	9.06632e-48
ENSG00000197885	NKIRAS1: NFKB inhibitor interacting Ras-like 1	chr3:23933150-23988082	-	3469	-3.35059	9.07135e-48
ENSG00000181751	C5orf30: chromosome 5 open reading frame 30	chr5:102594402-102614361	+	3568	-4.97219	9.15621e-48
ENSG00000260037	CTD-2524L6.3	chr15:72110736-72115725	+	896	-5.83789	9.3497e-48
ENSG00000127824	TUBA4A: tubulin, alpha 4a	chr2:220114432-220142892	-	4079	-5.17653	9.44585e-48
ENSG00000182853	VMO1: vitelline membrane outer layer 1 homolog (chicken)	chr17:4688579-4689728	-	803	53.5449	9.55769e-48
ENSG00000167524	SGK494: uncharacterized serine/threonine-protein kinase SgK494	chr17:26934981-26941218	-	4663	-11.397	1.00747e-47
ENSG00000067560	RHOA: ras homolog family member A	chr3:49396577-49450431	-	2582	2.98313	1.01133e-47
ENSG00000047849	MAP4: microtubule-associated protein 4	chr3:47892181-48130769	-	14901	-2.9869	1.04103e-47
ENSG00000076258	FMO4: flavin containing monooxygenase 4	chr1:171283346-171311223	+	2517	7.80903	1.09374e-47
ENSG00000100583	SAMD15: sterile alpha motif domain containing 15	chr14:77843031-77857840	+	2616	-7.37519	1.1651e-47
ENSG00000232767	RP11-498B4.5	chr10:118429613-118432250	+	778	-5.86042	1.16538e-47
ENSG00000159674	SPON2: spondin 2, extracellular matrix protein	chr4:1160719-1202750	-	6013	13.6657	1.17239e-47
ENSG00000141753	IGFBP4: insulin-like growth factor binding protein 4	chr17:38599701-38613983	+	2211	30.0632	1.22801e-47
ENSG00000125845	BMP2: bone morphogenetic protein 2	chr20:6748310-6760927	+	3601	13.6893	1.36388e-47
ENSG00000197702	PARVA: parvin, alpha	chr11:12398731-12552348	+	8307	3.62136	1.37094e-47
ENSG00000110057	UNC93B1: unc-93 homolog B1 (C. elegans)	chr11:67758574-67772452	-	3438	25.5124	1.3763e-47
ENSG00000176406	RIMS2: regulating synaptic membrane exocytosis 2	chr8:104512975-105268322	+	12366	-44.5624	1.39273e-47
ENSG00000147403	RPL10: ribosomal protein L10	chrX:153618314-153637504	+	4825	3.28442	1.4658e-47
ENSG00000181523	SGSH: N-sulfoglucosamine sulfohydrolase	chr17:78180514-78194722	-	6713	4.37533	1.4658e-47
ENSG00000180875	GREM2: gremlin 2, DAN family BMP antagonist	chr1:240652872-240775449	-	4170	-17.3292	1.47418e-47
ENSG00000070808	CAMK2A: calcium/calmodulin-dependent protein kinase II alpha	chr5:149599053-149669854	-	6150	-11.8684	1.51554e-47
ENSG00000067955	CBFB: core-binding factor, beta subunit	chr16:67063018-67134961	+	4129	2.96399	1.5426e-47
ENSG00000254497	CTD-2560E9.5	chr11:45275434-45276200	+	570	-57.4872	1.61305e-47
ENSG00000125810	CD93: CD93 molecule	chr20:23059985-23066977	-	6708	30.9253	1.61786e-47
ENSG00000157600	TMEM164: transmembrane protein 164	chrX:109245858-109425962	+	6583	4.51411	1.6829e-47
ENSG00000267477	CTC-398G3.6	chr19:11577054-11616513	-	727	-7.76409	1.7109e-47
ENSG00000084093	REST: RE1-silencing transcription factor	chr4:57774074-57802010	+	7875	2.89193	2.10877e-47
ENSG00000161011	SQSTM1: sequestosome 1	chr5:179233387-179265078	+	7664	2.53691	2.11497e-47
ENSG00000104728	ARHGEF10: Rho guanine nucleotide exchange factor (GEF) 10	chr8:1772141-1906807	+	10792	4.3468	2.18971e-47
ENSG00000072182	ASIC4: acid-sensing (proton-gated) ion channel family member 4	chr2:220378891-220403494	+	5250	-46.9556	2.29508e-47
ENSG00000058404	CAMK2B: calcium/calmodulin-dependent protein kinase II beta	chr7:44256748-44374176	-	8159	-12.0542	2.32793e-47
ENSG00000080166	DCT: dopachrome tautomerase	chr13:95089557-95131936	-	7047	56.4344	2.402e-47
ENSG00000153250	RBMS1: RNA binding motif, single stranded interacting protein 1	chr2:161128661-161350305	-	11750	5.05505	2.43066e-47
ENSG00000105641	SLC5A5: solute carrier family 5 (sodium/iodide cotransporter), member 5	chr19:17982781-18005983	+	3652	56.2956	2.43923e-47
ENSG00000169410	PTPN9: protein tyrosine phosphatase, non-receptor type 9	chr15:75759461-75871630	-	4762	2.15474	2.44868e-47
ENSG00000164674	SYTL3: synaptotagmin-like 3	chr6:159071045-159185908	+	2790	17.9125	2.56461e-47
ENSG00000078369	GNB1: guanine nucleotide binding protein (G protein), beta polypeptide 1	chr1:1716728-1822495	-	6351	-7.37643	2.6025e-47
ENSG00000068793	CYFIP1: cytoplasmic FMR1 interacting protein 1	chr15:22892004-23006016	+	10435	6.14523	2.61217e-47
ENSG00000129990	SYT5: synaptotagmin V	chr19:55682566-55691809	-	5347	-40.0908	2.74306e-47
ENSG00000270704	SNORD64: small nucleolar RNA, C/D box 64	chr15:25230010-25230320	+	310	-5.64611	3.08238e-47
ENSG00000102760	RGCC: regulator of cell cycle	chr13:42031694-42045018	+	1032	23.4475	3.16984e-47
ENSG00000100744	GSKIP: GSK3B interacting protein	chr14:96829813-96853625	+	4545	-5.09572	3.45814e-47
ENSG00000153237	CCDC148: coiled-coil domain containing 148	chr2:159027592-159313265	-	3790	-7.15583	3.46079e-47
ENSG00000161970	RPL26: ribosomal protein L26	chr17:8280837-8286531	-	2472	2.38175	3.48018e-47
ENSG00000166813	KIF7: kinesin family member 7	chr15:90152019-90198682	-	5001	5.91997	3.50999e-47
ENSG00000102003	SYP: synaptophysin	chrX:49044268-49056718	-	5203	-31.5584	3.54577e-47
ENSG00000011021	CLCN6: chloride channel, voltage-sensitive 6	chr1:11866206-11903201	+	6884	-3.68082	3.70036e-47
ENSG00000137491	SLCO2B1: solute carrier organic anion transporter family, member 2B1	chr11:74811607-74917594	+	9379	19.9373	3.73977e-47
ENSG00000115468	EFHD1: EF-hand domain family, member D1	chr2:233470766-233547491	+	3052	8.62449	3.84573e-47
ENSG00000233766	AC098617.1	chr2:192711264-192908909	+	4626	24.9161	4.08783e-47
ENSG00000105856	HBP1: HMG-box transcription factor 1	chr7:106809405-106842974	+	6351	2.19868	4.5578e-47
ENSG00000163501	IHH: indian hedgehog	chr2:219919141-219925189	-	2023	85.0437	5.83897e-47
ENSG00000161010	C5orf45: chromosome 5 open reading frame 45	chr5:179261435-179289173	-	9193	2.11006	5.8818e-47
ENSG00000112293	GPLD1: glycosylphosphatidylinositol specific phospholipase D1	chr6:24424792-24495433	-	4919	-6.06242	5.97087e-47
ENSG00000269958	RP11-73M18.8	chr14:104162689-104163500	+	811	5.3694	5.97637e-47
ENSG00000182149	IST1: increased sodium tolerance 1 homolog (yeast)	chr16:71879898-71962913	+	5617	2.08669	6.20554e-47
ENSG00000101152	DNAJC5: DnaJ (Hsp40) homolog, subfamily C, member 5	chr20:62526517-62567384	+	5304	-3.7409	6.54296e-47
ENSG00000124181	PLCG1: phospholipase C, gamma 1	chr20:39765599-39811629	+	7164	3.19401	6.83058e-47
ENSG00000008988	RPS20: ribosomal protein S20	chr8:56979853-56987069	-	2931	2.77728	7.28941e-47
ENSG00000103202	NME4: NME/NM23 nucleoside diphosphate kinase 4	chr16:446724-460367	+	3663	4.44658	7.42715e-47
ENSG00000144550	CPNE9: copine family member IX	chr3:9745490-9771592	+	2332	-16.2043	7.52264e-47
ENSG00000238133	MLK7-AS1: MLK7 antisense RNA 1	chr2:174031173-174146764	-	3049	6.71556	7.60091e-47
ENSG00000162367	TAL1: T-cell acute lymphocytic leukemia 1	chr1:47681961-47697892	-	5706	20.168	7.68242e-47
ENSG00000198771	RCSD1: RCSD domain containing 1	chr1:167599329-167675486	+	5718	19.5835	7.82088e-47
ENSG00000112144	ICK: intestinal cell (MAK-like) kinase	chr6:52866076-52926600	-	6259	-3.19563	7.83529e-47
ENSG00000035862	TIMP2: TIMP metallopeptidase inhibitor 2	chr17:76849058-76921469	-	5633	4.34745	7.92232e-47
ENSG00000006831	ADIPOR2: adiponectin receptor 2	chr12:1797739-1897844	+	5878	2.6375	7.99677e-47
ENSG00000264443	RP4-594I10.3	chr1:24865291-24882515	-	1445	-4.57643	8.45728e-47
ENSG00000108231	LGI1: leucine-rich, glioma inactivated 1	chr10:95517565-95557916	+	2854	20.0386	8.76741e-47
ENSG00000142549	IGLON5: IgLON family member 5	chr19:51815101-51833608	+	2606	-49.6706	8.79876e-47
ENSG00000105983	LMBR1: limb development membrane protein 1	chr7:156461645-156685924	-	11813	-2.26664	8.89987e-47
ENSG00000176531	PHLDB3: pleckstrin homology-like domain, family B, member 3	chr19:43979105-44009087	-	4553	6.38008	9.02057e-47
ENSG00000167711	SERPINF2: serpin peptidase inhibitor, clade F (alpha-2 antiplasmin, pigment epithelium derived factor), member 2	chr17:1646129-1658562	+	2348	30.4912	9.14367e-47
ENSG00000105613	MAST1: microtubule associated serine/threonine kinase 1	chr19:12944764-12985765	+	6533	-38.679	9.49103e-47
ENSG00000144815	NXPE3: neurexophilin and PC-esterase domain family, member 3	chr3:101498045-101547073	+	9474	-2.64595	9.8832e-47
ENSG00000187240	DYNC2H1: dynein, cytoplasmic 2, heavy chain 1	chr11:102980159-103350591	+	14284	-3.65807	9.97158e-47
ENSG00000198755	RPL10A: ribosomal protein L10a	chr6:35436184-35438562	+	1501	3.29731	9.98006e-47
ENSG00000176697	BDNF: brain-derived neurotrophic factor	chr11:27676439-27743605	-	7740	-6.94803	1.07287e-46
ENSG00000197748	WDR96: WD repeat domain 96	chr10:105889645-105992120	-	7184	-9.91601	1.16152e-46
ENSG00000241684	ADAMTS9-AS2: ADAMTS9 antisense RNA 2	chr3:64670584-64997143	+	7232	16.6458	1.16355e-46
ENSG00000163191	S100A11: S100 calcium binding protein A11	chr1:152004981-152020383	-	680	40.1415	1.17737e-46
ENSG00000136240	KDELR2: KDEL (Lys-Asp-Glu-Leu) endoplasmic reticulum protein retention receptor 2	chr7:6485583-6523873	-	3990	3.31748	1.23455e-46
ENSG00000258472	RP11-192H23.4: Uncharacterized protein	chr17:26782769-26941215	-	6244	-10.4879	1.26337e-46
ENSG00000155846	PPARGC1B: peroxisome proliferator-activated receptor gamma, coactivator 1 beta	chr5:149109860-149234585	+	12889	-5.92768	1.28587e-46
ENSG00000101695	RNF125: ring finger protein 125, E3 ubiquitin protein ligase	chr18:29598334-29653176	+	6508	14.4782	1.29129e-46
ENSG00000182054	IDH2: isocitrate dehydrogenase 2 (NADP+), mitochondrial	chr15:90626276-90645736	-	2814	4.74034	1.29899e-46
ENSG00000116574	RHOU: ras homolog family member U	chr1:228870823-228882416	+	4372	9.73223	1.31143e-46
ENSG00000261292	RP11-389G6.3	chr3:97478366-97480374	+	2008	-99.4651	1.33354e-46
ENSG00000051523	CYBA: cytochrome b-245, alpha polypeptide	chr16:88709690-88717560	-	3357	36.6813	1.33773e-46
ENSG00000057657	PRDM1: PR domain containing 1, with ZNF domain	chr6:106534194-106557814	+	6369	8.44498	1.37345e-46
ENSG00000162522	KIAA1522: KIAA1522	chr1:33207485-33240571	+	5965	10.8337	1.38104e-46
ENSG00000143819	EPHX1: epoxide hydrolase 1, microsomal (xenobiotic)	chr1:225997793-226033260	+	2504	6.08723	1.38656e-46
ENSG00000129355	CDKN2D: cyclin-dependent kinase inhibitor 2D (p19, inhibits CDK4)	chr19:10677137-10679735	-	1503	-4.09443	1.47493e-46
ENSG00000262791	RP11-961A15.1	chr17:1629041-1641879	-	459	4.68827	1.50437e-46
ENSG00000259941	RP11-48G14.2	chr15:56686518-56688983	-	2465	-9.14296	1.53292e-46
ENSG00000097007	ABL1: c-abl oncogene 1, non-receptor tyrosine kinase	chr9:133589332-133763062	+	6276	2.91496	1.54333e-46
ENSG00000129562	DAD1: defender against cell death 1	chr14:23033804-23058175	-	808	2.5787	1.56382e-46
ENSG00000071082	RPL31: ribosomal protein L31	chr2:101618176-101640494	+	5791	2.89945	1.71467e-46
ENSG00000108389	MTMR4: myotubularin related protein 4	chr17:56566897-56595266	-	7467	-2.44708	1.76698e-46
ENSG00000163704	PRRT3: proline-rich transmembrane protein 3	chr3:9987225-9994078	-	3939	-3.50068	1.81772e-46
ENSG00000153551	CMTM7: CKLF-like MARVEL transmembrane domain containing 7	chr3:32433162-32524559	+	3751	6.46258	1.85173e-46
ENSG00000235033	RP11-61I13.3	chr6:39849579-39867847	-	6854	7.83211	1.94557e-46
ENSG00000171522	PTGER4: prostaglandin E receptor 4 (subtype EP4)	chr5:40679599-40693837	+	3961	25.6803	2.02575e-46
ENSG00000109610	SOD3: superoxide dismutase 3, extracellular	chr4:24791533-24802464	+	2128	7.99607	2.07442e-46
ENSG00000253719	ATXN7L3B: ataxin 7-like 3B	chr12:74931550-74935223	+	3673	-2.1857	2.18618e-46
ENSG00000142089	IFITM3: interferon induced transmembrane protein 3	chr11:319668-327537	-	1348	27.6343	2.24367e-46
ENSG00000152779	SLC16A12: solute carrier family 16, member 12	chr10:91190050-91316398	-	4840	72.4509	2.24382e-46
ENSG00000149970	CNKSR2: connector enhancer of kinase suppressor of Ras 2	chrX:21392535-21672813	+	7160	-42.5707	2.33518e-46
ENSG00000066322	ELOVL1: ELOVL fatty acid elongase 1	chr1:43829067-43833696	-	2458	5.10283	2.39322e-46
ENSG00000168386	FILIP1L: filamin A interacting protein 1-like	chr3:99548984-99833357	-	5897	3.68143	2.6275e-46
ENSG00000152556	PFKM: phosphofructokinase, muscle	chr12:48498921-48540187	+	7284	-3.16155	2.72514e-46
ENSG00000148225	WDR31: WD repeat domain 31	chr9:116075501-116102578	-	4933	-8.96306	2.74914e-46
ENSG00000184350	MRGPRE: MAS-related GPR, member E	chr11:3248927-3253616	-	1409	-49.1991	2.90252e-46
ENSG00000197140	ADAM32: ADAM metallopeptidase domain 32	chr8:38964508-39142430	+	10044	-8.65354	3.29739e-46
ENSG00000117385	LEPRE1: leucine proline-enriched proteoglycan (leprecan) 1	chr1:43212005-43232755	-	6766	4.46548	3.37349e-46
ENSG00000163491	NEK10: NIMA-related kinase 10	chr3:27151575-27410951	-	9590	-14.6344	3.38496e-46
ENSG00000162777	DENND2D: DENN/MADD domain containing 2D	chr1:111729795-111747157	-	5515	30.3621	3.56743e-46
ENSG00000259279	CTD-2033D15.1	chr15:39885780-39886432	-	281	91.3983	3.67202e-46
ENSG00000273345	CTD-2410N18.4	chr5:133541304-133706735	-	1745	-2.09574	3.83133e-46
ENSG00000141314	RHBDL3: rhomboid, veinlet-like 3 (Drosophila)	chr17:30593194-30651680	+	5404	-18.4699	3.89329e-46
ENSG00000144278	GALNT13: UDP-N-acetyl-alpha-D-galactosamine:polypeptide N-acetylgalactosaminyltransferase 13 (GalNAc-T13)	chr2:154728425-155310361	+	6520	-51.6284	4.04284e-46
ENSG00000230432	AC114803.3	chr2:220163723-220168852	+	311	-34.8759	4.04284e-46
ENSG00000185404	SP140L: SP140 nuclear body protein-like	chr2:231191898-231268447	+	5650	10.8871	4.06883e-46
ENSG00000094963	FMO2: flavin containing monooxygenase 2 (non-functional)	chr1:171154346-171181822	+	6239	33.1044	4.09289e-46
ENSG00000203326	ZNF525: zinc finger protein 525	chr19:53868945-53895470	+	7193	-2.79297	4.33876e-46
ENSG00000130707	ASS1: argininosuccinate synthase 1	chr9:133320315-133376661	+	3050	6.72195	4.42267e-46
ENSG00000047579	DTNBP1: dystrobrevin binding protein 1	chr6:15523031-15663289	-	3078	-5.12723	4.5482e-46
ENSG00000265649	MIR4709: microRNA 4709	chr14:74946835-74946907	-	72	10.9614	4.71445e-46
ENSG00000144451	SPAG16: sperm associated antigen 16	chr2:214149112-215275225	+	8335	-2.78822	4.90205e-46
ENSG00000147655	RSPO2: R-spondin 2	chr8:108911543-109095913	-	4152	57.2621	4.95828e-46
ENSG00000088832	FKBP1A: FK506 binding protein 1A, 12kDa	chr20:1349621-1373806	-	2369	6.31701	5.06747e-46
ENSG00000161509	GRIN2C: glutamate receptor, ionotropic, N-methyl D-aspartate 2C	chr17:72838161-72857627	-	8574	-9.83964	5.14501e-46
ENSG00000170522	ELOVL6: ELOVL fatty acid elongase 6	chr4:110967001-111120355	-	7297	-6.96942	5.66422e-46
ENSG00000145864	GABRB2: gamma-aminobutyric acid (GABA) A receptor, beta 2	chr5:160715435-160976050	-	8553	-9.51056	5.75307e-46
ENSG00000167323	STIM1: stromal interaction molecule 1	chr11:3875756-4114439	+	6811	2.42832	6.03215e-46
ENSG00000228623	ZNF883: zinc finger protein 883	chr9:115759494-115774507	-	2319	-12.8649	6.05516e-46
ENSG00000166900	STX3: syntaxin 3	chr11:59480928-59573354	+	7624	-6.45939	6.1495e-46
ENSG00000100926	TM9SF1: transmembrane 9 superfamily member 1	chr14:24658348-24682679	-	4180	2.06092	6.3422e-46
ENSG00000270149	RP11-544M22.13: Uncharacterized protein	chr1:160967746-161008752	-	2114	13.8576	6.64854e-46
ENSG00000244300	RP11-475N22.4	chr3:128208054-128221191	+	2283	66.6135	6.76965e-46
ENSG00000130962	PRRG1: proline rich Gla (G-carboxyglutamic acid) 1	chrX:37208527-37316548	+	6180	5.8474	6.82285e-46
ENSG00000184905	TCEAL2: transcription elongation factor A (SII)-like 2	chrX:101380659-101382683	+	1666	-3.70923	6.82343e-46
ENSG00000074317	SNCB: synuclein, beta	chr5:176047084-176057530	-	1979	-75.951	6.9466e-46
ENSG00000062038	CDH3: cadherin 3, type 1, P-cadherin (placental)	chr16:68670091-68756519	+	5009	35.6641	7.24055e-46
ENSG00000160223	ICOSLG: inducible T-cell co-stimulator ligand	chr21:45642873-45660849	-	8110	9.11537	7.31548e-46
ENSG00000154153	FAM134B: family with sequence similarity 134, member B	chr5:16473146-16617167	-	4568	-5.42453	7.58154e-46
ENSG00000161574	CCL15-CCL14: CCL15-CCL14 readthrough (NMD candidate)	chr17:34310691-34328660	-	1047	393.123	7.79427e-46
ENSG00000267470	ZNF571-AS1: ZNF571 antisense RNA 1	chr19:38039815-38078249	+	4560	-12.3983	8.17707e-46
ENSG00000255471	RP11-736K20.5	chr11:86603255-86636079	-	1218	15.0971	8.26058e-46
ENSG00000131409	LRRC4B: leucine rich repeat containing 4B	chr19:51020148-51071302	-	3121	-4.92397	9.53508e-46
ENSG00000119630	PGF: placental growth factor	chr14:75408536-75422487	-	5962	42.4702	1.09442e-45
ENSG00000131370	SH3BP5: SH3-domain binding protein 5 (BTK-associated)	chr3:15296359-15382875	-	4159	3.32326	1.14487e-45
ENSG00000130734	ATG4D: autophagy related 4D, cysteine peptidase	chr19:10654570-10664094	+	2278	-2.86307	1.1653e-45
ENSG00000130303	BST2: bone marrow stromal cell antigen 2	chr19:17513747-17516457	-	1119	35.3958	1.17394e-45
ENSG00000179104	TMTC2: transmembrane and tetratricopeptide repeat containing 2	chr12:83080658-83528649	+	8319	-2.95774	1.19643e-45
ENSG00000188573	FBLL1: fibrillarin-like 1	chr5:167956120-167957639	+	1519	-24.1385	1.2922e-45
ENSG00000100505	TRIM9: tripartite motif containing 9	chr14:51441979-51562779	-	8945	-10.7985	1.3713e-45
ENSG00000152503	TRIM36: tripartite motif containing 36	chr5:114460458-114516243	-	6113	-26.3471	1.37239e-45
ENSG00000084652	TXLNA: taxilin alpha	chr1:32645286-32663886	+	5103	2.703	1.43863e-45
ENSG00000152214	RIT2: Ras-like without CAAX 2	chr18:40323191-40695657	-	1426	-66.4209	1.46925e-45
ENSG00000053438	NNAT: neuronatin	chr20:36149616-36152092	+	1294	-18.007	1.46925e-45
ENSG00000101076	HNF4A: hepatocyte nuclear factor 4, alpha	chr20:42984339-43061485	+	5560	56.9605	1.54306e-45
ENSG00000126785	RHOJ: ras homolog family member J	chr14:63670831-63759937	+	3793	9.30809	1.58745e-45
ENSG00000106086	PLEKHA8: pleckstrin homology domain containing, family A (phosphoinositide binding specific) member 8	chr7:30067019-30170096	+	10192	-2.87565	1.60893e-45
ENSG00000196911	KPNA5: karyopherin alpha 5 (importin alpha 6)	chr6:117002349-117063029	+	5556	-3.50971	1.63792e-45
ENSG00000077713	SLC25A43: solute carrier family 25, member 43	chrX:118533022-118588441	+	3115	5.42517	1.71739e-45
ENSG00000180537	RNF182: ring finger protein 182	chr6:13924676-13980533	+	4090	-24.4846	1.72276e-45
ENSG00000105176	URI1: URI1, prefoldin-like chaperone	chr19:30414550-30506611	+	4528	-1.85201	1.77662e-45
ENSG00000215397	SCRT2: scratch family zinc finger 2	chr20:642239-656823	-	3577	-43.4517	1.78268e-45
ENSG00000101346	POFUT1: protein O-fucosyltransferase 1	chr20:30795682-30826470	+	6426	3.65989	1.87313e-45
ENSG00000151276	MAGI1: membrane associated guanylate kinase, WW and PDZ domain containing 1	chr3:65339199-66024509	-	11647	-3.50881	1.89675e-45
ENSG00000112290	WASF1: WAS protein family, member 1	chr6:110421021-110501207	-	3260	-3.77608	2.00987e-45
ENSG00000107130	NCS1: neuronal calcium sensor 1	chr9:132934856-132999583	+	5128	-6.87754	2.04668e-45
ENSG00000076554	TPD52: tumor protein D52	chr8:80870570-81143467	-	8341	-13.822	2.09988e-45
ENSG00000225978	HAR1A: highly accelerated region 1A (non-protein coding)	chr20:61733482-61735738	+	1956	-7.9203	2.4206e-45
ENSG00000158022	TRIM63: tripartite motif containing 63, E3 ubiquitin protein ligase	chr1:26377794-26394927	-	2573	654.561	2.49602e-45
ENSG00000173482	PTPRM: protein tyrosine phosphatase, receptor type, M	chr18:7566779-8406859	+	9906	3.92955	2.50348e-45
ENSG00000112238	PRDM13: PR domain containing 13	chr6:100054605-100063454	+	3276	-57.3734	2.57062e-45
ENSG00000154710	RABGEF1: RAB guanine nucleotide exchange factor (GEF) 1	chr7:66147150-66276451	+	5618	-2.43159	2.65091e-45
ENSG00000144840	RABL3: RAB, member of RAS oncogene family-like 3	chr3:120405527-120461840	-	4684	-4.53705	2.68992e-45
ENSG00000159216	RUNX1: runt-related transcription factor 1	chr21:36160097-37376965	-	15574	30.9935	2.8056e-45
ENSG00000237781	RP11-54A4.2	chr1:150521039-150530200	-	663	21.0722	2.86459e-45
ENSG00000269420	CTD-2265M8.2	chr19:48564627-48568202	+	873	-13.5164	2.86825e-45
ENSG00000146674	IGFBP3: insulin-like growth factor binding protein 3	chr7:45951948-45961473	-	4466	21.1471	2.99336e-45
[truncated: 14,639 more rows]

## Sheet: iAMD vs. Normal RPE
IGB HyperLink	Alt Name	Location (hg19)	Strand	Total BPs	Fold Change: iAMD vs. Normal RPE	padj-value: iAMD vs. Normal RPE
ENSG00000256618	MTRNR2L1: MT-RNR2-like 1	chr17:22022436-22023991	+	1555	59.0454	1.75462e-05
ENSG00000005421	PON1: paraoxonase 1	chr7:94926987-95025673	-	2988	4.60569	0.00025379
ENSG00000126709	IFI6: interferon, alpha-inducible protein 6	chr1:27992571-27998729	-	865	3.6134	0.00326778
ENSG00000145850	TIMD4: T-cell immunoglobulin and mucin domain containing 4	chr5:156346292-156390266	-	1555	23.2766	0.00326778
ENSG00000197177	GPR123: G protein-coupled receptor 123	chr10:134884432-134945179	+	6503	-3.81062	0.003971
ENSG00000202241	RN7SKP186: RNA, 7SK small nuclear pseudogene 186	chr6:30832026-30832329	+	303	2.10514	0.00411805
ENSG00000081138	CDH7: cadherin 7, type 2	chr18:63417487-63548638	+	5593	-3.2634	0.0128295
ENSG00000185339	TCN2: transcobalamin II	chr22:31002824-31023265	+	3122	3.75304	0.0144373
ENSG00000236279	CLEC2L: C-type lectin domain family 2, member L	chr7:139208601-139229730	+	2527	-4.78141	0.0229845
ENSG00000130226	DPP6: dipeptidyl-peptidase 6	chr7:153584181-154685995	+	13574	-2.19715	0.0229845
ENSG00000165949	IFI27: interferon, alpha-inducible protein 27	chr14:94571181-94583033	+	4157	3.49533	0.0229845
ENSG00000162951	LRRTM1: leucine rich repeat transmembrane neuronal 1	chr2:80515482-80531874	-	5037	-2.63679	0.0251324
ENSG00000254461	RP11-755F10.3	chr11:66027037-66029305	-	539	-1.85719	0.0251324
ENSG00000137101	CD72: CD72 molecule	chr9:35609529-35646807	-	3374	3.09337	0.0272307
ENSG00000221926	TRIM16: tripartite motif containing 16	chr17:15531273-15587625	-	5640	-1.52588	0.0301606
ENSG00000120217	CD274: CD274 molecule	chr9:5450502-5470566	+	4108	3.10196	0.0301606
ENSG00000165061	ZMAT4: zinc finger, matrin-type 4	chr8:40388108-40755352	-	3691	-2.73037	0.0373624
ENSG00000198929	NOS1AP: nitric oxide synthase 1 (neuronal) adaptor protein	chr1:162039563-162353321	+	8449	-1.88966	0.0373624
ENSG00000187608	ISG15: ISG15 ubiquitin-like modifier	chr1:948802-949920	+	711	3.39393	0.0377618
ENSG00000154721	JAM2: junctional adhesion molecule 2	chr21:27011583-27089874	+	5937	-1.57799	0.0378
ENSG00000165300	SLITRK5: SLIT and NTRK-like family, member 5	chr13:88324869-88331871	+	4779	-1.91505	0.0379007
ENSG00000196396	PTPN1: protein tyrosine phosphatase, non-receptor type 1	chr20:49126890-49201299	+	3529	1.76962	0.0379007
ENSG00000130513	GDF15: growth differentiation factor 15	chr19:18485540-18499986	+	2087	7.67767	0.0379007
ENSG00000055813	CCDC85A: coiled-coil domain containing 85A	chr2:56411257-56613308	+	3982	-1.79409	0.0381132
ENSG00000117228	GBP1: guanylate binding protein 1, interferon-inducible	chr1:89518001-89531043	-	4992	5.10308	0.0381132
ENSG00000183454	GRIN2A: glutamate receptor, ionotropic, N-methyl D-aspartate 2A	chr16:9852375-10276611	-	10632	-2.65592	0.0475081
ENSG00000100362	PVALB: parvalbumin	chr22:37196727-37215523	-	1050	-2.77739	0.0486325
ENSG00000184564	SLITRK6: SLIT and NTRK-like family, member 6	chr13:86366924-86373623	-	4318	-2.72643	0.0486325
ENSG00000198719	DLL1: delta-like 1 (Drosophila)	chr6:170591293-170599561	-	3174	-1.8412	0.0486325
ENSG00000185483	ROR1: receptor tyrosine kinase-like orphan receptor 1	chr1:64239692-64647181	+	6836	-1.81789	0.0486325
ENSG00000186377	CYP4X1: cytochrome P450, family 4, subfamily X, polypeptide 1	chr1:47427035-47516423	+	2941	-1.68438	0.0486325
ENSG00000116396	KCNC4: potassium voltage-gated channel, Shaw-related subfamily, member 4	chr1:110753964-110825722	+	9343	-1.67332	0.0486325
ENSG00000100678	SLC8A3: solute carrier family 8 (sodium/calcium exchanger), member 3	chr14:70510933-70655787	-	8444	-1.59422	0.0486325
ENSG00000101665	SMAD7: SMAD family member 7	chr18:46446222-46477081	-	3692	-1.56515	0.0486325
ENSG00000101331	CCM2L: cerebral cavernous malformation 2-like	chr20:30598244-30619984	+	2596	-1.55748	0.0486325
ENSG00000251322	SHANK3: SH3 and multiple ankyrin repeat domains 3	chr22:51112842-51171726	+	7515	-1.55731	0.0486325
ENSG00000115415	STAT1: signal transducer and activator of transcription 1, 91kDa	chr2:191829083-191885686	-	6053	2.80029	0.0486325
ENSG00000186417	GLDN: gliomedin	chr15:51633825-51700210	+	7144	2.81715	0.0486325
ENSG00000156265	MAP3K7CL: MAP3K7 C-terminal like	chr21:30449791-30548210	+	4497	2.95111	0.0486325
ENSG00000065054	SLC9A3R2: solute carrier family 9, subfamily A (NHE3, cation proton antiporter 3), member 3 regulator 2	chr16:2075356-2089027	+	3550	-1.69103	0.0492754

## Sheet: NEO vs. Normal RPE
IGB HyperLink	Alt Name	Location (hg19)	Strand	Total BPs	Fold Change: NEO vs. Normal RPE	padj-value: NEO vs. Normal RPE
ENSG00000269975	RP11-58B17.2	chr3:9540044-9541253	-	1209	8.85735	1.01735e-14
ENSG00000074621	SLC24A1: solute carrier family 24 (sodium/potassium/calcium exchanger), member 1	chr15:65903703-65953333	+	9084	12.2882	3.15544e-14
ENSG00000110436	SLC1A2: solute carrier family 1 (glial high affinity glutamate transporter), member 2	chr11:35272752-35441610	-	12331	12.2973	3.15544e-14
ENSG00000229922	RP11-240M16.1	chr6:138266502-138293659	+	815	31.6315	3.15544e-14
ENSG00000198794	SCAMP5: secretory carrier membrane protein 5	chr15:75249559-75313837	+	4874	7.47344	5.13906e-13
ENSG00000054356	PTPRN: protein tyrosine phosphatase, receptor type, N	chr2:220154344-220174370	-	8261	11.9774	7.34743e-13
ENSG00000163914	RHO: rhodopsin	chr3:129247482-129254012	+	2592	47.2231	7.34743e-13
ENSG00000272016	RP11-215G15.5	chr5:10654331-10657928	+	3597	8.63992	1.27666e-12
ENSG00000138623	SEMA7A: semaphorin 7A, GPI membrane anchor (John Milton Hagen blood group)	chr15:74701629-74726808	-	4309	8.74872	2.14117e-12
ENSG00000109472	CPE: carboxypeptidase E	chr4:166282345-166419472	+	2958	6.37324	2.27007e-12
ENSG00000173890	GPR160: G protein-coupled receptor 160	chr3:169755716-169803191	+	4458	8.23982	2.27007e-12
ENSG00000125207	PIWIL1: piwi-like RNA-mediated gene silencing 1	chr12:130822431-130857182	+	5280	7.58501	3.51296e-12
ENSG00000175161	CADM2: cell adhesion molecule 2	chr3:85008131-86123579	+	9990	8.68206	3.52581e-12
ENSG00000226770	AC000124.1	chr7:127116936-127125858	+	957	22.5197	3.54565e-12
ENSG00000107618	RBP3: retinol binding protein 3, interstitial	chr10:48381486-48390991	-	4276	65.4396	3.66491e-12
ENSG00000160716	CHRNB2: cholinergic receptor, nicotinic, beta 2 (neuronal)	chr1:154540256-154552502	+	5867	5.08378	4.16419e-12
ENSG00000089199	CHGB: chromogranin B (secretogranin 1)	chr20:5892075-5906007	+	4535	13.4066	4.4368e-12
ENSG00000164588	HCN1: hyperpolarization activated cyclic nucleotide-gated potassium channel 1	chr5:45259348-45696253	-	5405	13.0315	6.3433e-12
ENSG00000102003	SYP: synaptophysin	chrX:49044268-49056718	-	5203	9.209	7.10953e-12
ENSG00000115255	REEP6: receptor accessory protein 6	chr19:1491164-1497926	+	2030	7.10989	7.32109e-12
ENSG00000175544	CABP4: calcium binding protein 4	chr11:67219876-67226699	+	2701	12.0258	1.16955e-11
ENSG00000149328	GLB1L2: galactosidase, beta 1-like 2	chr11:134201767-134248235	+	7280	11.3949	1.62389e-11
ENSG00000250592	RP11-39E3.3	chr3:130618257-130648820	-	340	17.7246	1.62389e-11
ENSG00000104327	CALB1: calbindin 1, 28kDa	chr8:91070835-91107703	-	7138	12.7169	2.19635e-11
ENSG00000118402	ELOVL4: ELOVL fatty acid elongase 4	chr6:80624528-80657297	-	3042	13.6757	2.3907e-11
ENSG00000227279	AC015933.2	chr18:25534482-25543651	+	440	7.86024	2.41498e-11
ENSG00000185518	SV2B: synaptic vesicle glycoprotein 2B	chr15:91643179-91844539	+	12454	22.5954	3.6306e-11
ENSG00000251196	RP11-54F2.1	chr5:10652322-10656037	-	800	6.88315	5.36814e-11
ENSG00000198515	CNGA1: cyclic nucleotide gated channel alpha 1	chr4:47937993-48018689	-	3581	39.6694	9.18666e-11
ENSG00000105409	ATP1A3: ATPase, Na+/K+ transporting, alpha 3 polypeptide	chr19:42470733-42501649	-	5069	6.72375	1.0165e-10
ENSG00000129535	NRL: neural retina leucine zipper	chr14:24549315-24584223	-	3113	16.618	1.63138e-10
ENSG00000185527	PDE6G: phosphodiesterase 6G, cGMP-specific, rod, gamma	chr17:79617488-79630142	-	1583	16.0564	1.63464e-10
ENSG00000269913	CTC-1337H24.1	chr11:67227338-67227784	+	446	18.6379	1.63464e-10
ENSG00000183049	CAMK1D: calcium/calmodulin-dependent protein kinase ID	chr10:12391480-12877545	+	8746	4.20473	1.79634e-10
ENSG00000118473	SGIP1: SH3-domain GRB2-like (endophilin) interacting protein 1	chr1:66999065-67213982	+	10493	5.54914	1.79634e-10
ENSG00000078018	MAP2: microtubule-associated protein 2	chr2:210288781-210598842	+	11559	6.97834	2.1548e-10
ENSG00000230432	AC114803.3	chr2:220163723-220168852	+	311	7.76587	2.1548e-10
ENSG00000156959	LHFPL4: lipoma HMGIC fusion partner-like 4	chr3:9543480-9595486	-	1893	6.03314	2.21658e-10
ENSG00000266456	RP11-806L2.2	chr18:650228-652843	+	2106	22.7935	2.52331e-10
ENSG00000076554	TPD52: tumor protein D52	chr8:80870570-81143467	-	8341	4.97024	2.54565e-10
ENSG00000132932	ATP8A2: ATPase, aminophospholipid transporter, class I, type 8A, member 2	chr13:25946208-26599989	+	10330	6.70703	2.87131e-10
ENSG00000164199	GPR98: G protein-coupled receptor 98	chr5:89825160-90460038	+	23499	7.41397	2.90679e-10
ENSG00000187957	DNER: delta/notch-like EGF repeat containing	chr2:230222344-230579274	-	3935	13.3877	2.96746e-10
ENSG00000106701	FSD1L: fibronectin type III and SPRY domain containing 1-like	chr9:108210076-108314714	+	9877	3.82441	3.0155e-10
ENSG00000168348	INSM2: insulinoma-associated 2	chr14:36003247-36006260	+	3013	17.876	3.0155e-10
ENSG00000250543	RP11-442N1.1	chr3:139407244-139408184	-	607	21.9582	3.0155e-10
ENSG00000166111	SVOP: SV2 related protein homolog (rat)	chr12:109304657-109459045	-	3968	7.49896	3.13769e-10
ENSG00000119715	ESRRB: estrogen-related receptor beta	chr14:76776956-76968178	+	4084	17.0461	3.13769e-10
ENSG00000112706	IMPG1: interphotoreceptor matrix proteoglycan 1	chr6:76630831-76782395	-	6156	47.2707	3.14526e-10
ENSG00000175175	PPM1E: protein phosphatase, Mg2+/Mn2+ dependent, 1E	chr17:56833229-57058983	+	2988	7.4406	3.43603e-10
ENSG00000248757	CTD-2193G5.1	chr5:102865376-102877686	-	432	8.94767	3.43603e-10
ENSG00000186314	PRELID2: PRELI domain containing 2	chr5:144851361-145214932	-	5375	3.98911	3.60689e-10
ENSG00000101222	SPEF1: sperm flagellar 1	chr20:3758150-3762095	-	1925	7.47008	3.66784e-10
ENSG00000124507	PACSIN1: protein kinase C and casein kinase substrate in neurons 1	chr6:34433915-34503006	+	4712	7.35239	3.67134e-10
ENSG00000158445	KCNB1: potassium voltage-gated channel, Shab-related subfamily, member 1	chr20:47980413-48099184	-	11850	10.9704	3.67134e-10
ENSG00000109047	RCVRN: recoverin	chr17:9799636-9808938	-	2921	26.7315	3.67134e-10
ENSG00000162814	SPATA17: spermatogenesis associated 17	chr1:217804665-218045038	+	6515	3.36374	4.32058e-10
ENSG00000111837	MAK: male germ cell-associated kinase	chr6:10762955-10838764	-	4378	9.02905	4.43137e-10
ENSG00000182667	NTM: neurotrimin	chr11:131240372-132206716	+	6949	9.14745	4.43137e-10
ENSG00000147614	ATP6V0D2: ATPase, H+ transporting, lysosomal 38kDa, V0 subunit d2	chr8:86999551-87166457	+	3010	16.7719	4.98227e-10
ENSG00000171450	CDK5R2: cyclin-dependent kinase 5, regulatory subunit 2 (p39)	chr2:219824376-219826876	+	2500	12.8277	5.57691e-10														antiporter	5),	member	5
ENSG00000176912	C18orf56: chromosome 18 open reading frame 56	chr18:641319-658340	-	976	16.1887	5.57691e-10
ENSG00000167083	GNGT2: guanine nucleotide binding protein (G protein), gamma transducing activity polypeptide 2	chr17:47280152-47287936	-	1689	9.30554	7.54171e-10
ENSG00000125814	NAPB: N-ethylmaleimide-sensitive factor attachment protein, beta	chr20:23355158-23402125	-	5188	2.28935	7.60566e-10
ENSG00000130940	CASZ1: castor zinc finger 1	chr1:10696660-10856707	-	11336	7.87952	7.64705e-10
ENSG00000164742	ADCY1: adenylate cyclase 1 (brain)	chr7:45613738-45762715	+	13530	9.65135	7.64705e-10
ENSG00000104112	SCG3: secretogranin III	chr15:51973549-52013223	+	3310	12.5826	7.64705e-10
ENSG00000067715	SYT1: synaptotagmin I	chr12:79257772-79845788	+	6494	13.239	7.64705e-10
ENSG00000033867	SLC4A7: solute carrier family 4, sodium bicarbonate cotransporter, member 7	chr3:27414213-27525911	-	9564	3.67221	8.28355e-10
ENSG00000130559	CAMSAP1: calmodulin regulated spectrin-associated protein 1	chr9:138700332-138799074	-	8642	3.72192	8.28355e-10														member	1,	(collagen	binding	protein	1)
ENSG00000003987	MTMR7: myotubularin related protein 7	chr8:17155538-17271037	-	5692	4.36738	8.28355e-10
ENSG00000148600	CDHR1: cadherin-related family member 1	chr10:85954409-85979377	+	6189	8.55789	8.28355e-10
ENSG00000114757	PEX5L: peroxisomal biogenesis factor 5-like	chr3:179512745-179754841	-	10159	8.47492	8.37991e-10
ENSG00000237772	AC092620.3	chr2:139362079-139370737	+	680	17.0387	9.64006e-10
ENSG00000127914	AKAP9: A kinase (PRKA) anchor protein 9	chr7:91570180-91739987	+	18177	2.87875	1.14489e-09
ENSG00000078369	GNB1: guanine nucleotide binding protein (G protein), beta polypeptide 1	chr1:1716728-1822495	-	6351	3.15194	1.15637e-09
ENSG00000160188	RSPH1: radial spoke head 1 homolog (Chlamydomonas)	chr21:43892595-43916464	-	2988	7.41129	1.18312e-09
ENSG00000108370	RGS9: regulator of G-protein signaling 9	chr17:63133548-63223821	+	3664	7.299	1.25094e-09
ENSG00000134183	GNAT2: guanine nucleotide binding protein (G protein), alpha transducing activity polypeptide 2	chr1:110145888-110155679	-	1339	14.6548	1.52858e-09
ENSG00000183914	DNAH2: dynein, axonemal, heavy chain 2	chr17:7620671-7737062	+	17231	14.8026	1.54718e-09
ENSG00000079101	CLUL1: clusterin-like 1 (retinal)	chr18:596987-650334	+	3846	15.2987	1.54718e-09
ENSG00000132026	RTBDN: retbindin	chr19:12936291-12946242	-	2675	29.6314	1.54718e-09
ENSG00000235263	RP13-392I16.1	chr1:9561150-9563530	-	708	15.2106	1.93643e-09
ENSG00000166569	CPLX4: complexin 4	chr18:56942387-56985881	-	3545	24.7212	1.93643e-09
ENSG00000112619	PRPH2: peripherin 2 (retinal degeneration, slow)	chr6:42664339-42690312	-	2974	23.9259	2.02643e-09
ENSG00000114349	GNAT1: guanine nucleotide binding protein (G protein), alpha transducing activity polypeptide 1	chr3:50229044-50233949	+	2754	27.33	2.14216e-09
ENSG00000267424	CTD-2265O21.3	chr19:12936524-12943797	+	739	26.9845	2.19115e-09
ENSG00000258084	RP11-754N21.1	chr12:78746298-78876799	+	1065	12.4934	2.42521e-09
ENSG00000007062	PROM1: prominin 1	chr4:15964698-16086001	-	7465	25.9393	2.5325e-09
ENSG00000267757	C19orf83: chromosome 19 open reading frame 83	chr19:46144751-46146098	+	1235	4.51226	2.54895e-09
ENSG00000139988	RDH12: retinol dehydrogenase 12 (all-trans/9-cis/11-cis)	chr14:68168602-68201169	+	2356	14.5894	2.64992e-09
ENSG00000174938	SEZ6L2: seizure related 6 homolog (mouse)-like 2	chr16:29882479-29910868	-	4110	3.90504	2.70124e-09
ENSG00000205081	CXorf30: chromosome X open reading frame 30	chrX:36246734-36403431	+	3356	10.5132	2.73275e-09
ENSG00000196597	ZNF782: zinc finger protein 782	chr9:99578753-99637905	-	4619	3.19591	2.78094e-09
ENSG00000065609	SNAP91: synaptosomal-associated protein, 91kDa	chr6:84262598-84419410	-	6657	7.16745	2.78094e-09
ENSG00000149489	ROM1: retinal outer segment membrane protein 1	chr11:62379193-62382592	+	2495	8.83185	2.78094e-09
ENSG00000197416	FABP12: fatty acid binding protein 12	chr8:82437215-82443613	-	613	13.3519	2.78094e-09
ENSG00000223572	CKMT1A: creatine kinase, mitochondrial 1A	chr15:43985083-43991420	+	3088	7.45096	2.84043e-09
ENSG00000071909	MYO3B: myosin IIIB	chr2:171034654-171511681	+	8236	8.86782	3.09469e-09
ENSG00000138347	MYPN: myopalladin	chr10:69865911-69971774	+	6742	9.58592	3.09469e-09
ENSG00000132518	GUCY2D: guanylate cyclase 2D, membrane (retina-specific)	chr17:7905911-7923657	+	4040	5.18468	3.18257e-09
ENSG00000170558	CDH2: cadherin 2, type 1, N-cadherin (neuronal)	chr18:25530929-25757410	-	4950	7.0512	3.29378e-09
ENSG00000152092	ASTN1: astrotactin 1	chr1:176826437-177134109	-	9225	6.84359	3.69336e-09
ENSG00000228623	ZNF883: zinc finger protein 883	chr9:115759494-115774507	-	2319	4.21026	3.90478e-09
ENSG00000144868	TMEM108: transmembrane protein 108	chr3:132757234-133116636	+	8425	4.72841	4.22948e-09
ENSG00000167194	C16orf92: chromosome 16 open reading frame 92	chr16:30034654-30039057	+	1115	19.1412	4.56542e-09
ENSG00000129221	AIPL1: aryl hydrocarbon receptor interacting protein-like 1	chr17:6297012-6338519	-	3985	24.3814	5.34422e-09
ENSG00000272078	RP4-734G22.3	chr1:10699297-10714390	+	7923	6.55971	5.48921e-09
ENSG00000104888	SLC17A7: solute carrier family 17 (vesicular glutamate transporter), member 7	chr19:49932657-49945617	-	6013	22.7184	5.48921e-09
ENSG00000249568	RP11-234O6.2	chr4:162300104-162309569	+	2840	30.6603	5.58201e-09
ENSG00000112041	TULP1: tubby like protein 1	chr6:35465650-35480715	-	2958	9.75237	5.59385e-09
ENSG00000042781	USH2A: Usher syndrome 2A (autosomal recessive, mild)	chr1:215796235-216596738	-	20584	15.5781	5.6223e-09
ENSG00000081148	IMPG2: interphotoreceptor matrix proteoglycan 2	chr3:100941389-101039404	-	8337	35.8082	5.78808e-09
ENSG00000156475	PPP2R2B: protein phosphatase 2, regulatory subunit B, beta	chr5:145967935-146464347	-	6089	7.57482	5.99003e-09
ENSG00000078053	AMPH: amphiphysin	chr7:38423304-38671167	-	5636	7.08944	6.01818e-09
ENSG00000116675	DNAJC6: DnaJ (Hsp40) homolog, subfamily C, member 6	chr1:65713901-65881552	+	6907	2.98548	6.33243e-09
ENSG00000047617	ANO2: anoctamin 2	chr12:5641034-6055398	-	6012	5.1835	6.33243e-09
ENSG00000237341	SYP-AS1: SYP antisense RNA 1	chrX:49055424-49058913	+	542	8.59164	6.33243e-09
ENSG00000237070	AC005550.3	chr7:15707571-15721605	+	3743	26.3577	6.33243e-09
ENSG00000007216	SLC13A2: solute carrier family 13 (sodium-dependent dicarboxylate transporter), member 2	chr17:26800310-26824799	+	3226	12.7192	6.72648e-09
ENSG00000253675	CTD-3118D11.2	chr8:87111193-87166454	-	502	14.8679	6.72648e-09
ENSG00000171316	CHD7: chromodomain helicase DNA binding protein 7	chr8:61591336-61779465	+	12738	2.30215	6.82571e-09
ENSG00000149970	CNKSR2: connector enhancer of kinase suppressor of Ras 2	chrX:21392535-21672813	+	7160	7.8269	6.98078e-09
ENSG00000245750	RP11-279F6.1	chr15:69755364-69863775	+	2815	17.5588	7.14266e-09
ENSG00000134376	CRB1: crumbs homolog 1 (Drosophila)	chr1:197170591-197447585	+	13066	16.9421	7.45164e-09
ENSG00000198780	FAM169A: family with sequence similarity 169, member A	chr5:74073398-74162776	-	6860	4.03096	7.55336e-09
ENSG00000171119	NRTN: neurturin	chr19:5823812-5828335	+	1109	6.96073	7.55336e-09
ENSG00000260987	RP11-423G4.7	chr12:109301516-109303778	-	2262	7.85047	7.55336e-09
ENSG00000122711	SPINK4: serine peptidase inhibitor, Kazal type 4	chr9:33218362-33248565	+	654	24.5869	7.6784e-09
ENSG00000246477	AF131216.6	chr8:11173373-11182938	-	5850	5.66494	7.83855e-09
ENSG00000231782	LINC00575: long intergenic non-protein coding RNA 575	chr4:83534265-83542590	-	910	18.6879	8.97269e-09
ENSG00000118997	DNAH7: dynein, axonemal, heavy chain 7	chr2:196602426-196933536	-	21324	4.68039	1.00021e-08
ENSG00000250007	RP11-814P5.1	chr15:35047284-35105124	+	3094	9.95066	1.00802e-08
ENSG00000178586	OR6B3: olfactory receptor, family 6, subfamily B, member 3	chr2:240984493-240985489	-	996	17.387	1.03459e-08
ENSG00000256061	DYX1C1: dyslexia susceptibility 1 candidate 1	chr15:55702722-55800432	-	2917	4.08517	1.11116e-08
ENSG00000188523	C9orf171: chromosome 9 open reading frame 171	chr9:135285429-135448704	+	2147	9.00045	1.17215e-08
ENSG00000102001	CACNA1F: calcium channel, voltage-dependent, L type, alpha 1F subunit	chrX:49061522-49089833	-	6928	9.15207	1.17876e-08
ENSG00000255599	AP000997.1	chr11:115498782-115500461	+	479	14.8985	1.17876e-08
ENSG00000205325	AC005863.1	chr17:14670899-14683520	-	2998	24.1246	1.17876e-08
ENSG00000149926	FAM57B: family with sequence similarity 57, member B	chr16:30035747-30064299	-	4920	16.0793	1.22929e-08
ENSG00000196482	ESRRG: estrogen-related receptor gamma	chr1:216676587-217311097	-	10880	5.30648	1.2579e-08
ENSG00000180720	CHRM4: cholinergic receptor, muscarinic 4	chr11:46406639-46408107	-	1468	5.47567	1.33569e-08
ENSG00000168843	FSTL5: follistatin-like 5	chr4:162305048-163085187	-	5355	26.5279	1.34484e-08
ENSG00000132535	DLG4: discs, large homolog 4 (Drosophila)	chr17:7093208-7123021	-	5746	4.07196	1.34588e-08
ENSG00000182324	KCNJ14: potassium inwardly-rectifying channel, subfamily J, member 14	chr19:48958765-48969367	+	3470	12.6425	1.34588e-08
ENSG00000140199	SLC12A6: solute carrier family 12 (potassium/chloride transporter), member 6	chr15:34525459-34630261	-	6799	2.35605	1.42554e-08
ENSG00000127928	GNGT1: guanine nucleotide binding protein (G protein), gamma transducing activity polypeptide 1	chr7:93220884-93540577	+	2361	26.4103	1.42554e-08
ENSG00000176406	RIMS2: regulating synaptic membrane exocytosis 2	chr8:104512975-105268322	+	12366	7.48995	1.46384e-08
ENSG00000102104	RS1: retinoschisin 1	chrX:18658029-18690229	-	3485	25.9143	1.46384e-08
ENSG00000148225	WDR31: WD repeat domain 31	chr9:116075501-116102578	-	4933	3.27878	1.49808e-08
ENSG00000068796	KIF2A: kinesin heavy chain member 2A	chr5:61601988-61833076	+	4774	1.76908	1.51118e-08
ENSG00000105649	RAB3A: RAB3A, member RAS oncogene family	chr19:18307593-18314884	-	1818	3.60914	1.52867e-08
ENSG00000261668	RP11-50D9.3	chr4:128761352-128765195	-	3843	3.84121	1.54681e-08
ENSG00000182985	CADM1: cell adhesion molecule 1	chr11:115039937-115375675	-	11015	5.30994	1.5743e-08
ENSG00000110675	ELMOD1: ELMO/CED-12 domain containing 1	chr11:107461816-107537505	+	5856	5.48496	1.5743e-08
ENSG00000164236	ANKRD33B: ankyrin repeat domain 33B	chr5:10564441-10650308	+	2163	5.48649	1.6249e-08
ENSG00000256618	MTRNR2L1: MT-RNR2-like 1	chr17:22022436-22023991	+	1555	121.537	1.65566e-08
ENSG00000111371	SLC38A1: solute carrier family 38, member 1	chr12:46576845-46663800	-	10013	3.63277	1.7063e-08
ENSG00000250349	TM4SF2: Uncharacterized protein; cDNA FLJ59144, highly similar to Tetraspanin-7	chrX:37208582-38546928	+	954	3.12999	1.73245e-08
ENSG00000267470	ZNF571-AS1: ZNF571 antisense RNA 1	chr19:38039815-38078249	+	4560	3.89515	1.76766e-08
ENSG00000203756	TMEM244: transmembrane protein 244	chr6:130152388-130182692	-	670	18.0341	1.76766e-08
ENSG00000143318	CASQ1: calsequestrin 1 (fast-twitch, skeletal muscle)	chr1:160160284-160171676	+	2237	11.1121	1.85104e-08
ENSG00000233290	RP11-147G16.1	chr1:82680903-82726817	-	671	13.4027	1.95659e-08
ENSG00000242078	RP11-738B7.1	chr7:129423209-129425025	-	305	9.6876	2.00022e-08
ENSG00000132437	DDC: dopa decarboxylase (aromatic L-amino acid decarboxylase)	chr7:50526133-50633154	-	3119	10.3993	2.01793e-08														22
ENSG00000233620	RP11-22M7.2	chr1:216245806-216260259	+	774	13.6179	2.08383e-08
ENSG00000229242	RP5-1111A8.3	chr1:216059923-216074806	+	800	19.1831	2.10055e-08														ligase
ENSG00000135049	AGTPBP1: ATP/GTP binding protein 1	chr9:88161454-88356944	-	4938	2.60805	2.13274e-08
ENSG00000112599	GUCA1B: guanylate cyclase activator 1B (retina)	chr6:42152138-42162654	-	1113	16.177	2.14143e-08
ENSG00000135318	NT5E: 5'-nucleotidase, ecto (CD73)	chr6:86159808-86205500	+	4017	5.90041	2.19534e-08
ENSG00000104237	RP1: retinitis pigmentosa 1 (autosomal dominant)	chr8:55528626-55543394	+	7100	19.626	2.62434e-08
ENSG00000251200	RP11-6E9.5	chr4:170867131-170884485	+	449	8.32884	2.72251e-08
ENSG00000095464	PDE6C: phosphodiesterase 6C, cGMP-specific, cone, alpha prime	chr10:95372344-95425767	+	3310	10.194	2.72251e-08
ENSG00000266000	AL731561.2	chr10:48387523-48387622	+	99	12.476	2.72251e-08
ENSG00000204091	TDRG1: testis development related 1 (non-protein coding)	chr6:40302692-40347624	+	1615	22.5352	2.72251e-08
ENSG00000243799	PEX5L-AS1: PEX5L antisense RNA 1	chr3:179593163-179599397	+	827	8.16077	2.9275e-08
ENSG00000138472	GUCA1C: guanylate cyclase activator 1C	chr3:108626638-108672742	-	1180	23.3724	2.93883e-08
ENSG00000269423	CTC-273B12.6	chr19:48969622-48970237	+	615	14.2505	2.99618e-08
ENSG00000132915	PDE6A: phosphodiesterase 6A, cGMP-specific, rod, alpha	chr5:149237518-149324356	-	7414	21.1206	3.2229e-08
ENSG00000154162	CDH12: cadherin 12, type 2 (N-cadherin 2)	chr5:21750781-22853731	-	5928	11.9954	3.50757e-08
ENSG00000177103	DSCAML1: Down syndrome cell adhesion molecule like 1	chr11:117298488-117688240	-	7035	8.46135	3.53129e-08
ENSG00000111674	ENO2: enolase 2 (gamma, neuronal)	chr12:7022908-7032861	+	4281	4.80751	3.75612e-08
ENSG00000164070	HSPA4L: heat shock 70kDa protein 4-like	chr4:128702975-128761888	+	11621	3.41252	3.77073e-08
ENSG00000101890	GUCY2F: guanylate cyclase 2F, retinal	chrX:108616134-108725301	-	3714	18.1703	3.81528e-08
ENSG00000225718	RP11-3P22.2	chr7:68689682-68895909	-	1530	7.01048	3.91235e-08
ENSG00000048545	GUCA1A: guanylate cyclase activator 1A (retina)	chr6:42123143-42147794	+	2317	21.7923	3.91235e-08
ENSG00000155886	SLC24A2: solute carrier family 24 (sodium/potassium/calcium exchanger), member 2	chr9:19507449-19786926	-	10749	14.4248	3.9444e-08
ENSG00000230069	LRRC37A15P: leucine rich repeat containing 37, member A15, pseudogene	chr4:103648430-103651878	-	1355	3.53914	4.0628e-08
ENSG00000255532	CTD-2026G22.1	chr11:49327265-49401221	+	1286	12.0783	4.0628e-08
ENSG00000227877	LINC00948: long intergenic non-protein coding RNA 948	chr10:61496752-61513203	-	1282	18.7409	4.46695e-08
ENSG00000157703	SVOPL: SVOP-like	chr7:138279029-138386097	-	6302	14.182	4.47454e-08
ENSG00000138175	ARL3: ADP-ribosylation factor-like 3	chr10:104433487-104474164	-	3844	2.58061	4.51592e-08
ENSG00000139220	PPFIA2: protein tyrosine phosphatase, receptor type, f polypeptide (PTPRF), interacting protein (liprin), alpha 2	chr12:81652044-82153332	-	8300	4.90174	4.89713e-08
ENSG00000133640	LRRIQ1: leucine-rich repeats and IQ motif containing 1	chr12:85430091-85657002	+	7560	3.28527	4.95922e-08
ENSG00000118307	CASC1: cancer susceptibility candidate 1	chr12:25261353-25348096	-	2952	2.70437	5.1718e-08
ENSG00000183638	RP1L1: retinitis pigmentosa 1-like 1	chr8:10463858-10569697	-	8881	13.3169	5.30363e-08
ENSG00000107954	NEURL1: neuralized E3 ubiquitin protein ligase 1	chr10:105253735-105352309	+	4961	9.64674	5.53478e-08
ENSG00000253374	RP11-257P3.3	chr8:82433852-82445510	+	928	8.61671	5.95264e-08
ENSG00000249054	RP11-598F7.1	chr12:67606-69138	+	1289	12.4976	6.02686e-08
ENSG00000151062	CACNA2D4: calcium channel, voltage-dependent, alpha 2/delta subunit 4	chr12:1901122-2028002	-	7639	6.98257	6.50671e-08
ENSG00000074317	SNCB: synuclein, beta	chr5:176047084-176057530	-	1979	9.2009	7.39476e-08
ENSG00000042813	ZPBP: zona pellucida binding protein	chr7:49890016-50160925	-	2643	10.484	7.44553e-08
ENSG00000267909	CCDC177: Homo sapiens coiled-coil domain containing 177 (CCDC177), mRNA.	chr14:70038215-70040339	-	2124	5.6869	7.62729e-08
ENSG00000155755	TMEM237: transmembrane protein 237	chr2:202484906-202508293	-	7642	3.2592	8.34745e-08
ENSG00000235335	AC016723.4	chr2:168671283-168797654	-	922	7.80633	8.44214e-08
ENSG00000260838	RP11-531A24.3	chr8:73859384-73862680	+	3296	12.13	8.53998e-08
ENSG00000270953	RP11-2E11.9	chr7:130147500-130148123	+	623	2.00591	8.54004e-08
ENSG00000189134	NKAPL: NFKB activating protein-like	chr6:28227097-28228736	+	1639	2.46845	8.74346e-08
ENSG00000070601	FRMPD1: FERM and PDZ domain containing 1	chr9:37650996-37746901	+	6724	14.0761	8.99488e-08
ENSG00000157985	AGAP1: ArfGAP with GTPase domain, ankyrin repeat and PH domain 1	chr2:236402732-237040444	+	13896	3.14008	9.19315e-08
ENSG00000070729	CNGB1: cyclic nucleotide gated channel beta 1	chr16:57917502-58005020	-	6039	14.0962	9.51559e-08
ENSG00000233875	RP11-61L14.6	chr1:154551540-154552139	-	321	4.19905	9.61082e-08
ENSG00000185974	GRK1: G protein-coupled receptor kinase 1	chr13:114321469-114440708	+	4941	10.5027	9.77993e-08
ENSG00000116703	PDC: phosducin	chr1:186412697-186430254	-	1339	17.4929	1.07944e-07
ENSG00000116127	ALMS1: Alstrom syndrome 1	chr2:73612885-73837920	+	14066	2.35238	1.08822e-07
ENSG00000166900	STX3: syntaxin 3	chr11:59480928-59573354	+	7624	2.60274	1.12288e-07
ENSG00000173976	RAX2: retina and anterior neural fold homeobox 2	chr19:3769086-3772233	-	2428	17.1665	1.16716e-07
ENSG00000165555	NOXRED1: NADP-dependent oxidoreductase domain containing 1	chr14:77860363-77889860	-	2492	2.59462	1.23802e-07
ENSG00000130561	SAG: S-antigen; retina and pineal gland (arrestin)	chr2:234216461-234255701	+	11885	18.0149	1.30983e-07
ENSG00000259457	RP11-279F6.2	chr15:69857062-69858129	-	890	18.6668	1.30983e-07
ENSG00000100604	CHGA: chromogranin A (parathyroid secretory protein 1)	chr14:93389424-93401638	+	3102	3.45797	1.32253e-07
ENSG00000260903	XKR7: XK, Kell blood group complex subunit-related family, member 7	chr20:30555804-30591190	+	7844	7.4022	1.32253e-07
ENSG00000120500	ARR3: arrestin 3, retinal (X-arrestin)	chrX:69488154-69501690	+	1719	12.965	1.32253e-07
ENSG00000162992	NEUROD1: neuronal differentiation 1	chr2:182537814-182545603	-	3312	18.1775	1.33982e-07
ENSG00000165023	DIRAS2: DIRAS family, GTP-binding RAS-like 2	chr9:93372113-93405386	-	4385	6.82898	1.35821e-07
ENSG00000235131	RP5-1092A11.2	chr1:3628763-3630862	-	351	32.0374	1.35821e-07
ENSG00000197580	BCO2: beta-carotene oxygenase 2	chr11:112046189-112095422	+	6789	3.60571	1.40051e-07
ENSG00000148204	CRB2: crumbs homolog 2 (Drosophila)	chr9:126118448-126142603	+	6349	3.63361	1.40051e-07
ENSG00000159399	HK2: hexokinase 2	chr2:75061107-75120486	+	6064	6.22449	1.40321e-07
ENSG00000184792	OSBP2: oxysterol binding protein 2	chr22:31089768-31303811	+	6820	4.32175	1.46609e-07
ENSG00000163116	STPG2: sperm-tail PG-rich repeat containing 2	chr4:98105243-99064391	-	5836	4.17872	1.48696e-07
ENSG00000110887	DAO: D-amino-acid oxidase	chr12:109252707-109294819	+	3883	15.3683	1.55899e-07
ENSG00000273466	RP11-548H3.1	chr2:219497978-219498737	-	759	3.79042	1.59149e-07
ENSG00000155966	AFF2: AF4/FMR2 family, member 2	chrX:147582138-148082193	+	14006	3.25829	1.62845e-07
ENSG00000272636	DOC2B: double C2-like domains, beta	chr17:5809-31427	-	1480	3.69529	1.6438e-07
ENSG00000251128	WWC2-AS1: WWC2 antisense RNA 1	chr4:184154780-184161787	-	404	7.74562	1.69433e-07
ENSG00000255020	AF131216.5	chr8:11203256-11205011	-	1099	8.34425	1.69433e-07
ENSG00000124140	SLC12A5: solute carrier family 12 (potassium/chloride transporter), member 5	chr20:44650355-44688784	+	7520	11.3759	1.69433e-07
ENSG00000152503	TRIM36: tripartite motif containing 36	chr5:114460458-114516243	-	6113	5.20818	1.73915e-07
ENSG00000204869	IGFL4: IGF-like family member 4	chr19:46543005-46580376	-	3725	7.45988	1.78944e-07
ENSG00000221823	PPP3R1: protein phosphatase 3, regulatory subunit B, alpha	chr2:68405988-68483369	-	3363	2.02273	1.90237e-07
ENSG00000080511	RDH8: retinol dehydrogenase 8 (all-trans)	chr19:10123924-10132955	+	2001	21.3317	2.01999e-07
ENSG00000273275	RP11-474G23.2	chr2:68406964-68407664	+	700	2.1299	2.10406e-07
ENSG00000248175	CTC-428G20.3	chr5:114539712-114541943	-	2231	2.05646	2.17794e-07
ENSG00000149654	CDH22: cadherin 22, type 2	chr20:44802371-44937137	-	4929	7.92226	2.60775e-07
ENSG00000168263	KCNV2: potassium channel, subfamily V, member 2	chr9:2717501-2730037	+	2186	16.428	2.88277e-07
ENSG00000107295	SH3GL2: SH3-domain GRB2-like 2	chr9:17579079-17797127	+	2869	7.41821	3.26658e-07
ENSG00000171603	CLSTN1: calsyntenin 1	chr1:9789083-9884584	-	5559	2.28137	3.418e-07
ENSG00000122584	NXPH1: neurexophilin 1	chr7:8473584-8792593	+	3527	37.0223	3.45732e-07
ENSG00000172260	NEGR1: neuronal growth regulator 1	chr1:71861622-72748417	-	13406	2.91019	3.94981e-07
ENSG00000115556	PLCD4: phospholipase C, delta 4	chr2:219472487-219501907	+	5867	4.81986	3.94981e-07
ENSG00000249219	RP13-560N11.1	chr4:9924437-9925770	+	508	13.0067	3.94981e-07
ENSG00000188107	EYS: eyes shut homolog (Drosophila)	chr6:64429875-66417118	-	17070	7.78738	4.01477e-07
ENSG00000144331	ZNF385B: zinc finger protein 385B	chr2:180306708-180726232	-	5310	4.28596	4.27476e-07
ENSG00000204033	LRIT2: leucine-rich repeat, immunoglobulin-like and transmembrane domains 2	chr10:85980253-85985345	-	3174	9.84578	4.27476e-07														region	gene	1
ENSG00000248971	KRT8P46: keratin 8 pseudogene 46	chr4:103649902-103651328	-	1426	3.12224	4.37293e-07
ENSG00000122477	LRRC39: leucine rich repeat containing 39	chr1:100614408-100643771	-	1506	3.95968	4.38406e-07
ENSG00000132639	SNAP25: synaptosomal-associated protein, 25kDa	chr20:10199477-10288066	+	3357	6.94488	4.52892e-07
ENSG00000156298	TSPAN7: tetraspanin 7	chrX:38420622-38548169	+	3105	3.47087	4.6273e-07
ENSG00000154118	JPH3: junctophilin 3	chr16:87635440-87731762	+	5941	3.62317	4.65153e-07
ENSG00000180998	GPR137C: G protein-coupled receptor 137C	chr14:53019865-53104431	+	6193	4.07182	4.97412e-07
ENSG00000100583	SAMD15: sterile alpha motif domain containing 15	chr14:77843031-77857840	+	2616	2.62412	5.1822e-07
ENSG00000171246	NPTX1: neuronal pentraxin I	chr17:78440947-78451643	-	6703	7.39855	5.65663e-07
ENSG00000267671	YWHAEP7: tyrosine 3-monooxygenase/tryptophan 5-monooxygenase activation protein, epsilon pseudogene 7	chr17:36187924-36244363	-	2998	4.30499	5.78571e-07
ENSG00000240510	AL589765.1: Uncharacterized protein; cDNA FLJ36032 fis, clone TESTI2017069	chr1:151682908-151702070	+	1760	3.89752	5.90066e-07
ENSG00000139182	CLSTN3: calsyntenin 3	chr12:7282293-7311541	+	6865	2.66996	6.58823e-07
ENSG00000241570	RP11-372E1.6	chr3:142681795-142720401	+	3189	3.33181	6.74568e-07
ENSG00000145362	ANK2: ankyrin 2, neuronal	chr4:113739264-114304896	+	18212	2.35351	6.90764e-07
ENSG00000168234	TTC39C: tetratricopeptide repeat domain 39C	chr18:21572736-21715574	+	7188	2.43077	7.05017e-07
ENSG00000225315	RP11-293P20.2	chr1:24367324-24413289	+	454	19.4776	7.65572e-07
ENSG00000268530	CTC-273B12.5	chr19:48968849-48972950	-	1398	5.12104	8.0588e-07
ENSG00000248647	RP11-331K21.1	chr5:148543517-148656339	-	738	7.74381	8.54791e-07
ENSG00000137877	SPTBN5: spectrin, beta, non-erythrocytic 5	chr15:42140344-42186275	-	12335	6.66509	8.64325e-07
ENSG00000236537	RP11-732M18.3	chr6:158703294-158733390	+	424	2.25607	8.74661e-07
ENSG00000113327	GABRG2: gamma-aminobutyric acid (GABA) A receptor, gamma 2	chr5:161494545-161582542	+	4447	4.33702	8.79826e-07
ENSG00000117155	SSX2IP: synovial sarcoma, X breakpoint 2 interacting protein	chr1:85109389-85156486	-	8651	3.72515	8.90425e-07
ENSG00000063015	SEZ6: seizure related 6 homolog (mouse)	chr17:27281918-27333458	-	5103	4.32137	8.92537e-07
ENSG00000214264	RP11-356J5.5	chr11:112051495-112053914	+	1166	4.81059	8.94511e-07
ENSG00000259221	CTD-2050N2.1	chr15:47651626-47688929	-	1481	11.6715	9.53519e-07
ENSG00000107623	GDF10: growth differentiation factor 10	chr10:48425814-48438976	-	2458	6.17139	9.53721e-07
ENSG00000150510	FAM124A: family with sequence similarity 124A	chr13:51796502-51858377	+	5288	3.20116	9.5707e-07
ENSG00000272790	AP002884.3	chr11:112041252-112071394	+	618	3.58945	9.5707e-07
ENSG00000166165	CKB: creatine kinase, brain	chr14:103985995-103989448	-	2669	4.27211	9.5707e-07
ENSG00000259833	RP11-23E19.1	chr16:71114768-71127570	+	666	7.20343	9.6021e-07
ENSG00000151575	TEX9: testis expressed 9	chr15:56536206-56738195	+	6880	2.42762	9.79446e-07
ENSG00000226926	AC010423.1	chr5:102766106-102862319	-	2034	8.68165	9.84054e-07
ENSG00000144407	PTH2R: parathyroid hormone 2 receptor	chr2:209224437-209719227	+	4391	4.91089	1.02345e-06
ENSG00000241790	ENO1P4: enolase 1, (alpha) pseudogene 4	chr2:202486368-202488153	-	1785	3.77106	1.15557e-06
ENSG00000198336	MYL4: myosin, light chain 4, alkali; atrial, embryonic	chr17:45277811-45301045	+	1636	6.91597	1.18287e-06
ENSG00000172350	ABCG4: ATP-binding cassette, sub-family G (WHITE), member 4	chr11:119019721-119033360	+	6268	5.87768	1.20367e-06														pseudogene	6
ENSG00000104381	GDAP1: ganglioside induced differentiation associated protein 1	chr8:75233364-75401107	+	4052	1.82039	1.2813e-06
ENSG00000256463	SALL3: spalt-like transcription factor 3	chr18:76740274-76762677	+	5054	7.50015	1.2921e-06
ENSG00000225213	RP11-197M22.2	chr10:16763350-16790376	-	697	7.92603	1.29581e-06
ENSG00000185621	LMLN: leishmanolysin-like (metallopeptidase M8 family)	chr3:197687070-197770591	+	8692	1.71359	1.49979e-06
ENSG00000175155	YPEL2: yippee-like 2 (Drosophila)	chr17:57409049-57479090	+	8667	2.33069	1.49979e-06
ENSG00000059915	PSD: pleckstrin and Sec7 domain containing	chr10:104162375-104181296	-	6327	3.87272	1.49979e-06
ENSG00000138686	BBS7: Bardet-Biedl syndrome 7	chr4:122745594-122791652	-	4829	1.81172	1.51795e-06
ENSG00000143190	POU2F1: POU class 2 homeobox 1	chr1:167190065-167396582	+	15782	1.54187	1.55e-06
ENSG00000075213	SEMA3A: sema domain, immunoglobulin domain (Ig), short basic domain, secreted, (semaphorin) 3A	chr7:83585092-84122040	-	9371	2.02799	1.56328e-06
ENSG00000139053	PDE6H: phosphodiesterase 6H, cGMP-specific, cone, gamma	chr12:15125955-15134799	+	747	15.483	1.60988e-06
ENSG00000167612	ANKRD33: ankyrin repeat domain 33	chr12:52281743-52285448	+	3705	11.1563	1.82304e-06
ENSG00000125834	STK35: serine/threonine kinase 35	chr20:2082256-2157684	+	7055	3.05329	1.83471e-06
ENSG00000119862	LGALSL: lectin, galactoside-binding-like	chr2:64681102-64688515	+	4003	2.24508	1.84307e-06
ENSG00000256929	AC067852.1	chr17:40673735-40674065	+	324	1.70978	1.87536e-06
ENSG00000176244	ACBD7: acyl-CoA binding domain containing 7	chr10:15119521-15130775	-	1498	6.7865	1.92036e-06
ENSG00000186765	FSCN2: fascin homolog 2, actin-bundling protein, retinal (Strongylocentrotus purpuratus)	chr17:79495421-79504156	+	2019	9.04259	1.92991e-06
ENSG00000230260	RP11-75C23.1	chr1:197407105-197416599	-	548	14.4772	2.1696e-06
ENSG00000092853	CLSPN: claspin	chr1:36185818-36235568	-	5411	5.98818	2.21441e-06
ENSG00000067057	PFKP: phosphofructokinase, platelet	chr10:3108524-3179904	+	4827	2.80087	2.3942e-06
ENSG00000053524	MCF2L2: MCF.2 cell line derived transforming sequence-like 2	chr3:182895830-183146566	-	20568	2.46704	2.43597e-06
ENSG00000158234	FAIM: Fas apoptotic inhibitory molecule	chr3:138327447-138352218	+	4072	2.80119	2.43597e-06
ENSG00000178796	RIIAD1: regulatory subunit of type II PKA R-subunit (RIIa) domain containing 1	chr1:151682908-151702281	+	2261	3.70288	2.43597e-06
ENSG00000163624	CDS1: CDP-diacylglycerol synthase (phosphatidate cytidylyltransferase) 1	chr4:85504131-85572491	+	4461	2.99331	2.66863e-06
ENSG00000171124	FUT3: fucosyltransferase 3 (galactoside 3(4)-L-fucosyltransferase, Lewis blood group)	chr19:5842898-5851485	-	3109	9.57535	2.8242e-06
ENSG00000248008	DYNLL1-AS1: DYNLL1 antisense RNA 1	chr12:120928130-120933743	-	1901	2.14216	2.83067e-06
ENSG00000105825	TFPI2: tissue factor pathway inhibitor 2	chr7:93514708-93520303	-	2663	6.90641	2.87681e-06
ENSG00000135205	CCDC146: coiled-coil domain containing 146	chr7:76751750-76958850	+	4457	2.05053	2.90068e-06
ENSG00000146267	FAXC: failed axon connections homolog (Drosophila)	chr6:99719044-99797938	-	11662	4.02862	2.92198e-06
ENSG00000187416	LHFPL3: lipoma HMGIC fusion partner-like 3	chr7:103969103-104549001	+	3258	5.62329	3.00979e-06
ENSG00000187033	SAMD7: sterile alpha motif domain containing 7	chr3:169629359-169656963	+	2512	14.881	3.00979e-06
ENSG00000175229	GAL3ST3: galactose-3-O-sulfotransferase 3	chr11:65809422-65816651	-	2481	6.08251	3.04208e-06
ENSG00000226650	KIF4B: kinesin family member 4B	chr5:154393259-154397685	+	4426	6.89085	3.15616e-06
ENSG00000273170	ANKRD18A: Ankyrin repeat domain-containing protein 18A	chr9:38540565-38577204	-	2558	4.36408	3.21502e-06
ENSG00000142655	PEX14: peroxisomal biogenesis factor 14	chr1:10532344-10690815	+	2995	1.93764	3.24201e-06
ENSG00000134709	HOOK1: hook microtubule-tethering protein 1	chr1:60280457-60342050	+	6845	3.78974	3.28838e-06
ENSG00000088899	LZTS3: Homo sapiens leucine zipper, putative tumor suppressor family member 3 (LZTS3), mRNA.	chr20:3143262-3154192	-	5349	3.14509	3.3574e-06
ENSG00000261654	RP11-96K19.4	chr1:111478990-111484975	-	5985	4.96006	3.4379e-06
ENSG00000152822	GRM1: glutamate receptor, metabotropic 1	chr6:146348781-146758734	+	7272	5.40887	3.71254e-06
ENSG00000269910	RP11-73M18.10	chr14:104160852-104161387	-	535	-2.08983	3.7907e-06
ENSG00000158423	RIBC1: RIB43A domain with coiled-coils 1	chrX:53449638-53458059	+	2923	3.68092	3.82754e-06
ENSG00000258683	RP11-11K13.1	chr14:83254821-83262565	-	539	9.9471	3.88891e-06
ENSG00000163377	FAM19A4: family with sequence similarity 19 (chemokine (C-C motif)-like), member A4	chr3:68780916-68981761	-	2292	7.19837	3.92139e-06
ENSG00000260947	RP11-384P7.7	chr9:33697456-33700984	+	3528	2.89269	4.15719e-06
ENSG00000188112	C6orf132: chromosome 6 open reading frame 132	chr6:42068855-42110357	-	6852	5.7028	4.16388e-06
ENSG00000259319	RP11-293M10.6	chr14:75890385-75894444	-	4059	2.86805	4.17827e-06
ENSG00000132563	REEP2: receptor accessory protein 2	chr5:137774705-137782658	+	3284	2.7962	4.31674e-06
ENSG00000036672	USP2: ubiquitin specific peptidase 2	chr11:119225924-119252436	-	4538	2.91055	4.32632e-06
ENSG00000272341	RP1-151F17.2	chr6:16764576-16767114	+	2538	3.50944	4.4203e-06
ENSG00000112144	ICK: intestinal cell (MAK-like) kinase	chr6:52866076-52926600	-	6259	1.68883	4.67796e-06														1
ENSG00000153132	CLGN: calmegin	chr4:141309608-141349122	-	3730	5.60934	5.0714e-06
ENSG00000180483	DEFB119: defensin, beta 119	chr20:29964966-29978406	-	797	18.833	5.23056e-06
ENSG00000144278	GALNT13: UDP-N-acetyl-alpha-D-galactosamine:polypeptide N-acetylgalactosaminyltransferase 13 (GalNAc-T13)	chr2:154728425-155310361	+	6520	5.78543	5.38581e-06
ENSG00000197748	WDR96: WD repeat domain 96	chr10:105889645-105992120	-	7184	2.79853	5.64109e-06
ENSG00000137261	KIAA0319: KIAA0319	chr6:24544331-24646383	-	7005	4.09077	5.64109e-06
ENSG00000150275	PCDH15: protocadherin-related 15	chr10:55562530-57387702	-	14967	6.26963	5.64109e-06
ENSG00000047579	DTNBP1: dystrobrevin binding protein 1	chr6:15523031-15663289	-	3078	2.09415	5.77444e-06
ENSG00000170324	FRMPD2: FERM and PDZ domain containing 2	chr10:49364600-49482941	-	7900	9.91967	5.80406e-06
ENSG00000198028	ZNF560: zinc finger protein 560	chr19:9577182-9609283	-	2836	5.89757	6.02574e-06
ENSG00000198570	RD3: retinal degeneration 3	chr1:211649863-211666259	-	4266	5.74102	6.15108e-06
ENSG00000230831	AC007349.7	chr7:36878576-36880978	+	553	11.0557	6.56305e-06
ENSG00000170629	DPY19L2P2: DPY19L2 pseudogene 2	chr7:102815579-102920857	-	5580	3.25087	6.98246e-06
ENSG00000255553	RP11-810P12.5	chr11:61844748-61849656	-	788	8.73463	7.05501e-06
ENSG00000181264	TMEM136: transmembrane protein 136	chr11:120195837-120204391	+	4468	2.89517	7.0952e-06
ENSG00000118733	OLFM3: olfactomedin 3	chr1:102268129-102462586	-	4554	3.79737	7.29608e-06
ENSG00000108387	SEPT4: septin 4	chr17:56597610-56618179	-	8012	2.23164	7.55291e-06
ENSG00000185090	MANEAL: mannosidase, endo-alpha-like	chr1:38259473-38266809	+	3018	2.18131	7.69379e-06
ENSG00000165704	HPRT1: hypoxanthine phosphoribosyltransferase 1	chrX:133594182-133654543	+	1624	2.38084	7.77668e-06
ENSG00000159248	GJD2: gap junction protein, delta 2, 36kDa	chr15:35043232-35047166	-	2889	6.23333	8.13264e-06
ENSG00000088812	ATRN: attractin	chr20:3451686-3631769	+	8753	1.51395	8.14629e-06
ENSG00000133256	PDE6B: phosphodiesterase 6B, cGMP-specific, rod, beta	chr4:619372-664571	+	5086	4.37112	8.90312e-06
ENSG00000125430	HS3ST3B1: heparan sulfate (glucosamine) 3-O-sulfotransferase 3B1	chr17:14204399-14252721	+	5367	3.05732	9.03425e-06
ENSG00000186952	TMEM232: transmembrane protein 232	chr5:109624933-110074657	-	10171	2.53984	9.0843e-06
ENSG00000167383	ZNF229: zinc finger protein 229	chr19:44921684-44952766	-	5508	1.7657	9.30963e-06
ENSG00000229931	RP1-151F17.1	chr6:16761368-16762883	+	698	2.93351	9.57469e-06
ENSG00000269940	RP11-73M18.7	chr14:104160896-104161507	+	611	-2.02258	9.83664e-06
ENSG00000148602	LRIT1: leucine-rich repeat, immunoglobulin-like and transmembrane domains 1	chr10:85991348-86001217	-	2228	3.74362	9.83664e-06
ENSG00000213409	RP11-658F2.3	chr11:66529045-66529870	-	825	3.29359	9.84166e-06
ENSG00000273036	RP11-392E22.12	chr9:38540563-38542762	-	844	4.7204	1.01002e-05
ENSG00000198879	SFMBT2: Scm-like with four mbt domains 2	chr10:7200585-7453450	-	9955	2.25843	1.03615e-05
ENSG00000269736	CTD-2521M24.11	chr19:17563019-17563778	-	759	4.46648	1.09337e-05
ENSG00000054654	SYNE2: spectrin repeat containing, nuclear envelope 2	chr14:64319682-64693165	+	31405	1.73206	1.14185e-05
ENSG00000199645	RNU6-1330P: RNA, U6 small nuclear 1330, pseudogene	chr5:74075133-74075238	+	105	3.18737	1.22038e-05
ENSG00000180875	GREM2: gremlin 2, DAN family BMP antagonist	chr1:240652872-240775449	-	4170	3.42212	1.22747e-05
ENSG00000155975	VPS37A: vacuolar protein sorting 37 homolog A (S. cerevisiae)	chr8:17104079-17159936	+	6784	1.54157	1.2282e-05
ENSG00000149527	PLCH2: phospholipase C, eta 2	chr1:2357418-2436969	+	10781	3.80577	1.38383e-05
ENSG00000008086	CDKL5: cyclin-dependent kinase-like 5	chrX:18443702-18671749	+	3576	1.86944	1.3841e-05
ENSG00000260042	CTD-2034I21.1	chr16:50890524-50913189	-	981	6.93753	1.42326e-05
ENSG00000156194	PPEF2: protein phosphatase, EF-hand calcium binding domain 2	chr4:76781019-76823724	-	4976	8.24944	1.43742e-05
ENSG00000105507	CABP5: calcium binding protein 5	chr19:48533209-48547310	-	1501	13.1531	1.44317e-05
ENSG00000165591	FAAH2: fatty acid amide hydrolase 2	chrX:57313138-57515629	+	2019	4.33676	1.4501e-05
ENSG00000143995	MEIS1: Meis homeobox 1	chr2:66660583-66801001	+	10934	2.1612	1.46356e-05
ENSG00000220205	VAMP2: vesicle-associated membrane protein 2 (synaptobrevin 2)	chr17:8062466-8066864	-	3268	1.82522	1.48285e-05
ENSG00000101265	RASSF2: Ras association (RalGDS/AF-6) domain family member 2	chr20:4760668-4804291	-	5759	2.32998	1.48339e-05														(semaphorin)	3A
ENSG00000103723	AP3B2: adaptor-related protein complex 3, beta 2 subunit	chr15:83328032-83378666	-	7514	3.09768	1.48384e-05
ENSG00000102076	OPN1LW: opsin 1 (cone pigments), long-wave-sensitive	chrX:153409697-153424507	+	1261	18.2154	1.49466e-05
ENSG00000198590	C3orf35: chromosome 3 open reading frame 35	chr3:37427759-37476988	+	3072	2.92151	1.56745e-05
ENSG00000165985	C1QL3: complement component 1, q subcomponent-like 3	chr10:16555741-16564004	-	2493	6.21571	1.6798e-05
ENSG00000171735	CAMTA1: calmodulin binding transcription activator 1	chr1:6845383-7829766	+	10033	1.74429	1.71723e-05
ENSG00000184302	SIX6: SIX homeobox 6	chr14:60975668-60979568	+	2787	7.3152	1.71723e-05
ENSG00000144959	NCEH1: neutral cholesterol ester hydrolase 1	chr3:172348038-172429008	-	4808	2.48917	1.72774e-05
ENSG00000114346	ECT2: epithelial cell transforming sequence 2 oncogene	chr3:172468471-172539264	+	5499	2.39831	1.73248e-05
ENSG00000165164	CXorf22: chromosome X open reading frame 22	chrX:35937850-36008269	+	3613	5.82418	1.77422e-05
ENSG00000254638	RP11-356J5.4	chr11:112035919-112043329	-	594	6.15277	1.80821e-05
ENSG00000202399	Y_RNA: Y RNA	chr8:98784540-98784653	+	113	10.4605	1.83596e-05
ENSG00000205683	DPF3: D4, zinc and double PHD fingers, family 3	chr14:73086003-73360809	-	6868	3.31113	1.85484e-05
ENSG00000166206	GABRB3: gamma-aminobutyric acid (GABA) A receptor, beta 3	chr15:26788692-27184686	-	8993	3.1921	1.86366e-05
ENSG00000144191	CNGA3: cyclic nucleotide gated channel alpha 3	chr2:98962617-99015064	+	4378	9.58585	1.87781e-05
ENSG00000259941	RP11-48G14.2	chr15:56686518-56688983	-	2465	2.6014	1.89199e-05
ENSG00000115977	AAK1: AP2 associated kinase 1	chr2:69688531-69901481	-	14926	1.80989	1.91587e-05
ENSG00000102109	PCSK1N: proprotein convertase subtilisin/kexin type 1 inhibitor	chrX:48689503-48694035	-	1347	3.29817	1.91587e-05
ENSG00000175548	ALG10B: ALG10B, alpha-1,2-glucosyltransferase	chr12:38710379-38717784	+	4377	2.15844	1.93024e-05
ENSG00000228253	MT-ATP8: mitochondrially encoded ATP synthase 8	chrM:8364-8571	+	207	3.30589	1.93024e-05
ENSG00000259798	RP11-23E19.2	chr16:71147254-71147903	+	483	5.43988	1.93024e-05
ENSG00000069812	HES2: hes family bHLH transcription factor 2	chr1:6472477-6484730	-	5407	6.35535	1.9705e-05
ENSG00000255119	RP11-655M14.12	chr11:67372991-67374113	+	555	4.23644	2.03905e-05
ENSG00000261549	RP11-320A16.1	chr15:89532749-89533476	-	727	5.6625	2.06037e-05
ENSG00000118412	CASP8AP2: caspase 8 associated protein 2	chr6:90539612-90584155	+	9544	1.57849	2.07038e-05
ENSG00000099954	CECR2: cat eye syndrome chromosome region, candidate 2	chr22:17840836-18037850	+	10247	2.70031	2.13475e-05
ENSG00000176601	MAP3K19: mitogen-activated protein kinase kinase kinase 19	chr2:135722060-135805038	-	6010	6.31433	2.15985e-05
ENSG00000174842	GLMN: glomulin, FKBP associated protein	chr1:92711958-92764544	-	2910	2.06116	2.23703e-05
ENSG00000251569	RP11-724O16.1: Bardet-Biedl syndrome 5 protein; Uncharacterized protein	chr2:170335989-170382432	+	1935	1.85795	2.2415e-05
ENSG00000182606	TRAK1: trafficking protein, kinesin binding 1	chr3:42055293-42267381	+	10992	1.74436	2.25008e-05
ENSG00000111012	CYP27B1: cytochrome P450, family 27, subfamily B, polypeptide 1	chr12:58156116-58162769	-	3440	4.45963	2.26834e-05
ENSG00000124374	PAIP2B: poly(A) binding protein interacting protein 2B	chr2:71409868-71454213	-	6279	2.38501	2.33236e-05
ENSG00000233728	RP11-109P14.9	chr1:38265391-38266551	-	700	2.14625	2.51328e-05
ENSG00000157851	DPYSL5: dihydropyrimidinase-like 5	chr2:27070614-27173219	+	7079	7.05164	2.51328e-05
ENSG00000188338	SLC38A3: solute carrier family 38, member 3	chr3:50242678-50258411	+	3461	3.13348	2.59711e-05
ENSG00000101745	ANKRD12: ankyrin repeat domain 12	chr18:9136225-9285983	+	12269	1.5031	2.62185e-05
ENSG00000144821	MYH15: myosin, heavy chain 15	chr3:108099215-108248169	-	7694	3.4645	2.65474e-05
ENSG00000169752	NRG4: neuregulin 4	chr15:76228309-76352136	-	5031	3.11619	2.79853e-05
ENSG00000185261	KIAA0825: KIAA0825	chr5:93488670-93954309	-	10410	1.69446	2.8216e-05
ENSG00000165521	EML5: echinoderm microtubule associated protein like 5	chr14:89078774-89259096	-	11021	1.80049	2.88988e-05
ENSG00000182931	WFDC10B: WAP four-disulfide core domain 10B	chr20:44313291-44333658	-	630	17.9513	2.99402e-05
ENSG00000162409	PRKAA2: protein kinase, AMP-activated, alpha 2 catalytic subunit	chr1:57110994-57181008	+	9347	2.26981	3.02953e-05
ENSG00000229444	RP11-184I16.4	chr1:44175062-44193014	-	469	4.79692	3.18443e-05
ENSG00000023171	GRAMD1B: GRAM domain containing 1B	chr11:123396343-123498482	+	9770	2.95231	3.2494e-05
ENSG00000138658	C4orf21: chromosome 4 open reading frame 21	chr4:113460491-113558151	-	9100	1.92276	3.43706e-05
ENSG00000177614	PGBD5: piggyBac transposable element derived 5	chr1:230457391-230561475	-	3795	2.64981	3.43706e-05
ENSG00000163491	NEK10: NIMA-related kinase 10	chr3:27151575-27410951	-	9590	3.06543	3.47142e-05
ENSG00000259370	RP11-1069G10.1	chr15:63124322-63176233	-	4086	2.04931	3.49725e-05
ENSG00000159023	EPB41: erythrocyte membrane protein band 4.1 (elliptocytosis 1, RH-linked)	chr1:29213602-29446553	+	8282	1.7592	3.51636e-05
ENSG00000164318	EGFLAM: EGF-like, fibronectin type III and laminin G domains	chr5:38258510-38465123	+	5724	2.63482	3.68617e-05
ENSG00000072133	RPS6KA6: ribosomal protein S6 kinase, 90kDa, polypeptide 6	chrX:83318983-83442933	-	2890	2.51786	3.6956e-05
ENSG00000137441	FGFBP2: fibroblast growth factor binding protein 2	chr4:15961865-15970932	-	1250	3.83275	3.70875e-05
ENSG00000168778	TCTN2: tectonic family member 2	chr12:124155659-124192948	+	5104	1.72589	3.75751e-05
ENSG00000196233	LCOR: ligand dependent nuclear receptor corepressor	chr10:98592016-98740800	+	11116	1.61793	3.8234e-05
ENSG00000196132	MYT1: myelin transcription factor 1	chr20:62783143-62873604	+	5863	5.04339	3.84735e-05
ENSG00000086189	DIMT1: DIM1 dimethyladenosine transferase 1 homolog (S. cerevisiae)	chr5:61683080-61699766	-	3736	1.50426	4.15253e-05
ENSG00000198054	DSCR8: Down syndrome critical region gene 8	chr21:39493544-39560110	+	1472	14.3965	4.27266e-05
ENSG00000070961	ATP2B1: ATPase, Ca++ transporting, plasma membrane 1	chr12:89981827-90103077	-	9491	1.81695	4.31128e-05
ENSG00000184305	CCSER1: coiled-coil serine-rich protein 1	chr4:91048685-92523064	+	10428	2.5634	4.31128e-05
ENSG00000116035	VAX2: ventral anterior homeobox 2	chr2:71127719-71160576	+	1147	2.27738	4.32166e-05
ENSG00000158158	CNNM4: cyclin M4	chr2:97426638-97477628	+	5198	2.01254	4.34957e-05
ENSG00000124788	ATXN1: ataxin 1	chr6:16299342-16761722	-	16487	1.50063	4.52572e-05
ENSG00000198723	C19orf45: chromosome 19 open reading frame 45	chr19:7557861-7573336	+	2912	4.33051	4.65087e-05
ENSG00000273398	RP11-474G23.1: Calcineurin subunit B type 1	chr2:68358369-68488362	-	2306	1.65025	4.85061e-05
ENSG00000131183	SLC34A1: solute carrier family 34 (type II sodium/phosphate contransporter), member 1	chr5:176806235-176825849	+	4529	6.29413	4.88877e-05
ENSG00000161040	FBXL13: F-box and leucine-rich repeat protein 13	chr7:102453307-102715286	-	4319	1.97819	5.00706e-05
ENSG00000150628	SPATA4: spermatogenesis associated 4	chr4:177105788-177116822	-	2464	5.75636	5.03708e-05
ENSG00000143469	SYT14: synaptotagmin XIV	chr1:210111537-210337636	+	5395	4.20537	5.05231e-05
ENSG00000176236	C10orf111: chromosome 10 open reading frame 111	chr10:15137383-15139318	-	1714	5.35393	5.14945e-05
ENSG00000114124	GRK7: G protein-coupled receptor kinase 7	chr3:141496989-141537332	+	3239	9.0904	5.30245e-05
ENSG00000269420	CTD-2265M8.2	chr19:48564627-48568202	+	873	2.94375	5.31588e-05
ENSG00000186094	AGBL4: ATP/GTP binding protein-like 4	chr1:48998526-50489585	-	7540	2.99769	5.39004e-05
ENSG00000172179	PRL: prolactin	chr6:22287479-22297730	-	1354	10.2584	5.51188e-05
ENSG00000247556	OIP5-AS1: OIP5 antisense RNA 1	chr15:41576187-41601901	+	12009	1.5786	5.91981e-05
ENSG00000232130	RP11-143P4.2	chr3:192862252-192894653	-	526	9.63192	6.11394e-05
ENSG00000180869	C1orf180: chromosome 1 open reading frame 180	chr1:85093912-85100703	-	2886	10.0575	6.29287e-05
ENSG00000257467	RP11-121G22.3	chr12:81664453-81706201	+	2024	4.29265	6.32988e-05
ENSG00000267543	RP11-666A8.7	chr17:74546032-74546908	+	570	4.67251	6.36071e-05
ENSG00000130338	TULP4: tubby like protein 4	chr6:158733691-158932860	+	11123	1.68108	6.45553e-05
ENSG00000151090	THRB: thyroid hormone receptor, beta	chr3:24158650-24536773	-	8709	1.91735	6.83366e-05
ENSG00000180458	CTD-3064H18.4	chr19:38036371-38040073	-	3267	2.73151	6.83674e-05
ENSG00000103449	SALL1: spalt-like transcription factor 1	chr16:51169885-51185278	-	5660	3.79982	6.98144e-05
ENSG00000271758	RP11-35J10.5	chr11:7726174-7904494	-	589	6.54274	6.9896e-05
ENSG00000085433	WDR47: WD repeat domain 47	chr1:109512835-109584850	-	4536	1.90782	6.99984e-05
ENSG00000180071	ANKRD18A: ankyrin repeat domain 18A	chr9:38540565-38620657	-	7282	3.32366	7.27171e-05
ENSG00000150773	PIH1D2: PIH1 domain containing 2	chr11:111934733-111944998	-	2474	1.79135	7.46792e-05
ENSG00000176034	CHDC2: calponin homology domain containing 2	chrX:36053907-36163187	+	2298	5.48917	7.48865e-05
ENSG00000272264	RP11-92K15.3	chr8:80944958-80945535	-	577	5.53721	8.6328e-05
ENSG00000169393	ELSPBP1: epididymal sperm binding protein 1	chr19:48497907-48528410	+	1122	11.9625	8.73941e-05
ENSG00000128617	OPN1SW: opsin 1 (cone pigments), short-wave-sensitive	chr7:128412544-128415844	-	1096	3.90946	8.7822e-05
ENSG00000205035	RP11-707M1.1	chr11:49580097-49831971	+	2366	6.84489	8.7822e-05
ENSG00000081248	CACNA1S: calcium channel, voltage-dependent, L type, alpha 1S subunit	chr1:201008641-201081694	-	6166	5.92223	9.44638e-05
ENSG00000270169	CTC-1337H24.2	chr11:67229180-67229791	-	611	6.6863	9.44638e-05
ENSG00000216307	RP3-400B16.2	chr6:4189349-4190040	+	691	7.41529	9.44638e-05
ENSG00000179270	C2orf71: chromosome 2 open reading frame 71	chr2:29283841-29297127	-	7273	3.87818	9.76822e-05
ENSG00000145491	ROPN1L: rhophilin associated tail protein 1-like	chr5:10441635-10472141	+	1817	3.14306	9.82199e-05
ENSG00000228251	AC012442.6	chr2:113348372-113349516	+	529	3.36755	9.82199e-05
ENSG00000160293	VAV2: vav 2 guanine nucleotide exchange factor	chr9:136627015-136857726	-	5682	-1.56983	0.000101083
ENSG00000113966	ARL6: ADP-ribosylation factor-like 6	chr3:97483364-97519953	+	2261	1.71897	0.00010197
ENSG00000075702	WDR62: WD repeat domain 62	chr19:36545782-36596008	+	9775	4.15804	0.000105522
ENSG00000250994	AC005355.1	chr5:133772401-133828210	+	714	4.69384	0.000110409
ENSG00000179361	ARID3B: AT rich interactive domain 3B (BRIGHT-like)	chr15:74833517-74890472	+	6209	2.62049	0.000117473
ENSG00000225264	ZNRF2P2: zinc and ring finger 2 pseudogene 2	chr7:29638410-29724871	-	887	2.35269	0.000117933
ENSG00000090097	PCBP4: poly(rC) binding protein 4	chr3:51991469-52002426	-	3686	2.47691	0.000117933
ENSG00000169758	C15orf27: chromosome 15 open reading frame 27	chr15:76352177-76521462	+	5265	2.74385	0.000117933
ENSG00000102271	KLHL4: kelch-like family member 4	chrX:86772751-86925050	+	5818	6.67279	0.000117933
ENSG00000073969	NSF: N-ethylmaleimide-sensitive factor	chr17:44668034-44834830	+	5009	1.6871	0.000120858
ENSG00000101079	NDRG3: NDRG family member 3	chr20:35280168-35374481	-	3248	2.01109	0.000122062
ENSG00000092200	RPGRIP1: retinitis pigmentosa GTPase regulator interacting protein 1	chr14:21756097-21819460	+	5494	5.10042	0.000123984
ENSG00000048471	SNX29: sorting nexin 29	chr16:12070593-12668146	+	11298	1.68067	0.000125331
ENSG00000164398	ACSL6: acyl-CoA synthetase long-chain family member 6	chr5:131142682-131347936	-	14273	3.64597	0.000126881
ENSG00000238556	snoU13: Small nucleolar RNA U13	chr21:40717299-40717383	-	84	5.57559	0.000128867
ENSG00000261189	RP3-512B11.3	chr6:7540683-7541571	-	888	4.29925	0.00013215
ENSG00000103599	IQCH: IQ motif containing H	chr15:67547137-67794598	+	7108	1.85833	0.000133711
ENSG00000100744	GSKIP: GSK3B interacting protein	chr14:96829813-96853625	+	4545	1.88363	0.00013751
ENSG00000108309	RUNDC3A: RUN domain containing 3A	chr17:42385780-42396039	+	4905	2.43977	0.000145261
ENSG00000071246	VASH1: vasohibin 1	chr14:77228531-77249354	+	6498	2.41691	0.000147054
ENSG00000267750	AC003102.3	chr17:42376941-42392683	-	5403	2.4074	0.000147606
ENSG00000198691	ABCA4: ATP-binding cassette, sub-family A (ABC1), member 4	chr1:94458392-94586688	-	8669	3.1418	0.000148112
ENSG00000136854	STXBP1: syntaxin binding protein 1	chr9:130374543-130457460	+	4850	2.24625	0.000149569
ENSG00000207709	MIR197: microRNA 197	chr1:110141514-110141589	+	75	7.19097	0.000152444
ENSG00000142784	WDTC1: WD and tetratricopeptide repeats 1	chr1:27561006-27635110	+	6010	1.57628	0.000159784
ENSG00000031544	NR2E3: nuclear receptor subfamily 2, group E, member 3	chr15:72084976-72110600	+	3595	6.90463	0.000159784
ENSG00000100097	LGALS1: lectin, galactoside-binding, soluble, 1	chr22:38071614-38075813	+	1099	-1.65206	0.00016186
ENSG00000229419	RALGAPA1P: Ral GTPase activating protein, alpha subunit 1 (catalytic) pseudogene	chr9:108282408-108288640	+	6232	1.73479	0.00016186
ENSG00000198727	MT-CYB: mitochondrially encoded cytochrome b	chrM:14745-15886	+	1141	2.20833	0.000163348
ENSG00000040731	CDH10: cadherin 10, type 2 (T2-cadherin)	chr5:24487208-24645087	-	3660	2.85505	0.000168467
ENSG00000196358	NTNG2: netrin G2	chr9:135037333-135119921	+	5415	3.26995	0.000173425
ENSG00000145824	CXCL14: chemokine (C-X-C motif) ligand 14	chr5:134906372-134914969	-	1971	4.25422	0.000176286
ENSG00000140386	SCAPER: S-phase cyclin A-associated protein in the ER	chr15:76640525-77197785	-	11329	1.94882	0.00018272
ENSG00000156564	LRFN2: leucine rich repeat and fibronectin type III domain containing 2	chr6:40359324-40555204	-	3270	5.9623	0.000188036
ENSG00000249364	RP11-434D9.1	chr5:66675205-67101066	+	3250	6.13377	0.000188036
ENSG00000254142	RP11-53M11.3	chr8:55466920-55474487	+	1100	6.18188	0.000188036
ENSG00000212907	MT-ND4L: mitochondrially encoded NADH dehydrogenase 4L	chrM:10468-10765	+	297	2.4639	0.000193054
ENSG00000242583	RP11-379K17.9	chr3:169780031-169780739	+	708	4.32221	0.000193054
ENSG00000082126	MPP4: membrane protein, palmitoylated 4 (MAGUK p55 subfamily member 4)	chr2:202509592-202563417	-	4978	6.11117	0.000194576
ENSG00000267709	AC024592.9	chr19:5847477-5858250	+	1188	7.24887	0.000195552
ENSG00000163882	POLR2H: polymerase (RNA) II (DNA directed) polypeptide H	chr3:184079505-184086384	+	3146	-1.53721	0.000195906
ENSG00000223893	AC096568.3	chr7:49981846-49984036	-	2190	4.55006	0.000195906
ENSG00000249772	CTD-2193P3.2	chr5:80409203-80410671	-	555	1.85721	0.000198888
ENSG00000160345	C9orf116: chromosome 9 open reading frame 116	chr9:138387026-138393580	-	1864	2.51802	0.000209195
ENSG00000134072	CAMK1: calcium/calmodulin-dependent protein kinase I	chr3:9799025-9811676	-	2720	-1.57376	0.000209239
ENSG00000204711	C9orf135: chromosome 9 open reading frame 135	chr9:72435708-72521148	+	1279	11.6195	0.000211149
ENSG00000141314	RHBDL3: rhomboid, veinlet-like 3 (Drosophila)	chr17:30593194-30651680	+	5404	3.0534	0.00021133
ENSG00000169783	LINGO1: leucine rich repeat and Ig domain containing 1	chr15:77905368-78113242	-	4902	2.0338	0.000217322
ENSG00000172366	FAM195A: family with sequence similarity 195, member A	chr16:691812-698474	+	2226	-1.64151	0.000217841
ENSG00000184224	C11orf72: chromosome 11 open reading frame 72	chr11:67370350-67374177	-	2434	4.16705	0.000218225
ENSG00000259017	RP11-561B11.6	chr14:35916208-35916831	-	504	10.5666	0.000222328
ENSG00000108272	DHRS11: dehydrogenase/reductase (SDR family) member 11	chr17:34948227-34957235	+	5462	2.08031	0.000234166
ENSG00000008300	CELSR3: cadherin, EGF LAG seven-pass G-type receptor 3	chr3:48673901-48700348	-	13888	2.82825	0.000241863
ENSG00000249491	EGFLAM-AS1: EGFLAM antisense RNA 1	chr5:38425137-38427478	-	331	4.07742	0.000250274
ENSG00000228612	HK2P1: hexokinase 2 pseudogene 1	chrX:79827369-79830106	-	2737	5.9561	0.000251868
ENSG00000139540	SLC39A5: solute carrier family 39 (zinc transporter), member 5	chr12:56623832-56631630	+	2903	4.29074	0.000254902
ENSG00000099822	HCN2: hyperpolarization activated cyclic nucleotide-gated potassium channel 2	chr19:589892-617159	+	3408	3.28632	0.000257979
ENSG00000254402	LRRC24: leucine rich repeat containing 24	chr8:145747760-145752416	-	1772	1.86847	0.000264527
ENSG00000050393	MCUR1: mitochondrial calcium uniporter regulator 1	chr6:13786788-13814800	-	6057	1.92227	0.000269173
ENSG00000163075	PCDP1: Primary ciliary dyskinesia protein 1	chr2:120302007-120419827	+	9655	2.1696	0.000271379
ENSG00000120055	C10orf95: chromosome 10 open reading frame 95	chr10:104209593-104211300	-	1469	2.38874	0.000271379
ENSG00000234758	AC034228.4	chr5:131280100-131303913	+	562	3.77533	0.000278059
ENSG00000237289	CKMT1B: creatine kinase, mitochondrial 1B	chr15:43885251-43897099	+	3939	4.61177	0.000279131
ENSG00000156140	ADAMTS3: ADAM metallopeptidase with thrombospondin type 1 motif, 3	chr4:73146685-73434516	-	6585	2.34287	0.000281679
ENSG00000103024	NME3: NME/NM23 nucleoside diphosphate kinase 3	chr16:1820286-1821731	-	1445	-1.5718	0.000283644
ENSG00000230573	RP11-464C19.2	chr10:3876141-3876920	+	536	10.6175	0.000285145
ENSG00000129990	SYT5: synaptotagmin V	chr19:55682566-55691809	-	5347	4.00087	0.000286259
ENSG00000147613	PSKH2: protein serine kinase H2	chr8:87060601-87100850	-	1662	5.83466	0.000286259
ENSG00000069966	GNB5: guanine nucleotide binding protein (G protein), beta 5	chr15:52413116-52483566	-	7487	1.73041	0.000288356
ENSG00000183831	ANKRD45: ankyrin repeat domain 45	chr1:173578699-173639001	-	2911	2.54365	0.000289294
ENSG00000198695	MT-ND6: mitochondrially encoded NADH dehydrogenase 6	chrM:14147-14672	-	525	2.51899	0.00029026
ENSG00000230314	ELOVL2-AS1: ELOVL2 antisense RNA 1	chr6:11043756-11078459	+	1587	3.85621	0.000291105
ENSG00000272762	RP11-155D18.14: Poly(rC)-binding protein 4	chr3:51994316-52008032	-	539	2.27009	0.000292785
ENSG00000261241	RP11-883G14.1	chr16:50918119-50934962	+	1171	7.38664	0.000295141
ENSG00000185681	MORN5: MORN repeat containing 5	chr9:124922189-124962367	+	1804	4.08151	0.000301305
ENSG00000171533	MAP6: microtubule-associated protein 6	chr11:75297962-75380165	-	6433	2.15317	0.000307039
ENSG00000181378	CCDC108: coiled-coil domain containing 108	chr2:219867567-219906249	-	10519	4.93703	0.000308767
ENSG00000117139	KDM5B: lysine (K)-specific demethylase 5B	chr1:202696525-202778598	-	9185	1.69011	0.000319264
ENSG00000133169	BEX1: brain expressed, X-linked 1	chrX:102317578-102319168	-	864	1.80251	0.000323818
ENSG00000159409	CELF3: CUGBP, Elav-like family member 3	chr1:151674879-151689290	-	4439	3.72627	0.000324568
ENSG00000131711	MAP1B: microtubule-associated protein 1B	chr5:71403060-71505395	+	12628	1.9126	0.000328431
ENSG00000004838	ZMYND10: zinc finger, MYND-type containing 10	chr3:50378540-50384283	-	4009	2.90289	0.000336375
ENSG00000181004	BBS12: Bardet-Biedl syndrome 12	chr4:123653856-123666098	+	3432	1.71204	0.000337656
ENSG00000144840	RABL3: RAB, member of RAS oncogene family-like 3	chr3:120405527-120461840	-	4684	1.77046	0.000342241
ENSG00000177181	RIMKLA: ribosomal modification protein rimK-like family member A	chr1:42846465-42888249	+	8981	2.8614	0.000356297
ENSG00000272934	RP11-392E22.10	chr9:38542385-38543212	-	469	5.29924	0.000356573
ENSG00000163958	ZDHHC19: zinc finger, DHHC-type containing 19	chr3:195924319-195938308	-	2432	7.13121	0.000356573
ENSG00000109107	ALDOC: aldolase C, fructose-bisphosphate	chr17:26900132-26904282	-	2928	2.9256	0.000357288
ENSG00000270135	RP11-362K14.7	chr3:169511282-169511754	+	472	2.43764	0.000362359
ENSG00000214725	CDIPT-AS1: CDIPT antisense RNA 1 (head to head)	chr16:29874913-29879371	+	897	5.35189	0.000385969
ENSG00000211840	TRAJ49: T cell receptor alpha joining 49	chr14:22958475-22958531	+	56	9.65048	0.000391112
ENSG00000112293	GPLD1: glycosylphosphatidylinositol specific phospholipase D1	chr6:24424792-24495433	-	4919	1.95137	0.000418673
ENSG00000054523	KIF1B: kinesin family member 1B	chr1:10270862-10441661	+	17693	1.6457	0.000429643
ENSG00000270096	RP11-362K14.6	chr3:169512749-169514001	+	1252	1.95771	0.000429643
ENSG00000139800	ZIC5: Zic family member 5	chr13:100615217-100624163	-	4639	7.07312	0.000429643
ENSG00000260922	RP11-538I12.3	chr16:77268773-77324831	+	652	8.56622	0.000432012
ENSG00000131437	KIF3A: kinesin family member 3A	chr5:132028319-132073330	-	6856	1.50023	0.000437345
ENSG00000205572	SERF1B: small EDRK-rich factor 1B (centromeric)	chr5:69321073-69338940	+	3051	3.22885	0.000446657
ENSG00000155754	ALS2CR11: amyotrophic lateral sclerosis 2 (juvenile) chromosome region, candidate 11	chr2:202352147-202483901	-	6815	1.98257	0.000450579
ENSG00000187240	DYNC2H1: dynein, cytoplasmic 2, heavy chain 1	chr11:102980159-103350591	+	14284	1.60639	0.000464055
ENSG00000155749	ALS2CR12: amyotrophic lateral sclerosis 2 (juvenile) chromosome region, candidate 12	chr2:202152993-202222121	-	2635	1.77795	0.000464551
ENSG00000224144	ASH2LP1: ash2 (absent, small, or homeotic)-like (Drosophila) pseudogene 1	chr22:22774662-22775647	+	985	10.138	0.000469458
ENSG00000140545	MFGE8: milk fat globule-EGF factor 8 protein	chr15:89441915-89456642	-	4744	2.09195	0.000473588
ENSG00000178928	TPRX1: tetra-peptide repeat homeobox 1	chr19:48304499-48322308	-	2075	7.63638	0.000473588
ENSG00000225968	ELFN1: extracellular leucine-rich repeat and fibronectin type III domain containing 1	chr7:1727754-1787590	+	3845	1.89174	0.000478017
ENSG00000169989	TIGD4: tigger transposable element derived 4	chr4:153690505-153700916	-	2472	2.75464	0.000482293
ENSG00000148798	INA: internexin neuronal intermediate filament protein, alpha	chr10:105036919-105050108	+	3231	4.4202	0.000482308
ENSG00000168772	CXXC4: CXXC finger protein 4	chr4:105389468-105416058	-	5819	2.12712	0.000483451
ENSG00000213892	CEACAM16: carcinoembryonic antigen-related cell adhesion molecule 16	chr19:45202420-45213986	+	1702	4.34088	0.000490234
ENSG00000171773	NXNL1: nucleoredoxin-like 1	chr19:17566233-17571763	-	946	3.39416	0.00049615
ENSG00000267257	RP11-1151B14.4	chr18:56202646-56205784	+	2553	5.68396	0.000505243
ENSG00000183570	PCBP3: poly(rC) binding protein 3	chr21:47063607-47362368	+	6796	2.57894	0.00050563
ENSG00000141934	PPAP2C: phosphatidic acid phosphatase type 2C	chr19:281039-291393	-	2306	3.05861	0.000507939
ENSG00000184608	C8orf12: chromosome 8 open reading frame 12	chr8:11225910-11296167	+	1535	9.86423	0.000517874
ENSG00000147380	OPN1MW: opsin 1 (cone pigments), medium-wave-sensitive	chrX:153448106-153461633	+	1257	24.9669	0.000517874
ENSG00000255147	RP11-655M14.4	chr11:67516513-67524439	-	374	5.65027	0.000523102
ENSG00000155846	PPARGC1B: peroxisome proliferator-activated receptor gamma, coactivator 1 beta	chr5:149109860-149234585	+	12889	1.90953	0.00053985
ENSG00000254615	RP11-395G23.3	chr8:107282371-107285127	+	1419	3.84091	0.000542177
ENSG00000210194	MT-TE: mitochondrially encoded tRNA glutamic acid	chrM:14672-14741	-	69	2.30732	0.000546461
ENSG00000244302	PEX5L-AS2: PEX5L antisense RNA 2	chr3:179616016-179639683	+	630	4.01754	0.000556926
ENSG00000271714	CTD-2377O17.1	chr5:74161717-74163679	+	1962	2.61505	0.000565186
ENSG00000186994	KANK3: KN motif and ankyrin repeat domains 3	chr19:8387467-8408146	-	3214	-1.79108	0.000599256
ENSG00000264443	RP4-594I10.3	chr1:24865291-24882515	-	1445	1.75116	0.000602905
ENSG00000214140	PRCD: progressive rod-cone degeneration	chr17:74523667-74549660	+	5305	2.44746	0.000609309
ENSG00000255542	RP4-683L5.1	chr11:35440603-35442549	+	518	6.85606	0.000634565
ENSG00000227487	NCAM1-AS1: NCAM1 antisense RNA1	chr11:113140253-113144623	-	1198	2.95151	0.000639559
ENSG00000257800	FNBP1P1: formin binding protein 1 pseudogene 1	chr2:74347806-74350345	+	1994	2.53383	0.000656701
ENSG00000105866	SP4: Sp4 transcription factor	chr7:21467651-21554440	+	6234	1.58979	0.000661484
ENSG00000257165	RP11-171L9.1	chr12:78842774-78934455	-	718	6.61406	0.000706437
ENSG00000249119	MTND6P4: MT-ND6 pseudogene 4	chr5:134259812-134260334	+	522	2.72258	0.000738968
ENSG00000221986	MYBPHL: myosin binding protein H-like	chr1:109834986-109849663	-	1789	3.85221	0.000747525
ENSG00000248383	PCDHAC1: protocadherin alpha subfamily C, 1	chr5:140306301-140391929	+	5950	2.11839	0.000768618
ENSG00000153395	LPCAT1: lysophosphatidylcholine acyltransferase 1	chr5:1456594-1524092	-	6494	2.05343	0.000775972
ENSG00000269035	CTD-2521M24.10: Uncharacterized protein	chr19:17547419-17571613	-	892	3.16705	0.000792218
ENSG00000173826	KCNH6: potassium voltage-gated channel, subfamily H (eag-related), member 6	chr17:61600694-61626338	+	4211	3.42298	0.000792218
ENSG00000144406	UNC80: unc-80 homolog (C. elegans)	chr2:210636716-210864024	+	19258	2.77466	0.000816584
ENSG00000159556	ISL2: ISL LIM homeobox 2	chr15:76629064-76634817	+	2221	5.14826	0.000871856
ENSG00000114405	C3orf14: chromosome 3 open reading frame 14	chr3:62304647-62321888	+	4430	1.50044	0.000875261
ENSG00000066382	MPPED2: metallophosphoesterase domain containing 2	chr11:30406039-30608419	-	8198	1.63465	0.000881164
ENSG00000146757	ZNF92: zinc finger protein 92	chr7:64838711-64866038	+	3502	1.64195	0.000890514
ENSG00000164953	TMEM67: transmembrane protein 67	chr8:94767071-94831462	+	8281	1.6086	0.000898695
ENSG00000170145	SIK2: salt-inducible kinase 2	chr11:111473114-111601577	+	9796	1.52712	0.000899711
ENSG00000178053	MLF1: myeloid leukemia factor 1	chr3:158288951-158325041	+	3569	1.93242	0.000900276
ENSG00000242686	RP11-1191J2.2	chr4:646638-649434	-	1785	3.16345	0.000902791
ENSG00000258610	RP11-488C13.7	chr14:77245294-77248592	+	721	2.1074	0.000904933
ENSG00000259081	RP11-488C13.6	chr14:77240626-77247861	-	954	2.53232	0.000907133
ENSG00000233863	AC012215.1: Uncharacterized protein	chr8:35649364-35653384	+	4020	4.87666	0.000910479
ENSG00000135541	AHI1: Abelson helper integration site 1	chr6:135604669-135818914	-	8703	1.70629	0.000910764
ENSG00000273001	RP11-118K6.3	chr10:3107615-3108193	-	578	9.10647	0.000919116
ENSG00000129244	ATP1B2: ATPase, Na+/K+ transporting, beta 2 polypeptide	chr17:7549944-7561086	+	3276	2.5857	0.000921409
ENSG00000117477	CCDC181: coiled-coil domain containing 181	chr1:169364107-169429907	-	2629	1.97084	0.000941254
ENSG00000267291	CTB-186G2.1	chr19:39086985-39092334	+	516	2.65855	0.000973779
ENSG00000231747	AC079922.2	chr2:113379385-113379744	-	359	4.76172	0.000973779
ENSG00000272904	RP11-392E22.11	chr9:38542475-38568419	-	635	4.24313	0.000974483
ENSG00000103023	PRSS54: protease, serine, 54	chr16:58313900-58328951	-	2112	2.23066	0.000983497
ENSG00000239219	RP11-379K17.4	chr3:169657140-169684522	-	7977	2.83885	0.000990871
ENSG00000154479	CCDC173: coiled-coil domain containing 173	chr2:170501934-170550943	-	2236	3.35508	0.00100055
ENSG00000198763	MT-ND2: mitochondrially encoded NADH dehydrogenase 2	chrM:4468-5510	+	1042	2.24116	0.00101452
ENSG00000263082	CTD-2034I21.2	chr16:50914119-50918012	+	2248	4.68838	0.00102452
ENSG00000267665	RP11-13K12.2	chr17:75523079-75532674	+	4613	6.29487	0.00103667
ENSG00000178171	AMER3: APC membrane recruitment protein 3	chr2:131513007-131525707	+	6543	5.2523	0.00104485
ENSG00000199683	RN7SKP185: RNA, 7SK small nuclear pseudogene 185	chr20:36603557-36603883	-	326	-3.97545	0.00105642
ENSG00000254740	RP11-334E6.3	chr11:119243415-119252323	+	894	2.23714	0.00105965
ENSG00000154319	FAM167A: family with sequence similarity 167, member A	chr8:11278971-11332224	-	5033	2.81183	0.00105965
ENSG00000239389	PCDHA13: protocadherin alpha 13	chr5:140261792-140391929	+	5321	2.12267	0.00107034
ENSG00000266939	AC005559.2	chr19:615885-617159	-	506	4.1255	0.00107047
ENSG00000146350	TBC1D32: TBC1 domain family, member 32	chr6:121400639-121655891	-	6912	1.8749	0.00107195
ENSG00000234695	AC002076.10	chr7:93520224-93522913	+	527	14.2707	0.00107345
ENSG00000160072	ATAD3B: ATPase family, AAA domain containing 3B	chr1:1407142-1433228	+	7748	-1.61044	0.00108349
ENSG00000259468	RP11-1084A12.2	chr15:34547486-34550033	+	387	2.08304	0.00108349
ENSG00000101935	AMMECR1: Alport syndrome, mental retardation, midface hypoplasia and elliptocytosis chromosomal region gene 1	chrX:109437413-109683461	-	6516	1.71711	0.00110629
ENSG00000272259	RP11-305P22.9	chr20:61640734-61716423	+	3936	8.01861	0.00112638
ENSG00000107864	CPEB3: cytoplasmic polyadenylation element binding protein 3	chr10:93806448-94050844	-	7895	1.59355	0.00112674
ENSG00000273108	RP11-416N2.4	chr10:105368375-105369807	+	1432	3.11987	0.00112674
ENSG00000103184	SEC14L5: SEC14-like 5 (S. cerevisiae)	chr16:5008317-5069159	+	6477	3.89977	0.00112888
ENSG00000157890	MEGF11: multiple EGF-like-domains 11	chr15:66187416-66546085	-	9365	2.68732	0.00113174
ENSG00000198888	MT-ND1: mitochondrially encoded NADH dehydrogenase 1	chrM:3305-4261	+	956	2.3455	0.00113277
ENSG00000265962	RP11-674N23.1	chr18:8695853-8707619	-	818	5.07176	0.00114281
ENSG00000225135	RP11-361F15.2	chr6:147708799-147711601	+	1477	1.57273	0.00114396
ENSG00000265168	RP11-192H23.5	chr17:26900134-26901261	+	298	2.90338	0.00117503														1
ENSG00000168038	ULK4: unc-51 like kinase 4	chr3:41288089-42003922	-	6579	2.17802	0.00119284
ENSG00000207523	SNORA66: small nucleolar RNA, H/ACA box 66	chr1:93306275-93306408	+	133	2.60549	0.00119427
ENSG00000188452	CERKL: ceramide kinase-like	chr2:182401402-182545392	-	4765	2.68633	0.00120635														3	(LZTS3),	mRNA.
ENSG00000237221	PPEF1-AS1: PPEF1 antisense RNA 1	chrX:18706761-18709723	-	430	13.9137	0.00120719
ENSG00000161642	ZNF385A: zinc finger protein 385A	chr12:54762916-54785082	-	3179	2.02833	0.00122457
ENSG00000166415	WDR72: WD repeat domain 72	chr15:53805937-54055075	-	8572	-7.21232	0.00123192
ENSG00000225345	SNX18P3: sorting nexin 18 pseudogene 3	chr9:38566256-38568208	-	1952	3.12105	0.00123313
ENSG00000174498	IGDCC3: immunoglobulin superfamily, DCC subclass, member 3	chr15:65619464-65670378	-	5552	3.16619	0.00125651
ENSG00000236508	ATP13A5-AS1: ATP13A5 antisense RNA 1	chr3:193025032-193032151	+	476	5.87194	0.00126549
ENSG00000104814	MAP4K1: mitogen-activated protein kinase kinase kinase kinase 1	chr19:39078280-39109522	-	3953	2.66532	0.00126638
ENSG00000116604	MEF2D: myocyte enhancer factor 2D	chr1:156433518-156470620	-	6400	1.59878	0.00131223
ENSG00000101349	PAK7: p21 protein (Cdc42/Rac)-activated kinase 7	chr20:9518035-9819689	-	4929	2.87808	0.00132091
ENSG00000204965	PCDHA5: protocadherin alpha 5	chr5:140201221-140391929	+	5456	2.04876	0.00132589
ENSG00000150873	C2orf50: chromosome 2 open reading frame 50	chr2:11273178-11286916	+	2938	2.83801	0.00133744
ENSG00000168152	THAP9: THAP domain containing 9	chr4:83821836-83841122	+	4332	1.5005	0.00135844
ENSG00000237751	LINC01143: long intergenic non-protein coding RNA 1143	chr2:71115000-71117089	+	625	5.40333	0.00135844
ENSG00000204962	PCDHA8: protocadherin alpha 8	chr5:140220906-140391929	+	5311	2.05879	0.00136142
ENSG00000204970	PCDHA1: protocadherin alpha 1	chr5:140165875-140391929	+	5437	2.05201	0.00136179
ENSG00000204961	PCDHA9: protocadherin alpha 9	chr5:140227047-140391929	+	9563	2.04699	0.00136972
ENSG00000100314	CABP7: calcium binding protein 7	chr22:30116072-30127828	+	3259	3.29155	0.00139127
ENSG00000023839	ABCC2: ATP-binding cassette, sub-family C (CFTR/MRP), member 2	chr10:101542488-101611949	+	6232	3.16629	0.00140491
ENSG00000231165	TRBV26OR9-2: T cell receptor beta variable 26/OR9-2 (pseudogene)	chr9:33695764-33696057	+	293	2.45025	0.00142698
ENSG00000204963	PCDHA7: protocadherin alpha 7	chr5:140213968-140391929	+	5236	2.04167	0.00149232
ENSG00000250120	PCDHA10: protocadherin alpha 10	chr5:140235594-140391929	+	5293	2.02928	0.00150417
ENSG00000182674	KCNB2: potassium voltage-gated channel, Shab-related subfamily, member 2	chr8:73449625-73850584	+	3582	7.7539	0.00151723
ENSG00000204969	PCDHA2: protocadherin alpha 2	chr5:140174443-140391929	+	6047	2.03243	0.00152028
ENSG00000256087	ZNF432: zinc finger protein 432	chr19:52534631-52598991	-	5985	1.50985	0.00154069
ENSG00000248458	AL139147.1: Uncharacterized protein	chr1:67131546-67142710	-	1156	2.81857	0.00154407
ENSG00000204967	PCDHA4: protocadherin alpha 4	chr5:140186658-140391929	+	5377	2.01762	0.00155071
ENSG00000198786	MT-ND5: mitochondrially encoded NADH dehydrogenase 5	chrM:12335-14147	+	1812	2.1699	0.00155235
ENSG00000142661	MYOM3: myomesin 3	chr1:24382524-24438665	-	9371	3.66424	0.00156465
ENSG00000271901	RP11-266E6.3	chr13:35120065-35245319	-	273	7.84266	0.00157186
ENSG00000187772	LIN28B: lin-28 homolog B (C. elegans)	chr6:105404922-105531207	+	5505	2.8698	0.00158606
ENSG00000096696	DSP: desmoplakin	chr6:7541807-7586950	+	10093	2.10849	0.00160178
ENSG00000232335	RP11-435D7.3	chr1:36204989-36209177	+	539	4.16163	0.00160178
ENSG00000270035	RP11-338N10.2	chr1:7758362-7758932	-	570	4.27427	0.0016048
ENSG00000249158	PCDHA11: protocadherin alpha 11	chr5:140248688-140391929	+	5257	2.05112	0.001608
ENSG00000227621	PHBP11: prohibitin pseudogene 11	chr1:224044280-224045089	-	809	4.39075	0.00166709
ENSG00000255408	PCDHA3: protocadherin alpha 3	chr5:140180782-140391929	+	5341	2.04213	0.00167316
ENSG00000167131	CCDC103: coiled-coil domain containing 103	chr17:42976509-42982758	+	3895	2.40194	0.00169421
ENSG00000240453	RP11-206L10.10	chr1:745488-753092	-	402	2.43642	0.00169421
ENSG00000145780	FEM1C: fem-1 homolog c (C. elegans)	chr5:114856607-114880591	-	5813	1.5354	0.00172476
ENSG00000264169	RN7SL665P: RNA, 7SL, cytoplasmic 665, pseudogene	chr9:133275652-133275950	+	298	5.14554	0.00172581
ENSG00000273014	RP11-225B17.2	chr7:32798493-32798965	+	472	2.16371	0.00173157
ENSG00000111664	GNB3: guanine nucleotide binding protein (G protein), beta polypeptide 3	chr12:6949117-6956557	+	3437	2.62011	0.00174844
ENSG00000156876	SASS6: spindle assembly 6 homolog (C. elegans)	chr1:100549118-100598511	-	3972	1.62905	0.00175978
ENSG00000230092	RP11-206L10.8	chr1:736258-745541	-	523	2.45234	0.00176303
ENSG00000171757	LRRC34: leucine rich repeat containing 34	chr3:169511215-169530774	-	4851	1.76963	0.00178052
ENSG00000067225	PKM: pyruvate kinase, muscle	chr15:72491369-72524164	-	8572	1.64726	0.00179031
ENSG00000204923	FBXO48: F-box protein 48	chr2:68686550-68694390	-	5666	1.75806	0.00179031
ENSG00000080823	MOK: MOK protein kinase	chr14:102690836-102771537	-	10996	2.3135	0.00179031
ENSG00000105696	TMEM59L: transmembrane protein 59-like	chr19:18718239-18731849	+	2626	2.66476	0.00179031
ENSG00000064687	ABCA7: ATP-binding cassette, sub-family A (ABC1), member 7	chr19:1040101-1065571	+	8365	3.375	0.00179031
ENSG00000163093	BBS5: Bardet-Biedl syndrome 5	chr2:170335687-170382432	+	5493	1.61144	0.0017965
ENSG00000106069	CHN2: chimerin 2	chr7:29161889-29553944	+	10853	1.81328	0.0017965
ENSG00000131389	SLC6A6: solute carrier family 6 (neurotransmitter transporter), member 6	chr3:14444075-14530857	+	8262	2.3531	0.00182436
ENSG00000240571	RP11-775D22.3	chr7:129813557-129845201	+	575	1.65516	0.0018414
ENSG00000239474	KLHL41: kelch-like family member 41	chr2:170366211-170382772	+	2620	2.17541	0.00185634
ENSG00000205129	C4orf47: chromosome 4 open reading frame 47	chr4:186347393-186370980	+	1375	3.26093	0.0018898
ENSG00000227407	AC008746.3	chr19:54941831-54945878	-	529	3.10495	0.00189592
ENSG00000206535	LNP1: leukemia NUP98 fusion partner 1	chr3:100120036-100175163	+	2249	1.7647	0.00190315
ENSG00000255420	RP11-236J17.3	chr11:8032824-8038036	-	1563	5.64419	0.00190362
ENSG00000198744	RP5-857K21.11	chr1:569755-570302	+	547	2.14689	0.00192259
ENSG00000227110	LMCD1-AS1: LMCD1 antisense RNA 1 (head to head)	chr3:7994491-8653610	-	6458	2.2607	0.00192375
ENSG00000173253	DMRT2: doublesex and mab-3 related transcription factor 2	chr9:1050353-1057552	+	2925	4.40653	0.00198838
ENSG00000129968	ABHD17A: abhydrolase domain containing 17A	chr19:1876808-1885546	-	6139	-1.55015	0.00199287
ENSG00000213165	AC090425.1	chr3:179343365-179345434	+	2068	2.21766	0.00200009
ENSG00000081842	PCDHA6: protocadherin alpha 6	chr5:140207562-140391929	+	5374	2.02035	0.00207586
ENSG00000147676	MAL2: mal, T-cell differentiation protein 2 (gene/pseudogene)	chr8:120177272-120257913	+	3431	3.25882	0.0021151
ENSG00000198796	ALPK2: alpha-kinase 2	chr18:56148478-56296189	-	9431	4.9059	0.00212768
ENSG00000153237	CCDC148: coiled-coil domain containing 148	chr2:159027592-159313265	-	3790	1.92378	0.00213957
ENSG00000167654	ATCAY: ataxia, cerebellar, Cayman type	chr19:3879861-3928077	+	5403	3.17362	0.00216438
ENSG00000266002	RP11-567L7.5	chr17:57477848-57480664	-	215	2.26045	0.00219241
ENSG00000103021	CCDC113: coiled-coil domain containing 113	chr16:58265060-58317740	+	5927	2.11166	0.00223161
ENSG00000143147	GPR161: G protein-coupled receptor 161	chr1:168053996-168106821	-	5902	-1.55935	0.00225614
ENSG00000261188	CTA-445C9.14	chr22:26908502-26910534	+	2032	1.95563	0.00226032
ENSG00000066056	TIE1: tyrosine kinase with immunoglobulin-like and EGF-like domains 1	chr1:43766663-43788779	+	6694	-1.90935	0.00226784
ENSG00000214595	EML6: echinoderm microtubule associated protein like 6	chr2:54950635-55199157	+	14422	2.72322	0.0022851
ENSG00000258399	MEG8: maternally expressed 8 (non-protein coding)	chr14:101361106-101402336	+	2246	-2.60654	0.00234385														containing	1
ENSG00000109103	UNC119: unc-119 homolog (C. elegans)	chr17:26873724-26879686	-	5128	2.6826	0.00235505
ENSG00000154240	CEP112: centrosomal protein 112kDa	chr17:63631655-64188202	-	7849	1.80401	0.00238253
ENSG00000183873	SCN5A: sodium channel, voltage-gated, type V, alpha subunit	chr3:38589547-38691164	-	10017	2.58722	0.00241806
ENSG00000106348	IMPDH1: IMP (inosine 5'-monophosphate) dehydrogenase 1	chr7:128032330-128050306	-	3662	2.19468	0.00245259
ENSG00000092529	CAPN3: calpain 3, (p94)	chr15:42640300-42704516	+	5129	-1.9674	0.00246836
ENSG00000204624	PTCHD2: patched domain containing 2	chr1:11539222-11597641	+	6146	3.37436	0.00248046
ENSG00000198131	ZNF544: zinc finger protein 544	chr19:58739959-58788815	+	6953	1.62368	0.00249396
ENSG00000218839	FAM138C: family with sequence similarity 138, member C	chr9:34393-35856	-	1154	10.9068	0.00249576
ENSG00000117602	RCAN3: RCAN family member 3	chr1:24829386-24867530	+	6964	1.60686	0.00249624
ENSG00000176595	KBTBD11: kelch repeat and BTB (POZ) domain containing 11	chr8:1922043-1955102	+	6710	1.87127	0.00250716
ENSG00000198938	MT-CO3: mitochondrially encoded cytochrome c oxidase III	chrM:9205-9989	+	784	1.90121	0.00251307
ENSG00000198840	MT-ND3: mitochondrially encoded NADH dehydrogenase 3	chrM:10057-10403	+	346	2.16171	0.00251405
ENSG00000181409	AATK: apoptosis-associated tyrosine kinase	chr17:79091094-79139877	-	6225	-1.70263	0.00254233
ENSG00000230897	RPS18P12: ribosomal protein S18 pseudogene 12	chr17:14608392-14608851	-	459	2.38418	0.00254506
ENSG00000167306	MYO5B: myosin VB	chr18:47349182-47721463	-	10490	2.07728	0.00258176
ENSG00000223612	RP11-289I10.2	chr1:148193171-148193875	+	704	2.5269	0.00263408
ENSG00000251664	PCDHA12: protocadherin alpha 12	chr5:140255057-140391929	+	5233	1.99232	0.00273655
ENSG00000104290	FZD3: frizzled family receptor 3	chr8:28351728-28431775	+	13770	1.80238	0.00274396
ENSG00000129295	LRRC6: leucine rich repeat containing 6	chr8:133584319-133687838	-	2622	1.54693	0.00277853
ENSG00000188177	ZC3H6: zinc finger CCCH-type containing 6	chr2:113033170-113097640	+	11803	1.63427	0.00277853
ENSG00000164061	BSN: bassoon presynaptic cytomatrix protein	chr3:49591921-49708978	+	16225	1.87857	0.00277853
ENSG00000138587	MNS1: meiosis-specific nuclear structural 1	chr15:56713741-56757335	-	2504	1.90558	0.00277854
ENSG00000060656	PTPRU: protein tyrosine phosphatase, receptor type, U	chr1:29563027-29653325	+	6700	2.01871	0.00278753
ENSG00000214447	FAM187A: family with sequence similarity 187, member A	chr17:42977134-42982758	+	3404	2.38843	0.00281588
ENSG00000198899	MT-ATP6: mitochondrially encoded ATP synthase 6	chrM:8525-9206	+	681	2.32368	0.00282671
ENSG00000133063	CHIT1: chitinase 1 (chitotriosidase)	chr1:203181954-203242769	-	7730	11.0067	0.00283897
ENSG00000197927	C2orf27A: chromosome 2 open reading frame 27A	chr2:132479947-132524973	+	2354	-2.56061	0.00284189
ENSG00000135119	RNFT2: ring finger protein, transmembrane 2	chr12:117176095-117291436	+	6152	1.69315	0.00284189
ENSG00000187672	ERC2: ELKS/RAB6-interacting/CAST family member 2	chr3:55542335-56502391	-	7933	3.2285	0.00284189
ENSG00000105613	MAST1: microtubule associated serine/threonine kinase 1	chr19:12944764-12985765	+	6533	3.25223	0.00284189
ENSG00000153832	FBXO36: F-box protein 36	chr2:230787017-230877825	+	3945	1.82417	0.00298802
ENSG00000270659	RP11-105N14.1	chr2:214017693-214018383	+	690	2.15233	0.00298939
ENSG00000269978	RP11-338N10.3	chr1:7760763-7761030	-	267	4.64378	0.00300284
ENSG00000187017	ESPN: espin	chr1:6484847-6521430	+	4109	2.98288	0.0030222
ENSG00000150783	TEX12: testis expressed 12	chr11:112038094-112043282	+	1155	3.77479	0.00307908
ENSG00000220804	AC093642.5	chr2:243030783-243102304	+	1955	1.73017	0.00309473
ENSG00000236085	ACTG1P4: actin, gamma 1 pseudogene 4	chr1:104112174-104113296	+	1122	2.78597	0.00309595
ENSG00000268460	AC006262.6	chr19:46706682-46718094	+	5911	4.83561	0.00313228
ENSG00000149564	ESAM: endothelial cell adhesion molecule	chr11:124622025-124632186	-	3373	-1.52025	0.00316087
ENSG00000253223	RP11-409C19.2	chr8:67896369-67898422	-	2053	3.2563	0.00318861
ENSG00000129911	KLF16: Kruppel-like factor 16	chr19:1852398-1863567	-	2954	1.84652	0.00321146
ENSG00000232900	RP4-697P8.3	chr20:10855980-10889920	-	2006	3.71838	0.00321528
ENSG00000258700	LINC00871: long intergenic non-protein coding RNA 871	chr14:46410145-46971026	+	1349	5.39915	0.00328972
ENSG00000172748	ZNF596: zinc finger protein 596	chr8:182136-197342	+	5385	1.58794	0.00330322
ENSG00000111834	RSPH4A: radial spoke head 4 homolog A (Chlamydomonas)	chr6:116937641-116954148	+	2840	2.62052	0.00330972
ENSG00000087299	L2HGDH: L-2-hydroxyglutarate dehydrogenase	chr14:50704280-50779266	-	3911	1.57711	0.00332926
ENSG00000136943	CTSV: cathepsin V	chr9:99794939-99801925	-	1721	4.22142	0.0033584
ENSG00000250567	CTD-2154H6.1	chr5:102744641-102748212	-	555	6.00127	0.00340009
ENSG00000115297	TLX2: T-cell leukemia homeobox 2	chr2:74740589-74744274	+	2775	3.46559	0.00343786
ENSG00000244567	AC096772.6	chr2:208686013-208687493	-	1262	1.68573	0.00350921
ENSG00000144229	THSD7B: thrombospondin, type I, domain containing 7B	chr2:137523114-138435287	+	6762	2.62556	0.00351102
ENSG00000138823	MTTP: microsomal triglyceride transfer protein	chr4:100484917-100545156	+	5398	3.95929	0.00351412
ENSG00000153944	MSI2: musashi RNA-binding protein 2	chr17:55333211-55762046	+	21471	1.52535	0.00353333
ENSG00000175766	EIF4E1B: eukaryotic translation initiation factor 4E family member 1B	chr5:176057682-176073642	+	3296	3.70792	0.00355765
ENSG00000198886	MT-ND4: mitochondrially encoded NADH dehydrogenase 4	chrM:10758-12136	+	1378	2.26129	0.00358365
ENSG00000167232	ZNF91: zinc finger protein 91	chr19:23487792-23578362	-	10397	1.78456	0.00362784
ENSG00000130287	NCAN: neurocan	chr19:19322781-19363042	+	6905	7.57347	0.00366782
ENSG00000143194	MAEL: maelstrom spermatogenic transposon silencer	chr1:166958345-166991451	+	3043	2.92464	0.00371738
ENSG00000081277	PKP1: plakophilin 1 (ectodermal dysplasia/skin fragility syndrome)	chr1:201252579-201302121	+	6211	2.15139	0.00374072
ENSG00000123977	DAW1: dynein assembly factor with WDR repeat domains 1	chr2:228735769-228789060	+	2933	7.9867	0.00378466
ENSG00000149294	NCAM1: neural cell adhesion molecule 1	chr11:112831996-113149158	+	12768	2.31381	0.00387757
ENSG00000150630	VEGFC: vascular endothelial growth factor C	chr4:177604688-177713881	-	2423	-2.00473	0.00388862
ENSG00000267520	RP11-373L24.1	chr2:61153043-61158745	+	5702	1.52749	0.00393172
ENSG00000183473	SSTR3: somatostatin receptor 3	chr22:37600277-37608362	-	4520	7.06375	0.0039935
ENSG00000235512	TAB3-AS2: TAB3 antisense RNA 2	chrX:30872437-30872824	+	292	1.6478	0.00403761
ENSG00000137821	LRRC49: leucine rich repeat containing 49	chr15:71145577-71342414	+	6409	1.51039	0.00403927
ENSG00000243659	RP11-4K3__A.3	chr1:27637730-27638329	+	282	2.66315	0.00410524
ENSG00000228549	U1: U1 spliceosomal RNA	chr1:17197439-17200587	+	2963	3.05555	0.00410524
ENSG00000139329	LUM: lumican	chr12:91496405-91505608	-	3008	5.87935	0.00410524
ENSG00000139266	MARCH9: membrane-associated ring finger (C3HC4) 9	chr12:58148880-58154190	+	4005	1.66384	0.00416331
ENSG00000153982	GDPD1: glycerophosphodiester phosphodiesterase domain containing 1	chr17:57297827-57353328	+	2970	1.76997	0.00431602
ENSG00000069667	RORA: RAR-related orphan receptor A	chr15:60780482-61521518	-	17033	1.867	0.00431602
ENSG00000244998	CTD-3064M3.4	chr8:142400038-142402674	-	1380	3.22684	0.00431602
ENSG00000240194	CYMP: chymosin pseudogene	chr1:111023373-111033899	+	1263	8.3691	0.00431602
ENSG00000079819	EPB41L2: erythrocyte membrane protein band 4.1-like 2	chr6:131160486-131384462	-	10247	1.63839	0.00432496
ENSG00000172361	CCDC11: coiled-coil domain containing 11	chr18:47753562-47792892	-	1851	1.89206	0.00440321
ENSG00000151812	SLC35F4: solute carrier family 35, member F4	chr14:58030639-58448912	-	4240	2.6768	0.00440321
ENSG00000170959	DCDC1: doublecortin domain containing 1	chr11:30851915-31391357	-	13160	2.23906	0.00441257
ENSG00000273172	AC108004.2	chr17:33614-41378	-	1185	3.47464	0.00451724
ENSG00000101665	SMAD7: SMAD family member 7	chr18:46446222-46477081	-	3692	-1.66455	0.0045753
ENSG00000175707	C1orf172: chromosome 1 open reading frame 172	chr1:27276052-27286897	-	1793	2.56284	0.00459012
ENSG00000144031	ANKRD53: ankyrin repeat domain 53	chr2:71205509-71212626	+	2523	2.26271	0.00459883
ENSG00000139835	GRTP1: growth hormone regulated TBC protein 1	chr13:113978504-114018446	-	2656	1.77264	0.00468094
ENSG00000250989	RP11-392E22.5	chr9:38543100-38543443	-	343	5.05624	0.00471281
ENSG00000227908	CTD-2031P19.3	chr5:55290994-55299477	+	2289	3.53159	0.00472679
ENSG00000093100	XXbac-B461K10.4	chr22:18270417-18294263	-	4328	-1.54677	0.00476956
ENSG00000162194	C11orf48: chromosome 11 open reading frame 48	chr11:62430286-62439727	-	3653	1.67728	0.00476956
ENSG00000144847	IGSF11: immunoglobulin superfamily, member 11	chr3:118619403-118864915	-	4883	1.61861	0.00479681
ENSG00000224911	AC015936.3	chr17:42980528-42981914	-	504	2.48277	0.00480866
ENSG00000130783	CCDC62: coiled-coil domain containing 62	chr12:123258873-123312075	+	4479	1.94072	0.00493265
ENSG00000243232	PCDHAC2: protocadherin alpha subfamily C, 2	chr5:140345819-140391936	+	5970	1.98155	0.00495295
ENSG00000109736	MFSD10: major facilitator superfamily domain containing 10	chr4:2932287-2936586	-	3159	-1.90341	0.00518016
ENSG00000242659	RP11-271C24.2	chr3:113465718-113466255	-	303	1.92789	0.00518016
ENSG00000122778	KIAA1549: KIAA1549	chr7:138516125-138666064	-	12464	2.17466	0.00528566
ENSG00000182791	CCDC87: coiled-coil domain containing 87	chr11:66357639-66360554	-	2915	2.24098	0.00533239
ENSG00000188994	ZNF292: zinc finger protein 292	chr6:87862550-87973914	+	13128	1.51593	0.00542141
ENSG00000154978	VOPP1: vesicular, overexpressed in cancer, prosurvival protein 1	chr7:55503748-55640681	-	5361	1.87094	0.00552532
ENSG00000214870	AC004540.5	chr7:26438212-26538594	+	4151	2.34232	0.00562475
ENSG00000260641	RP11-1299A16.3	chr4:99580054-99585701	+	5647	2.62002	0.0056341
ENSG00000138190	EXOC6: exocyst complex component 6	chr10:94590934-94819250	+	6359	1.90346	0.00566549
ENSG00000258461	RP11-164J13.1	chr15:42640300-42704515	+	4670	-1.91959	0.00569517
ENSG00000146950	SHROOM2: shroom family member 2	chrX:9754495-9917483	+	8253	2.14373	0.00574562
ENSG00000143774	GUK1: guanylate kinase 1	chr1:228327662-228336685	+	4725	1.59822	0.00581788
ENSG00000141576	RNF157: ring finger protein 157	chr17:74138533-74236454	-	7802	1.73701	0.00582572
ENSG00000135097	MSI1: musashi RNA-binding protein 1	chr12:120779132-120806983	-	3090	1.95758	0.00582572
ENSG00000043355	ZIC2: Zic family member 2	chr13:100634025-100639018	+	3301	7.19795	0.00595989
ENSG00000163531	NFASC: neurofascin	chr1:204797778-204991950	+	21318	2.02743	0.00596074
ENSG00000102890	ELMO3: engulfment and cell motility 3	chr16:67233013-67237932	+	2575	-2.07028	0.00625005
ENSG00000226516	FAM138B: family with sequence similarity 138, member B	chr2:114334958-114336429	+	1232	5.86708	0.00625005
ENSG00000240891	PLCXD2: phosphatidylinositol-specific phospholipase C, X domain containing 2	chr3:111393522-111565294	+	2927	2.13974	0.0063294
ENSG00000132872	SYT4: synaptotagmin IV	chr18:40847842-40857615	-	4437	2.43437	0.00634038
ENSG00000219806	ATP5F1P6: ATP synthase, H+ transporting, mitochondrial Fo complex, subunit B1 pseudogene 6	chr6:139935574-139936341	-	767	1.77868	0.00634428
ENSG00000181790	BAI1: brain-specific angiogenesis inhibitor 1	chr8:143530790-143626370	+	7356	-2.41818	0.00637434
ENSG00000135740	SLC9A5: solute carrier family 9, subfamily A (NHE5, cation proton antiporter 5), member 5	chr16:67271585-67306093	+	5419	-1.80679	0.00644419
ENSG00000047597	XK: X-linked Kx blood group (McLeod syndrome)	chrX:37545011-37591383	+	5206	2.35182	0.00644419
ENSG00000141622	RNF165: ring finger protein 165	chr18:43906771-44043103	+	11419	2.98957	0.00644419
ENSG00000196296	ATP2A1: ATPase, Ca++ transporting, cardiac muscle, fast twitch 1	chr16:28889725-28915830	+	4587	1.91662	0.00653005
ENSG00000134775	FHOD3: formin homology 2 domain containing 3	chr18:33877676-34360018	+	7965	2.03854	0.00655267
ENSG00000183185	GABRR3: gamma-aminobutyric acid (GABA) A receptor, rho 3	chr3:97705516-97754148	-	5703	5.74153	0.0065587														protein	(liprin),	alpha	2
ENSG00000130477	UNC13A: unc-13 homolog A (C. elegans)	chr19:17712136-17799401	-	11438	2.43145	0.00657972
ENSG00000234996	RP11-480I12.7	chr1:202830881-202844369	+	2321	2.36756	0.00659105
ENSG00000104679	R3HCC1: R3H domain and coiled-coil containing 1	chr8:23127632-23153792	+	2630	1.515	0.00664608
ENSG00000254951	RP11-494M8.4	chr11:7775939-7927502	-	2822	4.65852	0.00669936
ENSG00000247627	MTND4P12: MT-ND4 pseudogene 12	chr5:134262349-134263726	-	1377	2.61836	0.00671373
ENSG00000238058	RP11-432J22.2	chr9:138799657-138805359	+	311	2.62406	0.00678333
ENSG00000197753	LHFPL5: lipoma HMGIC fusion partner-like 5	chr6:35773069-35801651	+	2961	1.5277	0.00680936
ENSG00000161609	CCDC155: coiled-coil domain containing 155	chr19:49891474-49921251	+	5624	4.00462	0.00680936
ENSG00000149257	SERPINH1: serpin peptidase inhibitor, clade H (heat shock protein 47), member 1, (collagen binding protein 1)	chr11:75273100-75283828	+	4914	-1.73073	0.00686743
ENSG00000229108	AC005550.4	chr7:15728002-15735116	+	697	8.08984	0.00692407
ENSG00000243156	MICAL3: microtubule associated monooxygenase, calponin and LIM domain containing 3	chr22:18270414-18507325	-	22361	-1.51241	0.0070145
ENSG00000177125	ZBTB34: zinc finger and BTB domain containing 34	chr9:129622943-129648157	+	6606	1.5087	0.0070145
ENSG00000048342	CC2D2A: coiled-coil and C2 domain containing 2A	chr4:15471488-15603180	+	7570	1.7438	0.0070145
ENSG00000137210	TMEM14B: transmembrane protein 14B	chr6:10747991-10852986	+	4815	1.61084	0.00702416
ENSG00000163357	DCST1: DC-STAMP domain containing 1	chr1:155006299-155023406	+	3193	2.31868	0.00732864
ENSG00000160179	ABCG1: ATP-binding cassette, sub-family G (WHITE), member 1	chr21:43619798-43717354	+	6124	1.59594	0.0073406
ENSG00000144045	DQX1: DEAQ box RNA-dependent ATPase 1	chr2:74745257-74753463	-	2940	2.73282	0.00735957
ENSG00000182379	NXPH4: neurexophilin 4	chr12:57610577-57620232	+	2150	3.74934	0.00735957
ENSG00000266709	RP11-214O1.2	chr17:14207170-14208822	+	1652	2.85356	0.00737235
ENSG00000118162	KPTN: kaptin (actin binding protein)	chr19:47978400-47987525	-	2124	-1.88299	0.00740172
ENSG00000236714	AC005592.1	chr5:142125164-142140563	+	2237	2.55188	0.00749196
ENSG00000164675	IQUB: IQ motif and ubiquitin domain containing	chr7:123092453-123175131	-	5893	1.79318	0.00768846
ENSG00000270270	CTC-559E9.10	chr19:19981531-19982108	-	577	-6.16377	0.00775736
ENSG00000263050	RP11-667K14.3	chr17:1946768-1948262	-	443	1.78915	0.00775736
ENSG00000007001	UPP2: uridine phosphorylase 2	chr2:158733213-158992666	+	2957	3.68537	0.00778084
ENSG00000169247	SH3TC2: SH3 domain and tetratricopeptide repeats 2	chr5:148303201-148442726	-	15047	2.24309	0.00778244
ENSG00000225442	MPRIP-AS1: MPRIP antisense RNA 1	chr17:16979351-16981066	-	1058	-3.26768	0.00780538
ENSG00000259114	AC005484.5	chr14:74498499-74549566	+	1715	1.58762	0.00792972
ENSG00000153933	DGKE: diacylglycerol kinase, epsilon 64kDa	chr17:54911459-54946036	+	10041	1.84453	0.00795506
ENSG00000267322	SCARNA17	chr18:47340392-47377429	+	1615	2.23191	0.00796114
ENSG00000262343	RP11-353N14.3	chr17:77821856-77823909	-	324	9.96388	0.00797113
ENSG00000135749	PCNXL2: pecanex-like 2 (Drosophila)	chr1:233119180-233431459	-	13815	1.53196	0.00798483
ENSG00000102755	FLT1: fms-related tyrosine kinase 1	chr13:28874488-29069265	-	8072	-1.89148	0.00810255
ENSG00000111218	PRMT8: protein arginine methyltransferase 8	chr12:3490514-3703139	+	6644	4.3079	0.00822935
ENSG00000244564	RP11-14D22.1	chr3:64430906-64440508	+	565	6.09852	0.00823055
ENSG00000258301	RP11-488C13.5	chr14:77248082-77253067	-	1836	1.66383	0.00825297
ENSG00000131969	ABHD12B: abhydrolase domain containing 12B	chr14:51338877-51371688	+	4444	1.85532	0.00825407
ENSG00000120925	RNF170: ring finger protein 170	chr8:42704779-42752433	-	6055	1.51347	0.00828707
ENSG00000166402	TUB: tubby bipartite transcription factor	chr11:8040790-8127659	+	6722	1.62279	0.00843832
ENSG00000165113	GKAP1: G kinase anchoring protein 1	chr9:86354335-86444431	-	3381	1.61456	0.00846537
ENSG00000131650	KREMEN2: kringle containing transmembrane protein 2	chr16:3013944-3018384	+	2614	2.46812	0.00846537
ENSG00000113555	PCDH12: protocadherin 12	chr5:141323149-141349304	-	6818	-1.76463	0.0084986
ENSG00000257879	RP11-90C1.1	chr12:78820605-78836732	-	1010	4.99185	0.00870721
ENSG00000119737	GPR75: G protein-coupled receptor 75	chr2:54080049-54087126	-	2115	2.22693	0.00879028
ENSG00000229645	LINC00341: long intergenic non-protein coding RNA 341	chr14:95873605-95876427	-	2822	2.06456	0.00882923
ENSG00000265558	MIR3918: microRNA 3918	chr6:159185692-159185785	-	93	-2.98542	0.0088552
ENSG00000146530	VWDE: von Willebrand factor D and EGF domains	chr7:12370510-12443567	-	6489	-6.48448	0.00894821
ENSG00000169258	GPRIN1: G protein regulated inducer of neurite outgrowth 1	chr5:176022802-176037134	-	4211	1.786	0.00903241
ENSG00000273171	CTB-96E2.2: Homeobox protein SEBOX	chr17:26691309-26695033	-	851	3.62527	0.00937359
ENSG00000271830	RP11-1C8.7	chr8:104493493-104493847	-	354	9.43357	0.00946977
ENSG00000145882	PCYOX1L: prenylcysteine oxidase 1 like	chr5:148737569-148749216	+	6069	1.70371	0.00947503
ENSG00000162946	DISC1: disrupted in schizophrenia 1	chr1:231762560-232177018	+	12137	1.58515	0.00952827
ENSG00000245526	LINC00461: long intergenic non-protein coding RNA 461	chr5:87803362-87986858	-	6174	3.7886	0.00953861
ENSG00000084234	APLP2: amyloid beta (A4) precursor-like protein 2	chr11:129939731-130014699	+	7444	1.53128	0.00974489
ENSG00000205208	C4orf46: chromosome 4 open reading frame 46	chr4:159587830-159593407	-	3730	1.61918	0.009751
ENSG00000107014	RLN2: relaxin 2	chr9:5299867-5304969	-	1278	3.15023	0.0098985
ENSG00000267127	RP11-795F19.5: Protein RBFADN	chr18:77794345-77854968	+	3902	1.75297	0.0100178
ENSG00000243930	RPS12P21: ribosomal protein S12 pseudogene 21	chr11:112089048-112089443	+	395	4.00524	0.0100964
ENSG00000259071	RP11-247L20.4	chr14:50793243-50794627	-	446	1.54228	0.0101107
ENSG00000253477	RP11-1C8.4	chr8:104495625-104513904	-	999	4.3003	0.0102097
ENSG00000163293	NIPAL1: NIPA-like domain containing 1	chr4:47916158-48042188	+	5981	3.48762	0.0103508
ENSG00000128581	RABL5: RAB, member RAS oncogene family-like 5	chr7:100956974-100965104	-	3736	1.60003	0.0104183														2
ENSG00000255994	CCDC177: coiled-coil domain containing 177	chr14:70037482-70038032	-	550	3.56695	0.0104183
ENSG00000005448	WDR54: WD repeat domain 54	chr2:74648804-74652882	+	2860	1.61176	0.0104421
ENSG00000108773	KAT2A: K(lysine) acetyltransferase 2A	chr17:40265125-40273376	-	3769	-2.20781	0.0106377
ENSG00000095015	MAP3K1: mitogen-activated protein kinase kinase kinase 1, E3 ubiquitin protein ligase	chr5:56111400-56191979	+	7716	1.57376	0.0106377
ENSG00000261126	RBFADN: RBFA downstream neighbor (non-protein coding)	chr18:77806899-77853362	+	6623	2.49155	0.0106506
ENSG00000214198	RP11-642P15.1	chr12:104237526-104323989	-	6339	2.02069	0.0106746
ENSG00000196890	HIST3H2BB: histone cluster 3, H2bb	chr1:228645807-228646259	+	452	1.99859	0.0107178
ENSG00000182809	CRIP2: cysteine-rich protein 2	chr14:105939298-105946499	+	4829	-1.51336	0.0109029
ENSG00000225113	RP5-1160K1.3	chr1:110138846-110140403	+	596	2.13581	0.0111195
ENSG00000196547	MAN2A2: mannosidase, alpha, class 2A, member 2	chr15:91445447-91465814	+	10002	1.68722	0.0112508
ENSG00000105655	ISYNA1: inositol-3-phosphate synthase 1	chr19:18545197-18549111	-	3284	-1.7102	0.0113101
ENSG00000167614	TTYH1: tweety family member 1	chr19:54926392-54948080	+	7069	2.34338	0.0114588
ENSG00000259898	CYP4F33P: cytochrome P450, family 4, subfamily F, polypeptide 33, pseudogene	chr9:38542310-38542566	-	256	3.9068	0.0116128
ENSG00000186377	CYP4X1: cytochrome P450, family 4, subfamily X, polypeptide 1	chr1:47427035-47516423	+	2941	-1.73484	0.0116529
ENSG00000140859	KIFC3: kinesin family member C3	chr16:57792128-57896957	-	7552	1.55481	0.011655
ENSG00000131089	ARHGEF9: Cdc42 guanine nucleotide exchange factor (GEF) 9	chrX:62854846-63005426	-	6673	1.70641	0.011655
ENSG00000183783	KCTD8: potassium channel tetramerization domain containing 8	chr4:44175925-44450824	-	2704	1.7821	0.011713														1
ENSG00000210191	MT-TL2: mitochondrially encoded tRNA leucine 2 (CUN)	chrM:12264-12335	+	71	2.90475	0.011763
ENSG00000162461	SLC25A34: solute carrier family 25, member 34	chr1:16062899-16067891	+	3195	-2.65366	0.0118144
ENSG00000248905	FMN1: formin 1	chr15:33057746-33486897	-	20046	1.71495	0.0118669
ENSG00000243113	RP11-480I12.9	chr1:202842421-202843454	+	1033	2.60806	0.0119359
ENSG00000273331	TM4SF19: Transmembrane 4 L6 family member 19	chr3:196042952-196065244	-	964	1.93293	0.0119942
ENSG00000229023	AC067945.3	chr2:191857364-191858293	-	618	2.20659	0.0122767
ENSG00000261532	RP11-304L19.8	chr16:2261997-2262864	+	580	-1.92246	0.0124701
ENSG00000176769	TCERG1L: transcription elongation regulator 1-like	chr10:132890653-133109984	-	5258	2.21825	0.0124701
ENSG00000248893	FAM138E: family with sequence similarity 138, member E	chr15:102495087-102496615	+	1219	10.5272	0.0129023
ENSG00000157423	HYDIN: HYDIN, axonemal central pair apparatus protein	chr16:70841280-71264625	-	23411	1.99436	0.0129094
ENSG00000185739	SRL: sarcalumenin	chr16:4239374-4292081	-	5702	2.33154	0.0129824
ENSG00000011332	DPF1: D4, zinc and double PHD fingers family 1	chr19:38701645-38720354	-	4800	2.55568	0.0130642
ENSG00000167081	PBX3: pre-B-cell leukemia homeobox 3	chr9:128509623-128729656	+	4529	1.52695	0.0132407
ENSG00000254377	LINC00966: long intergenic non-protein coding RNA 966	chr8:65285884-65296344	+	3483	4.48809	0.0134817
ENSG00000273010	RP11-96K19.5	chr1:111505923-111507271	+	1348	1.56336	0.0134968
ENSG00000171811	TTC40: tetratricopeptide repeat domain 40	chr10:134621895-134756327	-	10561	1.89043	0.0134968
ENSG00000197183	C20orf112: chromosome 20 open reading frame 112	chr20:31030861-31172876	-	9448	1.53391	0.0135968
ENSG00000118492	ADGB: androglobin	chr6:146920100-147136598	+	7773	3.82812	0.0136227
ENSG00000160216	AGPAT3: 1-acylglycerol-3-phosphate O-acyltransferase 3	chr21:45285066-45406417	+	11296	1.58003	0.0140851
ENSG00000110697	PITPNM1: phosphatidylinositol transfer protein, membrane-associated 1	chr11:67259238-67273734	-	6449	1.61271	0.0141116
ENSG00000131941	RHPN2: rhophilin, Rho GTPase binding protein 2	chr19:33469498-33555794	-	4804	2.08409	0.0141828
ENSG00000251583	AC008427.2	chr5:149311576-149312231	-	655	2.82217	0.0141828
ENSG00000138400	MDH1B: malate dehydrogenase 1B, NAD (soluble)	chr2:207602486-207630271	-	3110	1.8112	0.014323
ENSG00000236360	RP11-334A14.2	chr1:53458867-53459374	-	507	2.25991	0.0143473
ENSG00000197299	BLM: Bloom syndrome, RecQ helicase-like	chr15:91260557-91358859	+	6015	2.27609	0.014445
ENSG00000258702	RP11-433J8.1	chr14:97059069-97062099	+	3030	5.06111	0.0146262
ENSG00000239881	RPS27P25: ribosomal protein S27 pseudogene 25	chr12:120807242-120809491	+	498	2.96361	0.0151501
ENSG00000213355	CNN2P8: calponin 2 pseudogene 8	chr2:95403081-95403994	+	913	4.08988	0.0155037
ENSG00000254898	RP11-513D5.2	chr8:38193498-38195069	+	434	-1.66158	0.0155645
ENSG00000271359	RP11-84C13.1	chr4:90032650-90033519	+	686	1.53545	0.0155761
ENSG00000112137	PHACTR1: phosphatase and actin regulator 1	chr6:12717892-13288645	+	8489	-1.54368	0.0159832
ENSG00000145087	STXBP5L: syntaxin binding protein 5-like	chr3:120626918-121143608	+	11085	2.12962	0.0159832
ENSG00000085552	IGSF9: immunoglobulin superfamily, member 9	chr1:159896828-159915386	-	6620	2.65986	0.016069
ENSG00000140873	ADAMTS18: ADAM metallopeptidase with thrombospondin type 1 motif, 18	chr16:77281709-77469011	-	6678	3.88786	0.0160953
ENSG00000198712	MT-CO2: mitochondrially encoded cytochrome c oxidase II	chrM:7584-8268	+	684	1.89816	0.0161276
ENSG00000177542	SLC25A22: solute carrier family 25 (mitochondrial carrier: glutamate), member 22	chr11:790474-798316	-	4539	1.5716	0.0162201
ENSG00000215104	CHMP1B2P: charged multivesicular body protein 1B2, pseudogene	chrX:79528829-79565669	-	500	2.33297	0.0162201
ENSG00000010626	LRRC23: leucine rich repeat containing 23	chr12:6982732-7023407	+	3054	1.62045	0.0165792
ENSG00000261873	RP11-515E23.1	chr17:53545426-53588299	-	566	4.25956	0.0166203
ENSG00000224152	AC009506.1	chr2:160471806-160473593	+	1494	1.62765	0.0167998
ENSG00000129282	MRM1: mitochondrial rRNA methyltransferase 1 homolog (S. cerevisiae)	chr17:34958000-34965407	+	1857	-1.76819	0.0169666														A4
ENSG00000269145	AC007192.6	chr19:18255331-18262501	-	463	-1.91822	0.017117
ENSG00000268192	AP002956.1	chr11:119027589-119027930	-	48	4.33345	0.017117
ENSG00000251321	PCAT4: prostate cancer associated transcript 4 (non-protein coding)	chr4:80748624-80798924	+	2247	7.06088	0.017117
ENSG00000267123	CTD-2357A8.3	chr17:76613470-76628139	-	1271	6.22291	0.0171537
ENSG00000268358	EPB41L4A-AS2: EPB41L4A antisense RNA 2 (head to head)	chr5:111755279-111756310	+	1031	-1.82238	0.0172436														1
ENSG00000185250	PPIL6: peptidylprolyl isomerase (cyclophilin)-like 6	chr6:109711417-109762374	-	4481	1.56501	0.0172436
ENSG00000237441	RGL2: ral guanine nucleotide dissociation stimulator-like 2	chr6:33259430-33267101	-	4636	-1.53466	0.0173296
ENSG00000203952	CCDC160: coiled-coil domain containing 160	chrX:133371076-133380237	+	1790	2.15406	0.0175192
ENSG00000225746	AL132709.5	chr14:101403737-101426536	+	2986	-1.74692	0.0179448
ENSG00000133878	DUSP26: dual specificity phosphatase 26 (putative)	chr8:33448855-33457624	-	2046	1.88472	0.0180672
ENSG00000271614	LINC00936: long intergenic non-protein coding RNA 936	chr12:90102735-90106367	+	3632	1.64674	0.0181998
ENSG00000019505	SYT13: synaptotagmin XIII	chr11:45261851-45307870	-	5424	2.28889	0.0181998
ENSG00000141696	LEPREL4: leprecan-like 4	chr17:39958198-39968856	-	3740	-1.60247	0.0184059
ENSG00000141570	CBX8: chromobox homolog 8	chr17:77765930-77775482	-	4164	1.6603	0.0184673
ENSG00000148200	NR6A1: nuclear receptor subfamily 6, group A, member 1	chr9:127279553-127533589	-	7124	1.76163	0.0186561
ENSG00000111665	CDCA3: cell division cycle associated 3	chr12:6953956-6961230	-	5653	2.05857	0.0186561
ENSG00000165388	ZNF488: zinc finger protein 488	chr10:48355023-48373866	+	4442	2.46224	0.0186561
ENSG00000131773	KHDRBS3: KH domain containing, RNA binding, signal transduction associated 3	chr8:136469699-136668965	+	8645	-1.68383	0.0187197
ENSG00000104219	ZDHHC2: zinc finger, DHHC-type containing 2	chr8:17013537-17082308	+	6735	1.80593	0.0187197
ENSG00000143140	GJA5: gap junction protein, alpha 5, 40kDa	chr1:147228331-147245484	-	3256	-1.84338	0.0189102
ENSG00000156687	UNC5D: unc-5 homolog D (C. elegans)	chr8:35092974-35654068	+	10816	3.75294	0.0189102
ENSG00000165309	ARMC3: armadillo repeat containing 3	chr10:23216952-23326518	+	6065	2.83989	0.0189821
ENSG00000205090	TMEM240: transmembrane protein 240	chr1:1470553-1475833	-	752	-2.19439	0.0192297
ENSG00000104341	LAPTM4B: lysosomal protein transmembrane 4 beta	chr8:98787284-98865241	+	3197	1.87409	0.0194586
ENSG00000135127	CCDC64: coiled-coil domain containing 64	chr12:120427672-120532298	+	4793	1.98646	0.0194586
ENSG00000271417	RP11-909M7.3	chr14:101433988-101452987	+	1004	-3.03997	0.0195136
ENSG00000259661	AC068831.15	chr15:91463447-91464416	-	795	1.66689	0.0196506
ENSG00000103260	METRN: meteorin, glial cell differentiation regulator	chr16:765114-769655	+	3692	-1.54974	0.0197885
ENSG00000236540	AC006547.13	chr22:20050502-20058066	-	1797	-1.51083	0.0198141
ENSG00000161714	PLCD3: phospholipase C, delta 3	chr17:43186334-43210721	-	6750	1.61613	0.0198638
ENSG00000203876	RP11-451M19.3: Uncharacterized protein	chr10:111701028-111713649	-	1663	3.02995	0.0198638
ENSG00000245534	RP11-219B17.1	chr15:60771376-60922836	+	2036	1.66441	0.0198703
ENSG00000110328	GALNT18: UDP-N-acetyl-alpha-D-galactosamine:polypeptide N-acetylgalactosaminyltransferase 18	chr11:11292422-11643552	-	3627	-1.79909	0.0201097
ENSG00000100065	CARD10: caspase recruitment domain family, member 10	chr22:37886399-37915549	-	5652	-1.62937	0.0201237
ENSG00000273270	RP11-212P7.2	chr7:128164069-128171123	-	7054	1.63538	0.0201237
ENSG00000187775	DNAH17: dynein, axonemal, heavy chain 17	chr17:76419777-76573476	-	16142	2.59187	0.0201237
ENSG00000256870	SLC5A8: solute carrier family 5 (sodium/monocarboxylate cotransporter), member 8	chr12:101549270-101604185	-	4178	3.58356	0.0204313
ENSG00000259153	RP6-65G23.3	chr14:71276921-71282120	+	716	2.05737	0.0206083
ENSG00000109072	VTN: vitronectin	chr17:26691289-26700110	-	3092	3.33371	0.0206137
ENSG00000254782	RP11-155D18.12	chr3:51995227-52008047	-	547	1.60636	0.0207688
ENSG00000253522	MIR146A: microRNA 146a	chr5:159895274-159914433	+	2301	-2.19921	0.0208733
ENSG00000261645	DISC1FP1: DISC1 fusion partner 1 (non-protein coding)	chr11:89984399-90648220	+	2926	12.5646	0.0209612
ENSG00000124587	PEX6: peroxisomal biogenesis factor 6	chr6:42931607-42946958	-	3499	-1.99868	0.0210054
ENSG00000158292	GPR153: G protein-coupled receptor 153	chr1:6307405-6321035	-	4082	-1.67461	0.0210054
ENSG00000168634	WFDC13: WAP four-disulfide core domain 13	chr20:44330654-44337456	+	1372	6.12902	0.0214014
ENSG00000260261	RP11-480A16.1	chr3:195676058-195679566	-	3508	-2.6009	0.0214272
ENSG00000188596	C12orf55: chromosome 12 open reading frame 55	chr12:96883348-97269333	+	12719	1.70121	0.0215438
ENSG00000075914	EXOSC7: exosome component 7	chr3:45016732-45077558	+	4442	-1.56111	0.0216211
ENSG00000265817	FSBP: fibrinogen silencer binding protein	chr8:95390604-95449180	-	3182	1.69957	0.0216211
ENSG00000169762	TAPT1: transmembrane anterior posterior transformation 1	chr4:16162127-16229033	-	7828	1.69704	0.021646
ENSG00000265126	CTB-187M2.2	chr17:19315098-19316431	-	567	-3.52695	0.0217574
ENSG00000212916	MAP10: microtubule-associated protein 10	chr1:232940642-232946092	+	5450	1.68727	0.0218088
ENSG00000213667	PGGT1BP1: protein geranylgeranyltransferase type I, beta subunit pseudogene 1	chr10:52486706-52487729	-	1023	5.82234	0.0218088
ENSG00000143001	TMEM61: transmembrane protein 61	chr1:55446464-55457966	+	1097	5.83141	0.0218522
ENSG00000182601	HS3ST4: heparan sulfate (glucosamine) 3-O-sulfotransferase 4	chr16:25703346-26149009	+	3379	2.85817	0.0219861
ENSG00000127252	HRASLS: HRAS-like suppressor	chr3:192958913-192995527	+	1169	2.33516	0.0223449
ENSG00000231028	LINC00271: long intergenic non-protein coding RNA 271	chr6:135818488-136037193	+	4201	1.79297	0.0225042
ENSG00000259009	TPRX2P: tetra-peptide repeat homeobox 2 pseudogene	chr19:48337700-48364769	+	981	2.46805	0.0225549														group)
ENSG00000232040	SCAND3: SCAN domain containing 3	chr6:28539406-28583989	-	5824	1.51333	0.0226119
ENSG00000136261	BZW2: basic leucine zipper and W2 domains 2	chr7:16685755-16746148	+	3662	1.75187	0.0229555
ENSG00000256225	AL590710.1	chr9:136627016-136628425	-	1407	-1.57656	0.0230238
ENSG00000236048	AC013470.6	chr7:12510977-12512171	+	1194	2.06817	0.0230282
ENSG00000130158	DOCK6: dedicator of cytokinesis 6	chr19:11309970-11373157	-	12435	-1.6275	0.023221
ENSG00000186976	EFCAB6: EF-hand calcium binding domain 6	chr22:43924623-44208217	-	8562	1.58959	0.0232257
ENSG00000187094	CCK: cholecystokinin	chr3:42299316-42307699	-	2085	4.17117	0.0232257
ENSG00000129946	SHC2: SHC (Src homology 2 domain containing) transforming protein 2	chr19:416582-460996	-	4796	-1.6228	0.023444
ENSG00000272675	AC004019.18	chr22:18036249-18037847	+	1598	2.06036	0.0236712
ENSG00000206892	RNU6-42P: RNA, U6 small nuclear 42, pseudogene	chr3:196511850-196511957	-	107	3.07606	0.0243886
ENSG00000213889	PPM1N: protein phosphatase, Mg2+/Mn2+ dependent, 1N (putative)	chr19:45992034-46005768	+	2571	2.13947	0.024571
ENSG00000105538	RASIP1: Ras interacting protein 1	chr19:49223843-49243978	-	4149	-1.57241	0.0246129
ENSG00000273314	RP5-1136G13.2	chr7:148393558-148395756	-	2198	1.61138	0.0246129
ENSG00000215899	RP11-439L8.2	chr1:31960435-31961777	-	1342	-2.66904	0.0246294														polypeptide	2
ENSG00000086300	SNX10: sorting nexin 10	chr7:26331540-26413949	+	3421	2.15094	0.0248941
ENSG00000234155	RP11-30P6.6	chr6:86096936-86099904	-	2513	4.20386	0.0248941
ENSG00000205581	HMGN1: high mobility group nucleosome binding domain 1	chr21:40714240-40721573	-	5102	1.59265	0.0250489
ENSG00000158077	NLRP14: NLR family, pyrin domain containing 14	chr11:7041676-7092539	+	3628	2.24386	0.0251043
ENSG00000145416	MARCH1: membrane-associated ring finger (C3HC4) 1, E3 ubiquitin protein ligase	chr4:164445449-165305202	-	10421	1.77848	0.0253422
ENSG00000182645	CCDC172: coiled-coil domain containing 172	chr10:118083939-118139541	+	1777	8.49996	0.0253547
ENSG00000213780	GTF2H4: general transcription factor IIH, polypeptide 4, 52kDa	chr6:30875960-30881883	+	2353	-1.52151	0.0253562
ENSG00000188130	MAPK12: mitogen-activated protein kinase 12	chr22:50683878-50700254	-	9421	-1.63027	0.0254436
ENSG00000224383	C17orf72: chromosome 17 open reading frame 72	chr17:62075710-62081664	+	4142	-1.58779	0.0254436
ENSG00000139537	CCDC65: coiled-coil domain containing 65	chr12:49297892-49325623	+	2373	1.86309	0.0256433
ENSG00000217075	AC007401.2: Uncharacterized protein	chr2:36758947-36779411	-	430	-1.89203	0.0256439
ENSG00000186280	KDM4D: lysine (K)-specific demethylase 4D	chr11:94706844-94732682	+	2978	1.69273	0.0257039
ENSG00000214982	PARGP1: poly (ADP-ribose) glycohydrolase pseudogene 1	chr10:51623416-51732824	+	2674	1.50902	0.026299
ENSG00000233927	RPS28: ribosomal protein S28	chr19:8386041-8388224	+	2119	-2.38651	0.0263372
ENSG00000154310	TNIK: TRAF2 and NCK interacting kinase	chr3:170779127-171178197	-	8572	1.5397	0.02643
ENSG00000235058	ZMYND10-AS1: ZMYND10 antisense RNA 1	chr3:50378536-50383128	+	250	3.71118	0.026471
ENSG00000130045	NXNL2: nucleoredoxin-like 2	chr9:91150015-91199189	+	2339	2.59856	0.0266511
ENSG00000230286	AC013472.4	chr2:27173175-27232675	-	306	4.30925	0.0267226
ENSG00000225489	RP11-390F4.3	chr9:6716547-6727438	+	2327	2.78985	0.0268323
ENSG00000224287	MSL3P1: male-specific lethal 3 homolog (Drosophila) pseudogene 1	chr2:234774082-234777090	-	2278	1.85463	0.0274376
ENSG00000197275	RAD54B: RAD54 homolog B (S. cerevisiae)	chr8:95384187-95487337	-	5313	1.66005	0.0276828
ENSG00000183346	C10orf107: chromosome 10 open reading frame 107	chr10:63422718-63526524	+	1685	2.40426	0.0277309
ENSG00000196071	OR2L13: olfactory receptor, family 2, subfamily L, member 13	chr1:248100492-248264224	+	1886	3.16005	0.0279026
ENSG00000180773	SLC36A4: solute carrier family 36 (proton/amino acid symporter), member 4	chr11:92877340-92931130	-	9681	1.5341	0.0279779
ENSG00000261063	RP11-538I12.2	chr16:77235370-77283854	-	566	1.55581	0.0280846
ENSG00000144935	TRPC1: transient receptor potential cation channel, subfamily C, member 1	chr3:142442915-142526730	+	4768	1.53533	0.0281357
ENSG00000260231	JHDM1D-AS1: JHDM1D antisense RNA 1 (head to head)	chr7:139877060-139879440	+	2380	1.74855	0.028216
ENSG00000261617	RP11-243A14.1	chr16:9449444-9501950	+	5298	4.66993	0.028216
ENSG00000267467	APOC4: apolipoprotein C-IV	chr19:45445494-45452820	+	1953	3.60152	0.0282831
ENSG00000224916	APOC4-APOC2: APOC4-APOC2 readthrough (NMD candidate)	chr19:45445494-45452822	+	1829	3.60152	0.0282831
ENSG00000140057	AK7: adenylate kinase 7	chr14:96858447-96955764	+	5001	2.05686	0.0288383
ENSG00000164743	C8orf48: chromosome 8 open reading frame 48	chr8:13424351-13425796	+	1445	1.85448	0.0291861
ENSG00000254162	RP11-48B3.3	chr8:81447240-81451370	-	3766	2.03193	0.0291861
ENSG00000106013	ANKRD7: ankyrin repeat domain 7	chr7:117854726-117882785	+	1631	2.23722	0.0291861
ENSG00000097096	SYDE2: synapse defective 1, Rho GTPase, homolog 2 (C. elegans)	chr1:85622555-85666729	-	6451	1.66552	0.0292952
ENSG00000267125	CTB-31O20.6	chr19:1852397-1853621	+	483	1.65634	0.0293541
ENSG00000182325	FBXL6: F-box and leucine-rich repeat protein 6	chr8:145579090-145583036	-	3375	-1.51982	0.0293553
ENSG00000236229	VEZF1P1: vascular endothelial zinc finger 1 pseudogene 1	chr3:192873244-192874997	-	1541	2.90515	0.0294885
ENSG00000234482	RP11-433J22.2	chr1:147229425-147230517	+	510	-1.74986	0.0296598
ENSG00000184545	DUSP8: dual specificity phosphatase 8	chr11:1575273-1593150	-	4616	2.09038	0.0296598
ENSG00000143537	ADAM15: ADAM metallopeptidase domain 15	chr1:155023041-155035252	+	6585	-1.57017	0.0296893
ENSG00000228399	RP4-575N6.2	chr1:101721829-101722172	+	343	-2.29862	0.0297006
ENSG00000108684	ASIC2: acid-sensing (proton-gated) ion channel 2	chr17:31340104-32501983	-	5597	2.10685	0.0300841
ENSG00000158555	GDPD5: glycerophosphodiester phosphodiesterase domain containing 5	chr11:75145684-75236948	-	9867	1.51774	0.0301004
ENSG00000108342	CSF3: colony stimulating factor 3 (granulocyte)	chr17:38171613-38174066	+	2220	-8.44529	0.0301357
ENSG00000139767	SRRM4: serine/arginine repetitive matrix 4	chr12:119419299-119600856	+	8835	3.55205	0.0301588
ENSG00000164746	C7orf57: chromosome 7 open reading frame 57	chr7:48075107-48100901	+	2287	4.54288	0.0302282
ENSG00000165995	CACNB2: calcium channel, voltage-dependent, beta 2 subunit	chr10:18429605-18830798	+	6537	1.87582	0.0306634														member	2
ENSG00000248692	RP11-84A1.3	chr4:62937469-63031272	-	947	-2.97472	0.0312128
ENSG00000268670	CTD-2622I13.3	chr19:4061612-4062747	-	684	-2.74621	0.0312344
ENSG00000256894	RP11-283G6.3	chr12:26278087-26279550	-	826	1.88882	0.0312344
ENSG00000261763	RP11-442N1.2	chr3:139397461-139401406	-	3945	3.28108	0.031249
ENSG00000162753	SLC9C2: solute carrier family 9, member C2 (putative)	chr1:173469602-173572233	-	4916	2.63504	0.0317888
ENSG00000263146	RP11-849I19.1	chr18:76736554-76739074	-	1732	2.97026	0.0320486
ENSG00000259488	RP11-154J22.1	chr15:48604549-48624053	-	1099	-1.61575	0.0320864
ENSG00000157093	LYZL4: lysozyme-like 4	chr3:42438569-42452092	-	1013	9.53261	0.0320864
ENSG00000138311	ZNF365: zinc finger protein 365	chr10:64133950-64431771	+	9073	1.87743	0.0322244
ENSG00000134438	RAX: retina and anterior neural fold homeobox	chr18:56934266-56941318	-	3725	5.08692	0.0322244
ENSG00000150627	WDR17: WD repeat domain 17	chr4:176986984-177103978	+	7817	1.77731	0.0327242
ENSG00000184348	HIST1H2AK: histone cluster 1, H2ak	chr6:27805657-27806117	-	460	2.0201	0.0327242
ENSG00000105392	CRX: cone-rod homeobox	chr19:48322702-48346587	+	6324	2.41546	0.0330057
ENSG00000125895	TMEM74B: transmembrane protein 74B	chr20:1161204-1166059	-	2210	-2.08113	0.0330107
ENSG00000263970	RP11-789C17.5	chr18:8406758-8406951	-	193	-1.64698	0.033067
ENSG00000262601	CTC-786C10.1	chr16:85204881-85218969	+	777	-2.17866	0.0334452
ENSG00000260966	RP11-690D19.3	chr11:102921415-102926528	-	5113	1.64769	0.0340105
ENSG00000269235	HCCAT3: hepatocellular carcinoma associated transcript 3 (non-protein coding)	chr19:52452386-52484620	+	1018	1.75417	0.0341992
ENSG00000012223	LTF: lactotransferrin	chr3:46477135-46526724	-	4247	-5.56625	0.0342345
ENSG00000183615	FAM167B: family with sequence similarity 167, member B	chr1:32712833-32714457	+	936	-2.15107	0.0345265
ENSG00000207405	SNORA64: small nucleolar RNA, H/ACA box 64	chr16:2012973-2013107	-	134	-3.10519	0.0345955
ENSG00000173917	HOXB2: homeobox B2	chr17:46618255-46623441	-	3460	-2.13084	0.0346096
ENSG00000143507	DUSP10: dual specificity phosphatase 10	chr1:221874765-221915518	-	3474	1.75628	0.0346096
ENSG00000172915	NBEA: neurobeachin	chr13:35516423-36247159	+	11941	1.65255	0.0346563
ENSG00000180881	CAPS2: calcyphosine 2	chr12:75669758-75784708	-	6241	1.82196	0.0346593
ENSG00000068001	HYAL2: hyaluronoglucosaminidase 2	chr3:50355220-50360337	-	4545	-1.6659	0.0347949
ENSG00000121905	HPCA: hippocalcin	chr1:33351594-33364042	+	1991	-1.50469	0.0348123
ENSG00000234906	APOC2: apolipoprotein C-II	chr19:45449242-45452822	+	1312	3.55661	0.0348679
ENSG00000163328	GPR155: G protein-coupled receptor 155	chr2:175296965-175351822	-	7102	1.85993	0.0353965
ENSG00000227855	DPY19L2P3: DPY19L2 pseudogene 3	chr7:29689842-29782210	+	4263	1.68083	0.0356018
ENSG00000231185	AC005592.2	chr5:141704857-142051566	+	1811	1.60811	0.0356421
ENSG00000228288	PCAT6: prostate cancer associated transcript 6 (non-protein coding)	chr1:202780081-202781284	+	890	3.12275	0.0358418														polypeptide	2
ENSG00000170989	S1PR1: sphingosine-1-phosphate receptor 1	chr1:101702443-101707074	+	3071	-1.57217	0.0365709
ENSG00000211950	IGHV1-24: immunoglobulin heavy variable 1-24	chr14:106733143-106733639	-	411	-11.6054	0.0366081
ENSG00000102349	KLF8: Kruppel-like factor 8	chrX:56258853-56314322	+	9022	-1.55239	0.0366081
ENSG00000155984	TMEM185A: transmembrane protein 185A	chrX:148678215-148713568	-	5133	-1.50407	0.036733
ENSG00000268470	DNAH17-AS1: DNAH17 antisense RNA 1	chr17:76494910-76499138	+	4228	3.38718	0.0367751
ENSG00000106633	GCK: glucokinase (hexokinase 4)	chr7:44183871-44237769	-	4120	-2.29313	0.0368463
ENSG00000186417	GLDN: gliomedin	chr15:51633825-51700210	+	7144	2.59072	0.0368463
ENSG00000143195	ILDR2: immunoglobulin-like domain containing receptor 2	chr1:166882442-166944719	-	8283	1.96513	0.0372307
ENSG00000175414	ARL10: ADP-ribosylation factor-like 10	chr5:175792470-175828866	+	11459	-1.59673	0.0374154
ENSG00000271474	RP11-710C12.1	chr4:96470279-96473608	+	3329	1.76964	0.0374154
ENSG00000184838	PRR16: proline rich 16	chr5:119799972-120023027	+	2281	1.61635	0.0376995
ENSG00000157578	LCA5L: Leber congenital amaurosis 5-like	chr21:40777769-40817731	-	5823	1.64597	0.0378157
ENSG00000272056	RP11-503P10.1	chr2:27276485-27277144	-	659	1.54841	0.0380449
ENSG00000178917	ZNF852: zinc finger protein 852	chr3:44540461-44552128	-	4225	-1.57393	0.0383429
ENSG00000236279	CLEC2L: C-type lectin domain family 2, member L	chr7:139208601-139229730	+	2527	-3.50877	0.0384381
ENSG00000184635	ZNF93: zinc finger protein 93	chr19:20011721-20046384	+	4888	1.66784	0.0391153
ENSG00000260254	AP000997.2	chr11:115509280-115517680	+	8400	4.42411	0.0391306
ENSG00000259709	CTD-2184D3.7	chr15:52416757-52432443	+	1538	1.5688	0.0392227
ENSG00000250387	RP11-136K7.2	chr5:70647681-70742169	-	2767	4.49334	0.0394765
ENSG00000167535	CACNB3: calcium channel, voltage-dependent, beta 3 subunit	chr12:49207576-49222724	+	7153	-1.8561	0.0395842
ENSG00000259327	CTD-2184D3.6	chr15:52408770-52414328	+	874	1.5043	0.0396534
ENSG00000198947	DMD: dystrophin	chrX:31115793-33357558	-	18178	1.73963	0.0398255
ENSG00000133135	RNF128: ring finger protein 128, E3 ubiquitin protein ligase	chrX:105937023-106040223	+	3432	2.81806	0.0399406
ENSG00000234473	ZNF101P2: zinc finger protein 101 pseudogene 2	chr1:192962578-192963807	-	1229	2.53823	0.0404817
ENSG00000203343	AC009107.1	chr16:58315592-58316079	+	480	2.03484	0.0405278
ENSG00000073756	PTGS2: prostaglandin-endoperoxide synthase 2 (prostaglandin G/H synthase and cyclooxygenase)	chr1:186640922-186649559	-	5269	-2.92364	0.0406321
ENSG00000268965	AC061992.1: Uncharacterized protein	chr17:76422408-76422834	+	426	2.96345	0.0411738
ENSG00000187534	CTC-471F3.4	chr19:40448562-40449634	-	1072	-5.66195	0.0413216
ENSG00000188365	AC092171.2	chr7:5459476-5462753	+	753	-2.1083	0.0413216
ENSG00000238164	RP3-395M20.8	chr1:2481358-2488470	-	6137	-1.8745	0.0414315
ENSG00000234595	AC013733.3	chr2:182547839-182550434	+	635	3.84351	0.0414315
ENSG00000233080	CTA-714B7.5	chr22:35515816-35627049	-	648	6.66906	0.0420292
ENSG00000101331	CCM2L: cerebral cavernous malformation 2-like	chr20:30598244-30619984	+	2596	-1.50108	0.0422
ENSG00000202444	RNU5E-6P: RNA, U5E small nuclear 6, pseudogene	chr1:45285554-45285669	-	115	2.42401	0.0422
ENSG00000169962	TAS1R3: taste receptor, type 1, member 3	chr1:1266693-1270686	+	3433	-2.23739	0.0424217
ENSG00000124302	CHST8: carbohydrate (N-acetylgalactosamine 4-0) sulfotransferase 8	chr19:34112860-34264414	+	3052	2.43014	0.0424727
ENSG00000166763	STRCP1: stereocilin pseudogene 1	chr15:43991685-44010382	-	5328	4.00165	0.0426175
ENSG00000165566	AMER2: APC membrane recruitment protein 2	chr13:25735821-25746426	-	10605	2.41425	0.0426365
ENSG00000203362	RP3-337H4.8	chr6:43555966-43559099	-	990	2.09281	0.0427796
ENSG00000173715	C11orf80: chromosome 11 open reading frame 80	chr11:66511921-66610987	+	3953	1.59993	0.0433123
ENSG00000151640	DPYSL4: dihydropyrimidinase-like 4	chr10:134000403-134019280	+	3176	1.87047	0.0433313
ENSG00000188873	RPL10AP2: ribosomal protein L10a pseudogene 2	chr8:48068740-48069394	+	654	-2.44177	0.0434115
ENSG00000162337	LRP5: low density lipoprotein receptor-related protein 5	chr11:68080076-68216743	+	6164	-1.55926	0.0434115
ENSG00000203877	RIPPLY2: ripply transcriptional repressor 2	chr6:84562984-84567234	+	767	3.19815	0.0436346
ENSG00000178878	APOLD1: apolipoprotein L domain containing 1	chr12:12878850-12982909	+	7243	-1.75568	0.0448357
ENSG00000128271	ADORA2A: adenosine A2a receptor	chr22:24813846-24838328	+	4193	-1.8689	0.0452802
ENSG00000245975	RP11-30K9.6	chr15:59060270-59063173	-	1396	2.61389	0.0453041
ENSG00000162664	ZNF326: zinc finger protein 326	chr1:90460670-90501090	+	10984	1.55087	0.0456886
ENSG00000204396	VWA7: von Willebrand factor A domain containing 7	chr6:31733366-31745108	-	3703	1.7722	0.0456886
ENSG00000108187	PBLD: phenazine biosynthesis-like protein domain containing	chr10:70042416-70092806	-	5172	1.69936	0.0460871
ENSG00000105519	CAPS: calcyphosine	chr19:5911717-5915888	+	4097	-1.85367	0.0462807
ENSG00000248663	LINC00992: long intergenic non-protein coding RNA 992	chr5:116751204-116881993	+	1144	3.42095	0.0463308
ENSG00000120049	KCNIP2: Kv channel interacting protein 2	chr10:103585730-103603677	-	3294	1.96468	0.0474107
ENSG00000179029	TMEM107: transmembrane protein 107	chr17:8076554-8079717	-	3163	1.52393	0.0474222
ENSG00000108622	ICAM2: intercellular adhesion molecule 2	chr17:62079953-62097994	-	3243	-1.56701	0.0474288
ENSG00000196689	TRPV1: transient receptor potential cation channel, subfamily V, member 1	chr17:3468737-3500392	-	4995	1.7269	0.0474288
ENSG00000225083	GRTP1-AS1: GRTP1 antisense RNA 1	chr13:114005987-114016183	+	1177	1.79609	0.0476517
ENSG00000186472	PCLO: piccolo presynaptic cytomatrix protein	chr7:82383328-82792246	-	22870	1.54361	0.0483019
ENSG00000212802	RPL15P3: ribosomal protein L15 pseudogene 3	chr6:12514341-12515006	+	665	-2.26803	0.048349
ENSG00000226239	RP1-310O13.7	chr20:30615555-30619378	-	2013	-1.55886	0.0484246														polypeptide	1
ENSG00000211892	IGHG4: immunoglobulin heavy constant gamma 4 (G4m marker)	chr14:106090686-106092403	-	1110	-8.08654	0.048726
ENSG00000138741	TRPC3: transient receptor potential cation channel, subfamily C, member 3	chr4:122800181-122872909	-	4358	1.70223	0.0487292
ENSG00000223255	RN7SKP274: RNA, 7SK small nuclear pseudogene 274	chr17:34216561-34216808	+	247	-3.25917	0.048899
ENSG00000227051	C14orf132: chromosome 14 open reading frame 132	chr14:96505660-96560417	+	7966	-1.50348	0.0489686														polypeptide	1
ENSG00000224897	POT1-AS1: POT1 antisense RNA 1	chr7:124569926-124819369	+	6304	1.77311	0.049184
ENSG00000177699	RP11-16K12.1	chr15:79271230-79278268	+	1900	4.16988	0.049184
ENSG00000273156	RP11-127B20.2	chr4:83266028-83266693	-	665	2.32741	0.0492558
ENSG00000139438	FAM222A: family with sequence similarity 222, member A	chr12:110152032-110208312	+	3722	1.82602	0.0492837
ENSG00000255992	RP11-417L19.4	chr12:132409280-132413896	-	426	2.81448	0.0492873
ENSG00000160460	SPTBN4: spectrin, beta, non-erythrocytic 4	chr19:40972147-41082370	+	11677	1.5821	0.0492936
ENSG00000066855	MTFR1: mitochondrial fission regulator 1	chr8:66556968-66683496	+	4629	1.54472	0.0496764
ENSG00000226025	LGALS17A	chr19:40170013-40177013	+	2773	10.9422	0.0496764
ENSG00000248626	GAPDHP40: glyceraldehyde 3 phosphate dehydrogenase pseudogene 40	chr5:159377499-159378505	-	1006	1.55855	0.0497104
ENSG00000226948	RPS4XP2: ribosomal protein S4X pseudogene 2	chr20:4610072-4610865	-	793	2.53061	0.0497104
ENSG00000214541	RPS4XP3: ribosomal protein S4X pseudogene 3	chr20:55176756-55177169	+	413	-2.43813	0.0499735

## Sheet: iAMD vs. NEO RPE
IGB HyperLink	Alt Name	Location (hg19)	Strand	Total BPs	Fold Change: iAMD vs. NEO RPE	padj-value: iAMD vs. NEO RPE
ENSG00000104327	CALB1: calbindin 1, 28kDa	chr8:91070835-91107703	-	7138	-13.3849	1.17108e-10
ENSG00000269975	RP11-58B17.2	chr3:9540044-9541253	-	1209	-5.68831	1.17108e-10
ENSG00000226770	AC000124.1	chr7:127116936-127125858	+	957	-16.2659	8.11468e-10
ENSG00000054356	PTPRN: protein tyrosine phosphatase, receptor type, N	chr2:220154344-220174370	-	8261	-9.3543	8.11468e-10
ENSG00000230432	AC114803.3	chr2:220163723-220168852	+	311	-9.01446	8.11468e-10
ENSG00000074621	SLC24A1: solute carrier family 24 (sodium/potassium/calcium exchanger), member 1	chr15:65903703-65953333	+	9084	-8.44415	8.11468e-10
ENSG00000175161	CADM2: cell adhesion molecule 2	chr3:85008131-86123579	+	9990	-7.24034	8.11468e-10
ENSG00000160716	CHRNB2: cholinergic receptor, nicotinic, beta 2 (neuronal)	chr1:154540256-154552502	+	5867	-4.51786	8.11468e-10
ENSG00000174938	SEZ6L2: seizure related 6 homolog (mouse)-like 2	chr16:29882479-29910868	-	4110	-4.30988	8.11468e-10
ENSG00000250349	TM4SF2: Uncharacterized protein; cDNA FLJ59144, highly similar to Tetraspanin-7	chrX:37208582-38546928	+	954	-3.64222	8.11468e-10
ENSG00000109472	CPE: carboxypeptidase E	chr4:166282345-166419472	+	2958	-5.17073	2.23205e-09
ENSG00000047617	ANO2: anoctamin 2	chr12:5641034-6055398	-	6012	-5.76798	3.15525e-09
ENSG00000110436	SLC1A2: solute carrier family 1 (glial high affinity glutamate transporter), member 2	chr11:35272752-35441610	-	12331	-7.70231	3.35157e-09
ENSG00000105649	RAB3A: RAB3A, member RAS oncogene family	chr19:18307593-18314884	-	1818	-4.05941	3.75358e-09
ENSG00000248757	CTD-2193G5.1	chr5:102865376-102877686	-	432	-8.63193	4.34339e-09
ENSG00000152092	ASTN1: astrotactin 1	chr1:176826437-177134109	-	9225	-7.35515	4.34339e-09
ENSG00000156959	LHFPL4: lipoma HMGIC fusion partner-like 4	chr3:9543480-9595486	-	1893	-5.69135	4.34339e-09
ENSG00000116035	VAX2: ventral anterior homeobox 2	chr2:71127719-71160576	+	1147	-3.51143	4.37702e-09
ENSG00000175544	CABP4: calcium binding protein 4	chr11:67219876-67226699	+	2701	-9.28892	4.38267e-09
ENSG00000233875	RP11-61L14.6	chr1:154551540-154552139	-	321	-7.24126	4.38267e-09
ENSG00000007216	SLC13A2: solute carrier family 13 (sodium-dependent dicarboxylate transporter), member 2	chr17:26800310-26824799	+	3226	-21.4564	4.97919e-09
ENSG00000223572	CKMT1A: creatine kinase, mitochondrial 1A	chr15:43985083-43991420	+	3088	-8.79145	5.76886e-09
ENSG00000227279	AC015933.2	chr18:25534482-25543651	+	440	-6.14767	8.90063e-09
ENSG00000198794	SCAMP5: secretory carrier membrane protein 5	chr15:75249559-75313837	+	4874	-5.22393	8.90063e-09
ENSG00000118473	SGIP1: SH3-domain GRB2-like (endophilin) interacting protein 1	chr1:66999065-67213982	+	10493	-4.92287	9.5808e-09
ENSG00000272016	RP11-215G15.5	chr5:10654331-10657928	+	3597	-6.01322	1.137e-08
ENSG00000108370	RGS9: regulator of G-protein signaling 9	chr17:63133548-63223821	+	3664	-6.93658	1.17331e-08
ENSG00000138623	SEMA7A: semaphorin 7A, GPI membrane anchor (John Milton Hagen blood group)	chr15:74701629-74726808	-	4309	-6.15335	1.17331e-08
ENSG00000105409	ATP1A3: ATPase, Na+/K+ transporting, alpha 3 polypeptide	chr19:42470733-42501649	-	5069	-5.68842	1.17331e-08
ENSG00000155966	AFF2: AF4/FMR2 family, member 2	chrX:147582138-148082193	+	14006	-3.75437	1.26126e-08
ENSG00000106701	FSD1L: fibronectin type III and SPRY domain containing 1-like	chr9:108210076-108314714	+	9877	-3.50377	1.26126e-08
ENSG00000102003	SYP: synaptophysin	chrX:49044268-49056718	-	5203	-6.72897	1.35062e-08
ENSG00000063015	SEZ6: seizure related 6 homolog (mouse)	chr17:27281918-27333458	-	5103	-5.67058	1.35062e-08
ENSG00000154118	JPH3: junctophilin 3	chr16:87635440-87731762	+	5941	-4.48523	1.35062e-08
ENSG00000225968	ELFN1: extracellular leucine-rich repeat and fibronectin type III domain containing 1	chr7:1727754-1787590	+	3845	-2.70042	1.36493e-08
ENSG00000158445	KCNB1: potassium voltage-gated channel, Shab-related subfamily, member 1	chr20:47980413-48099184	-	11850	-9.41191	1.40879e-08
ENSG00000125814	NAPB: N-ethylmaleimide-sensitive factor attachment protein, beta	chr20:23355158-23402125	-	5188	-2.19623	1.58119e-08
ENSG00000108309	RUNDC3A: RUN domain containing 3A	chr17:42385780-42396039	+	4905	-3.69597	1.75381e-08
ENSG00000115255	REEP6: receptor accessory protein 6	chr19:1491164-1497926	+	2030	-5.31005	1.78655e-08
ENSG00000140199	SLC12A6: solute carrier family 12 (potassium/chloride transporter), member 6	chr15:34525459-34630261	-	6799	-2.40706	1.84437e-08
ENSG00000132932	ATP8A2: ATPase, aminophospholipid transporter, class I, type 8A, member 2	chr13:25946208-26599989	+	10330	-5.73738	1.85682e-08
ENSG00000116675	DNAJC6: DnaJ (Hsp40) homolog, subfamily C, member 6	chr1:65713901-65881552	+	6907	-2.96555	2.42487e-08
ENSG00000124507	PACSIN1: protein kinase C and casein kinase substrate in neurons 1	chr6:34433915-34503006	+	4712	-6.26686	2.50635e-08
ENSG00000251196	RP11-54F2.1	chr5:10652322-10656037	-	800	-5.3984	2.50635e-08
ENSG00000171450	CDK5R2: cyclin-dependent kinase 5, regulatory subunit 2 (p39)	chr2:219824376-219826876	+	2500	-10.5369	2.51085e-08
ENSG00000144868	TMEM108: transmembrane protein 108	chr3:132757234-133116636	+	8425	-4.58039	2.51085e-08
ENSG00000132535	DLG4: discs, large homolog 4 (Drosophila)	chr17:7093208-7123021	-	5746	-4.13533	2.51085e-08
ENSG00000267470	ZNF571-AS1: ZNF571 antisense RNA 1	chr19:38039815-38078249	+	4560	-4.02468	2.51085e-08
ENSG00000186314	PRELID2: PRELI domain containing 2	chr5:144851361-145214932	-	5375	-3.55461	2.51085e-08
ENSG00000165555	NOXRED1: NADP-dependent oxidoreductase domain containing 1	chr14:77860363-77889860	-	2492	-2.87034	2.76576e-08
ENSG00000240510	AL589765.1: Uncharacterized protein; cDNA FLJ36032 fis, clone TESTI2017069	chr1:151682908-151702070	+	1760	-5.5406	3.15865e-08
ENSG00000078369	GNB1: guanine nucleotide binding protein (G protein), beta polypeptide 1	chr1:1716728-1822495	-	6351	-2.93737	3.16412e-08
ENSG00000182985	CADM1: cell adhesion molecule 1	chr11:115039937-115375675	-	11015	-5.36545	3.52809e-08
ENSG00000138347	MYPN: myopalladin	chr10:69865911-69971774	+	6742	-8.78352	3.55098e-08
ENSG00000144407	PTH2R: parathyroid hormone 2 receptor	chr2:209224437-209719227	+	4391	-6.24662	4.28484e-08
ENSG00000103723	AP3B2: adaptor-related protein complex 3, beta 2 subunit	chr15:83328032-83378666	-	7514	-4.17122	4.28484e-08
ENSG00000156298	TSPAN7: tetraspanin 7	chrX:38420622-38548169	+	3105	-3.96682	4.28484e-08
ENSG00000187957	DNER: delta/notch-like EGF repeat containing	chr2:230222344-230579274	-	3935	-10.0671	5.07401e-08
ENSG00000089199	CHGB: chromogranin B (secretogranin 1)	chr20:5892075-5906007	+	4535	-8.21688	5.07401e-08
ENSG00000100583	SAMD15: sterile alpha motif domain containing 15	chr14:77843031-77857840	+	2616	-2.92609	5.1985e-08
ENSG00000273466	RP11-548H3.1	chr2:219497978-219498737	-	759	-4.18721	5.67391e-08
ENSG00000169783	LINGO1: leucine rich repeat and Ig domain containing 1	chr15:77905368-78113242	-	4902	-2.78372	6.07062e-08
ENSG00000242078	RP11-738B7.1	chr7:129423209-129425025	-	305	-11.4509	6.14595e-08
ENSG00000065609	SNAP91: synaptosomal-associated protein, 91kDa	chr6:84262598-84419410	-	6657	-6.36292	6.58273e-08
ENSG00000125207	PIWIL1: piwi-like RNA-mediated gene silencing 1	chr12:130822431-130857182	+	5280	-4.96408	6.75444e-08
ENSG00000149328	GLB1L2: galactosidase, beta 1-like 2	chr11:134201767-134248235	+	7280	-7.49156	6.84348e-08
ENSG00000132518	GUCY2D: guanylate cyclase 2D, membrane (retina-specific)	chr17:7905911-7923657	+	4040	-4.70799	6.84348e-08
ENSG00000130940	CASZ1: castor zinc finger 1	chr1:10696660-10856707	-	11336	-6.47781	6.90573e-08
ENSG00000189134	NKAPL: NFKB activating protein-like	chr6:28227097-28228736	+	1639	-2.578	7.19328e-08
ENSG00000099822	HCN2: hyperpolarization activated cyclic nucleotide-gated potassium channel 2	chr19:589892-617159	+	3408	-5.8492	7.35697e-08
ENSG00000185527	PDE6G: phosphodiesterase 6G, cGMP-specific, rod, gamma	chr17:79617488-79630142	-	1583	-11.0247	7.50287e-08
ENSG00000164236	ANKRD33B: ankyrin repeat domain 33B	chr5:10564441-10650308	+	2163	-5.33024	7.59237e-08
ENSG00000255599	AP000997.1	chr11:115498782-115500461	+	479	-13.9031	7.65986e-08
ENSG00000019505	SYT13: synaptotagmin XIII	chr11:45261851-45307870	-	5424	-5.15736	7.65986e-08
ENSG00000178796	RIIAD1: regulatory subunit of type II PKA R-subunit (RIIa) domain containing 1	chr1:151682908-151702281	+	2261	-5.3126	7.66246e-08
ENSG00000078018	MAP2: microtubule-associated protein 2	chr2:210288781-210598842	+	11559	-5.4013	7.8189e-08
ENSG00000144331	ZNF385B: zinc finger protein 385B	chr2:180306708-180726232	-	5310	-4.8376	7.8189e-08
ENSG00000132563	REEP2: receptor accessory protein 2	chr5:137774705-137782658	+	3284	-3.33584	7.8189e-08
ENSG00000188523	C9orf171: chromosome 9 open reading frame 171	chr9:135285429-135448704	+	2147	-8.64834	8.1718e-08
ENSG00000166111	SVOP: SV2 related protein homolog (rat)	chr12:109304657-109459045	-	3968	-5.77801	9.54133e-08
ENSG00000148600	CDHR1: cadherin-related family member 1	chr10:85954409-85979377	+	6189	-6.84676	1.00976e-07
ENSG00000183914	DNAH2: dynein, axonemal, heavy chain 2	chr17:7620671-7737062	+	17231	-11.542	1.04175e-07
ENSG00000113327	GABRG2: gamma-aminobutyric acid (GABA) A receptor, gamma 2	chr5:161494545-161582542	+	4447	-5.08828	1.04175e-07
ENSG00000164588	HCN1: hyperpolarization activated cyclic nucleotide-gated potassium channel 1	chr5:45259348-45696253	-	5405	-7.76457	1.04775e-07
ENSG00000111837	MAK: male germ cell-associated kinase	chr6:10762955-10838764	-	4378	-6.91688	1.04775e-07
ENSG00000246477	AF131216.6	chr8:11173373-11182938	-	5850	-5.19519	1.04775e-07
ENSG00000229922	RP11-240M16.1	chr6:138266502-138293659	+	815	-7.86756	1.07018e-07
ENSG00000272078	RP4-734G22.3	chr1:10699297-10714390	+	7923	-5.80984	1.14046e-07
ENSG00000183049	CAMK1D: calcium/calmodulin-dependent protein kinase ID	chr10:12391480-12877545	+	8746	-3.40582	1.14046e-07
ENSG00000197416	FABP12: fatty acid binding protein 12	chr8:82437215-82443613	-	613	-10.5309	1.2747e-07
ENSG00000112041	TULP1: tubby like protein 1	chr6:35465650-35480715	-	2958	-8.37339	1.2747e-07
ENSG00000130559	CAMSAP1: calmodulin regulated spectrin-associated protein 1	chr9:138700332-138799074	-	8642	-3.20646	1.36378e-07
ENSG00000266000	AL731561.2	chr10:48387523-48387622	+	99	-12.4216	1.37541e-07
ENSG00000100604	CHGA: chromogranin A (parathyroid secretory protein 1)	chr14:93389424-93401638	+	3102	-3.59931	1.39683e-07
ENSG00000076554	TPD52: tumor protein D52	chr8:80870570-81143467	-	8341	-3.93584	1.45285e-07
ENSG00000101222	SPEF1: sperm flagellar 1	chr20:3758150-3762095	-	1925	-5.36501	1.51133e-07
ENSG00000250592	RP11-39E3.3	chr3:130618257-130648820	-	340	-9.73584	1.70589e-07
ENSG00000185090	MANEAL: mannosidase, endo-alpha-like	chr1:38259473-38266809	+	3018	-2.52019	1.70589e-07
ENSG00000175175	PPM1E: protein phosphatase, Mg2+/Mn2+ dependent, 1E	chr17:56833229-57058983	+	2988	-5.52249	1.77051e-07
ENSG00000164199	GPR98: G protein-coupled receptor 98	chr5:89825160-90460038	+	23499	-5.50994	1.77204e-07
ENSG00000127914	AKAP9: A kinase (PRKA) anchor protein 9	chr7:91570180-91739987	+	18177	-2.54307	1.96414e-07
ENSG00000078053	AMPH: amphiphysin	chr7:38423304-38671167	-	5636	-6.05379	2.18636e-07
ENSG00000229931	RP1-151F17.1	chr6:16761368-16762883	+	698	-3.81368	2.37949e-07
ENSG00000267757	C19orf83: chromosome 19 open reading frame 83	chr19:46144751-46146098	+	1235	-3.81921	2.43189e-07
ENSG00000008086	CDKL5: cyclin-dependent kinase-like 5	chrX:18443702-18671749	+	3576	-2.09857	2.43189e-07
ENSG00000235335	AC016723.4	chr2:168671283-168797654	-	922	-7.91578	2.48998e-07
ENSG00000210194	MT-TE: mitochondrially encoded tRNA glutamic acid	chrM:14672-14741	-	69	-3.27153	2.49922e-07
ENSG00000157985	AGAP1: ArfGAP with GTPase domain, ankyrin repeat and PH domain 1	chr2:236402732-237040444	+	13896	-3.10635	2.60553e-07
ENSG00000260987	RP11-423G4.7	chr12:109301516-109303778	-	2262	-6.51719	2.67277e-07
ENSG00000145362	ANK2: ankyrin 2, neuronal	chr4:113739264-114304896	+	18212	-2.45451	3.04166e-07
ENSG00000180720	CHRM4: cholinergic receptor, muscarinic 4	chr11:46406639-46408107	-	1468	-4.84326	3.08295e-07
ENSG00000171603	CLSTN1: calsyntenin 1	chr1:9789083-9884584	-	5559	-2.32872	3.09064e-07
ENSG00000237341	SYP-AS1: SYP antisense RNA 1	chrX:49055424-49058913	+	542	-6.97529	3.15073e-07
ENSG00000235263	RP13-392I16.1	chr1:9561150-9563530	-	708	-9.7867	3.22892e-07
ENSG00000170558	CDH2: cadherin 2, type 1, N-cadherin (neuronal)	chr18:25530929-25757410	-	4950	-5.71174	3.35298e-07
ENSG00000143318	CASQ1: calsequestrin 1 (fast-twitch, skeletal muscle)	chr1:160160284-160171676	+	2237	-9.50601	3.39406e-07
ENSG00000267909	CCDC177: Homo sapiens coiled-coil domain containing 177 (CCDC177), mRNA.	chr14:70038215-70040339	-	2124	-5.56648	3.43351e-07
ENSG00000196597	ZNF782: zinc finger protein 782	chr9:99578753-99637905	-	4619	-2.80051	3.51721e-07
ENSG00000118402	ELOVL4: ELOVL fatty acid elongase 4	chr6:80624528-80657297	-	3042	-7.85478	3.59211e-07
ENSG00000119715	ESRRB: estrogen-related receptor beta	chr14:76776956-76968178	+	4084	-10.5102	4.05656e-07
ENSG00000162814	SPATA17: spermatogenesis associated 17	chr1:217804665-218045038	+	6515	-2.72297	4.05656e-07
ENSG00000148225	WDR31: WD repeat domain 31	chr9:116075501-116102578	-	4933	-2.99708	4.1967e-07
ENSG00000184305	CCSER1: coiled-coil serine-rich protein 1	chr4:91048685-92523064	+	10428	-3.14688	4.26539e-07
ENSG00000068796	KIF2A: kinesin heavy chain member 2A	chr5:61601988-61833076	+	4774	-1.69427	4.26539e-07
ENSG00000227487	NCAM1-AS1: NCAM1 antisense RNA1	chr11:113140253-113144623	-	1198	-4.75501	4.29022e-07
ENSG00000114757	PEX5L: peroxisomal biogenesis factor 5-like	chr3:179512745-179754841	-	10159	-6.1809	4.34311e-07
ENSG00000198780	FAM169A: family with sequence similarity 169, member A	chr5:74073398-74162776	-	6860	-3.51525	4.86337e-07
ENSG00000177103	DSCAML1: Down syndrome cell adhesion molecule like 1	chr11:117298488-117688240	-	7035	-7.47971	4.89308e-07
ENSG00000178586	OR6B3: olfactory receptor, family 6, subfamily B, member 3	chr2:240984493-240985489	-	996	-11.6584	5.062e-07
ENSG00000269913	CTC-1337H24.1	chr11:67227338-67227784	+	446	-10.2096	5.062e-07
ENSG00000228251	AC012442.6	chr2:113348372-113349516	+	529	-5.41243	5.1877e-07
ENSG00000171119	NRTN: neurturin	chr19:5823812-5828335	+	1109	-5.6606	5.29689e-07
ENSG00000137441	FGFBP2: fibroblast growth factor binding protein 2	chr4:15961865-15970932	-	1250	-5.01721	5.29689e-07
ENSG00000248008	DYNLL1-AS1: DYNLL1 antisense RNA 1	chr12:120928130-120933743	-	1901	-2.2877	5.29689e-07
ENSG00000260903	XKR7: XK, Kell blood group complex subunit-related family, member 7	chr20:30555804-30591190	+	7844	-7.13993	5.30468e-07
ENSG00000111674	ENO2: enolase 2 (gamma, neuronal)	chr12:7022908-7032861	+	4281	-4.37611	5.30468e-07
ENSG00000228623	ZNF883: zinc finger protein 883	chr9:115759494-115774507	-	2319	-3.53533	5.30468e-07
ENSG00000229419	RALGAPA1P: Ral GTPase activating protein, alpha subunit 1 (catalytic) pseudogene	chr9:108282408-108288640	+	6232	-2.05382	5.44211e-07
ENSG00000104112	SCG3: secretogranin III	chr15:51973549-52013223	+	3310	-8.36002	6.10362e-07
ENSG00000118997	DNAH7: dynein, axonemal, heavy chain 7	chr2:196602426-196933536	-	21324	-3.99785	6.49043e-07
ENSG00000075213	SEMA3A: sema domain, immunoglobulin domain (Ig), short basic domain, secreted, (semaphorin) 3A	chr7:83585092-84122040	-	9371	-2.10147	6.49043e-07
ENSG00000115556	PLCD4: phospholipase C, delta 4	chr2:219472487-219501907	+	5867	-4.82951	6.81952e-07
ENSG00000173890	GPR160: G protein-coupled receptor 160	chr3:169755716-169803191	+	4458	-4.65668	7.10959e-07
ENSG00000256463	SALL3: spalt-like transcription factor 3	chr18:76740274-76762677	+	5054	-8.37928	8.58436e-07
ENSG00000162409	PRKAA2: protein kinase, AMP-activated, alpha 2 catalytic subunit	chr1:57110994-57181008	+	9347	-2.60354	8.74403e-07
ENSG00000250007	RP11-814P5.1	chr15:35047284-35105124	+	3094	-7.1146	8.96713e-07
ENSG00000182667	NTM: neurotrimin	chr11:131240372-132206716	+	6949	-6.09918	8.9733e-07
ENSG00000225718	RP11-3P22.2	chr7:68689682-68895909	-	1530	-5.96176	9.13016e-07
ENSG00000059915	PSD: pleckstrin and Sec7 domain containing	chr10:104162375-104181296	-	6327	-4.07328	9.13016e-07
ENSG00000185974	GRK1: G protein-coupled receptor kinase 1	chr13:114321469-114440708	+	4941	-9.32693	9.21569e-07
ENSG00000163914	RHO: rhodopsin	chr3:129247482-129254012	+	2592	-15.323	9.3047e-07
ENSG00000235131	RP5-1092A11.2	chr1:3628763-3630862	-	351	-22.7529	9.49134e-07
ENSG00000205683	DPF3: D4, zinc and double PHD fingers, family 3	chr14:73086003-73360809	-	6868	-3.9081	1.02064e-06
ENSG00000133640	LRRIQ1: leucine-rich repeats and IQ motif containing 1	chr12:85430091-85657002	+	7560	-3.013	1.05308e-06
ENSG00000116127	ALMS1: Alstrom syndrome 1	chr2:73612885-73837920	+	14066	-2.24806	1.09158e-06
ENSG00000107295	SH3GL2: SH3-domain GRB2-like 2	chr9:17579079-17797127	+	2869	-7.10092	1.14815e-06
ENSG00000172350	ABCG4: ATP-binding cassette, sub-family G (WHITE), member 4	chr11:119019721-119033360	+	6268	-6.1089	1.14815e-06
ENSG00000102001	CACNA1F: calcium channel, voltage-dependent, L type, alpha 1F subunit	chrX:49061522-49089833	-	6928	-7.09275	1.15033e-06
ENSG00000088899	LZTS3: Homo sapiens leucine zipper, putative tumor suppressor family member 3 (LZTS3), mRNA.	chr20:3143262-3154192	-	5349	-3.35367	1.2137e-06
ENSG00000095464	PDE6C: phosphodiesterase 6C, cGMP-specific, cone, alpha prime	chr10:95372344-95425767	+	3310	-8.1455	1.27626e-06
ENSG00000205081	CXorf30: chromosome X open reading frame 30	chrX:36246734-36403431	+	3356	-7.08264	1.27626e-06
ENSG00000163116	STPG2: sperm-tail PG-rich repeat containing 2	chr4:98105243-99064391	-	5836	-3.89706	1.32541e-06
ENSG00000253675	CTD-3118D11.2	chr8:87111193-87166454	-	502	-9.40109	1.41526e-06
ENSG00000110675	ELMOD1: ELMO/CED-12 domain containing 1	chr11:107461816-107537505	+	5856	-4.49364	1.47215e-06
ENSG00000118733	OLFM3: olfactomedin 3	chr1:102268129-102462586	-	4554	-4.33831	1.47215e-06
ENSG00000149970	CNKSR2: connector enhancer of kinase suppressor of Ras 2	chrX:21392535-21672813	+	7160	-5.90904	1.49623e-06
ENSG00000111371	SLC38A1: solute carrier family 38, member 1	chr12:46576845-46663800	-	10013	-3.13123	1.62827e-06
ENSG00000067715	SYT1: synaptotagmin I	chr12:79257772-79845788	+	6494	-8.13706	1.6298e-06
ENSG00000198727	MT-CYB: mitochondrially encoded cytochrome b	chrM:14745-15886	+	1141	-2.65116	1.69075e-06
ENSG00000132437	DDC: dopa decarboxylase (aromatic L-amino acid decarboxylase)	chr7:50526133-50633154	-	3119	-7.98339	1.6983e-06
ENSG00000256061	DYX1C1: dyslexia susceptibility 1 candidate 1	chr15:55702722-55800432	-	2917	-3.39746	1.70299e-06
ENSG00000074317	SNCB: synuclein, beta	chr5:176047084-176057530	-	1979	-7.67606	1.79183e-06
ENSG00000160188	RSPH1: radial spoke head 1 homolog (Chlamydomonas)	chr21:43892595-43916464	-	2988	-4.71903	1.80125e-06
ENSG00000258084	RP11-754N21.1	chr12:78746298-78876799	+	1065	-6.40655	1.83787e-06
ENSG00000115977	AAK1: AP2 associated kinase 1	chr2:69688531-69901481	-	14926	-1.93504	1.89485e-06
ENSG00000171533	MAP6: microtubule-associated protein 6	chr11:75297962-75380165	-	6433	-2.64386	2.00269e-06
ENSG00000071909	MYO3B: myosin IIIB	chr2:171034654-171511681	+	8236	-6.14636	2.08323e-06
ENSG00000099954	CECR2: cat eye syndrome chromosome region, candidate 2	chr22:17840836-18037850	+	10247	-3.03103	2.08323e-06
ENSG00000184792	OSBP2: oxysterol binding protein 2	chr22:31089768-31303811	+	6820	-3.92141	2.10214e-06
ENSG00000261241	RP11-883G14.1	chr16:50918119-50934962	+	1171	-25.9745	2.16991e-06
ENSG00000113966	ARL6: ADP-ribosylation factor-like 6	chr3:97483364-97519953	+	2261	-1.9121	2.23219e-06
ENSG00000196482	ESRRG: estrogen-related receptor gamma	chr1:216676587-217311097	-	10880	-4.22958	2.3118e-06
ENSG00000164742	ADCY1: adenylate cyclase 1 (brain)	chr7:45613738-45762715	+	13530	-6.13924	2.36537e-06
ENSG00000107554	DNMBP: dynamin binding protein	chr10:101635333-101769676	-	8634	-1.6692	2.36537e-06
ENSG00000134183	GNAT2: guanine nucleotide binding protein (G protein), alpha transducing activity polypeptide 2	chr1:110145888-110155679	-	1339	-8.79997	2.57763e-06
ENSG00000176912	C18orf56: chromosome 18 open reading frame 56	chr18:641319-658340	-	976	-8.98547	2.60832e-06
ENSG00000122477	LRRC39: leucine rich repeat containing 39	chr1:100614408-100643771	-	1506	-3.73627	2.60832e-06
ENSG00000197580	BCO2: beta-carotene oxygenase 2	chr11:112046189-112095422	+	6789	-3.27481	2.60832e-06
ENSG00000003987	MTMR7: myotubularin related protein 7	chr8:17155538-17271037	-	5692	-3.23355	2.60832e-06
ENSG00000135205	CCDC146: coiled-coil domain containing 146	chr7:76751750-76958850	+	4457	-2.08414	2.60832e-06
ENSG00000256929	AC067852.1	chr17:40673735-40674065	+	324	-1.7207	2.60832e-06
ENSG00000158423	RIBC1: RIB43A domain with coiled-coils 1	chrX:53449638-53458059	+	2923	-3.87651	2.64293e-06
ENSG00000139988	RDH12: retinol dehydrogenase 12 (all-trans/9-cis/11-cis)	chr14:68168602-68201169	+	2356	-9.02393	2.72433e-06
ENSG00000033867	SLC4A7: solute carrier family 4, sodium bicarbonate cotransporter, member 7	chr3:27414213-27525911	-	9564	-2.82414	2.72433e-06
ENSG00000248647	RP11-331K21.1	chr5:148543517-148656339	-	738	-7.43617	2.74767e-06
ENSG00000147614	ATP6V0D2: ATPase, H+ transporting, lysosomal 38kDa, V0 subunit d2	chr8:86999551-87166457	+	3010	-8.79581	2.95905e-06
ENSG00000212907	MT-ND4L: mitochondrially encoded NADH dehydrogenase 4L	chrM:10468-10765	+	297	-2.98611	3.10712e-06
ENSG00000129535	NRL: neural retina leucine zipper	chr14:24549315-24584223	-	3113	-8.39995	3.13272e-06
ENSG00000182324	KCNJ14: potassium inwardly-rectifying channel, subfamily J, member 14	chr19:48958765-48969367	+	3470	-8.67722	3.48193e-06
ENSG00000132639	SNAP25: synaptosomal-associated protein, 25kDa	chr20:10199477-10288066	+	3357	-6.2778	3.48193e-06
ENSG00000036672	USP2: ubiquitin specific peptidase 2	chr11:119225924-119252436	-	4538	-2.99053	3.49776e-06
ENSG00000118307	CASC1: cancer susceptibility candidate 1	chr12:25261353-25348096	-	2952	-2.41235	3.54645e-06
ENSG00000233728	RP11-109P14.9	chr1:38265391-38266551	-	700	-2.37918	3.58875e-06
ENSG00000260947	RP11-384P7.7	chr9:33697456-33700984	+	3528	-2.96644	3.61855e-06
ENSG00000198336	MYL4: myosin, light chain 4, alkali; atrial, embryonic	chr17:45277811-45301045	+	1636	-6.61532	3.69718e-06
ENSG00000143995	MEIS1: Meis homeobox 1	chr2:66660583-66801001	+	10934	-2.28512	3.75922e-06
ENSG00000088812	ATRN: attractin	chr20:3451686-3631769	+	8753	-1.54298	3.78216e-06
ENSG00000171316	CHD7: chromodomain helicase DNA binding protein 7	chr8:61591336-61779465	+	12738	-2.00305	3.83292e-06
ENSG00000251200	RP11-6E9.5	chr4:170867131-170884485	+	449	-6.16843	3.9022e-06
ENSG00000264169	RN7SL665P: RNA, 7SL, cytoplasmic 665, pseudogene	chr9:133275652-133275950	+	298	-9.47097	3.94411e-06
ENSG00000139220	PPFIA2: protein tyrosine phosphatase, receptor type, f polypeptide (PTPRF), interacting protein (liprin), alpha 2	chr12:81652044-82153332	-	8300	-4.04801	4.07077e-06
ENSG00000139182	CLSTN3: calsyntenin 3	chr12:7282293-7311541	+	6865	-2.54539	4.24879e-06
ENSG00000220205	VAMP2: vesicle-associated membrane protein 2 (synaptobrevin 2)	chr17:8062466-8066864	-	3268	-1.89932	4.24879e-06
ENSG00000273170	ANKRD18A: Ankyrin repeat domain-containing protein 18A	chr9:38540565-38577204	-	2558	-4.4224	4.30659e-06
ENSG00000136854	STXBP1: syntaxin binding protein 1	chr9:130374543-130457460	+	4850	-2.60054	4.43205e-06
ENSG00000180998	GPR137C: G protein-coupled receptor 137C	chr14:53019865-53104431	+	6193	-3.74979	4.44614e-06
ENSG00000168348	INSM2: insulinoma-associated 2	chr14:36003247-36006260	+	3013	-7.0348	4.62133e-06
ENSG00000185518	SV2B: synaptic vesicle glycoprotein 2B	chr15:91643179-91844539	+	12454	-9.53322	4.83055e-06
ENSG00000137877	SPTBN5: spectrin, beta, non-erythrocytic 5	chr15:42140344-42186275	-	12335	-6.10156	5.00512e-06
ENSG00000220804	AC093642.5	chr2:243030783-243102304	+	1955	-2.26939	5.02783e-06
ENSG00000236537	RP11-732M18.3	chr6:158703294-158733390	+	424	-2.17283	5.1193e-06
ENSG00000135318	NT5E: 5'-nucleotidase, ecto (CD73)	chr6:86159808-86205500	+	4017	-4.5316	5.35095e-06
ENSG00000180875	GREM2: gremlin 2, DAN family BMP antagonist	chr1:240652872-240775449	-	4170	-3.70217	5.35996e-06
ENSG00000237772	AC092620.3	chr2:139362079-139370737	+	680	-7.10332	5.38124e-06
ENSG00000172260	NEGR1: neuronal growth regulator 1	chr1:71861622-72748417	-	13406	-2.68602	5.71932e-06
ENSG00000141570	CBX8: chromobox homolog 8	chr17:77765930-77775482	-	4164	-2.34365	5.81815e-06
ENSG00000166900	STX3: syntaxin 3	chr11:59480928-59573354	+	7624	-2.34138	5.81815e-06
ENSG00000156475	PPP2R2B: protein phosphatase 2, regulatory subunit B, beta	chr5:145967935-146464347	-	6089	-5.18749	6.21027e-06
ENSG00000167194	C16orf92: chromosome 16 open reading frame 92	chr16:30034654-30039057	+	1115	-10.4256	6.28581e-06
ENSG00000176406	RIMS2: regulating synaptic membrane exocytosis 2	chr8:104512975-105268322	+	12366	-5.37433	6.28594e-06
ENSG00000158234	FAIM: Fas apoptotic inhibitory molecule	chr3:138327447-138352218	+	4072	-2.74309	6.3989e-06
ENSG00000258683	RP11-11K13.1	chr14:83254821-83262565	-	539	-10.3601	6.4685e-06
ENSG00000167083	GNGT2: guanine nucleotide binding protein (G protein), gamma transducing activity polypeptide 2	chr17:47280152-47287936	-	1689	-5.52291	6.51056e-06
ENSG00000079101	CLUL1: clusterin-like 1 (retinal)	chr18:596987-650334	+	3846	-8.45363	6.60478e-06
ENSG00000260838	RP11-531A24.3	chr8:73859384-73862680	+	3296	-8.78573	6.82295e-06
ENSG00000165023	DIRAS2: DIRAS family, GTP-binding RAS-like 2	chr9:93372113-93405386	-	4385	-5.49217	7.01462e-06
ENSG00000155755	TMEM237: transmembrane protein 237	chr2:202484906-202508293	-	7642	-2.8094	7.01462e-06
ENSG00000225264	ZNRF2P2: zinc and ring finger 2 pseudogene 2	chr7:29638410-29724871	-	887	-2.76369	7.01462e-06
ENSG00000170629	DPY19L2P2: DPY19L2 pseudogene 2	chr7:102815579-102920857	-	5580	-3.31242	7.10492e-06
ENSG00000142655	PEX14: peroxisomal biogenesis factor 14	chr1:10532344-10690815	+	2995	-1.91936	7.10492e-06
ENSG00000185261	KIAA0825: KIAA0825	chr5:93488670-93954309	-	10410	-1.76385	7.23132e-06
ENSG00000148204	CRB2: crumbs homolog 2 (Drosophila)	chr9:126118448-126142603	+	6349	-3.13972	7.25325e-06
ENSG00000230069	LRRC37A15P: leucine rich repeat containing 37, member A15, pseudogene	chr4:103648430-103651878	-	1355	-2.93956	7.25325e-06
ENSG00000259370	RP11-1069G10.1	chr15:63124322-63176233	-	4086	-2.1932	7.25325e-06
ENSG00000070729	CNGB1: cyclic nucleotide gated channel beta 1	chr16:57917502-58005020	-	6039	-10.0986	7.75389e-06
ENSG00000124374	PAIP2B: poly(A) binding protein interacting protein 2B	chr2:71409868-71454213	-	6279	-2.51588	7.75389e-06
ENSG00000149926	FAM57B: family with sequence similarity 57, member B	chr16:30035747-30064299	-	4920	-9.71142	8.01492e-06
ENSG00000149489	ROM1: retinal outer segment membrane protein 1	chr11:62379193-62382592	+	2495	-5.56935	8.13633e-06
ENSG00000109047	RCVRN: recoverin	chr17:9799636-9808938	-	2921	-11.6636	8.19933e-06
ENSG00000204033	LRIT2: leucine-rich repeat, immunoglobulin-like and transmembrane domains 2	chr10:85980253-85985345	-	3174	-8.06064	8.19933e-06
ENSG00000157851	DPYSL5: dihydropyrimidinase-like 5	chr2:27070614-27173219	+	7079	-7.97778	8.19933e-06
ENSG00000101349	PAK7: p21 protein (Cdc42/Rac)-activated kinase 7	chr20:9518035-9819689	-	4929	-4.32502	8.19933e-06
ENSG00000188107	EYS: eyes shut homolog (Drosophila)	chr6:64429875-66417118	-	17070	-6.48157	8.2498e-06
ENSG00000054654	SYNE2: spectrin repeat containing, nuclear envelope 2	chr14:64319682-64693165	+	31405	-1.75506	8.50183e-06
ENSG00000164318	EGFLAM: EGF-like, fibronectin type III and laminin G domains	chr5:38258510-38465123	+	5724	-2.83449	8.7507e-06
ENSG00000135049	AGTPBP1: ATP/GTP binding protein 1	chr9:88161454-88356944	-	4938	-2.22152	8.80365e-06
ENSG00000152503	TRIM36: tripartite motif containing 36	chr5:114460458-114516243	-	6113	-4.31127	8.82217e-06
ENSG00000124788	ATXN1: ataxin 1	chr6:16299342-16761722	-	16487	-1.55354	8.82385e-06
ENSG00000070601	FRMPD1: FERM and PDZ domain containing 1	chr9:37650996-37746901	+	6724	-9.86479	9.17998e-06
ENSG00000266456	RP11-806L2.2	chr18:650228-652843	+	2106	-9.78894	9.18977e-06
ENSG00000259833	RP11-23E19.1	chr16:71114768-71127570	+	666	-6.23648	9.18977e-06
ENSG00000148602	LRIT1: leucine-rich repeat, immunoglobulin-like and transmembrane domains 1	chr10:85991348-86001217	-	2228	-3.81293	9.5661e-06
ENSG00000270096	RP11-362K14.6	chr3:169512749-169514001	+	1252	-2.2937	9.57742e-06
ENSG00000071246	VASH1: vasohibin 1	chr14:77228531-77249354	+	6498	-2.72574	1.12625e-05
ENSG00000163624	CDS1: CDP-diacylglycerol synthase (phosphatidate cytidylyltransferase) 1	chr4:85504131-85572491	+	4461	-2.85903	1.16154e-05
ENSG00000159248	GJD2: gap junction protein, delta 2, 36kDa	chr15:35043232-35047166	-	2889	-6.21681	1.20021e-05
ENSG00000249491	EGFLAM-AS1: EGFLAM antisense RNA 1	chr5:38425137-38427478	-	331	-5.21932	1.23627e-05
ENSG00000254402	LRRC24: leucine rich repeat containing 24	chr8:145747760-145752416	-	1772	-2.08118	1.24708e-05
ENSG00000149654	CDH22: cadherin 22, type 2	chr20:44802371-44937137	-	4929	-5.97522	1.24827e-05
ENSG00000181378	CCDC108: coiled-coil domain containing 108	chr2:219867567-219906249	-	10519	-6.99924	1.26406e-05
ENSG00000261668	RP11-50D9.3	chr4:128761352-128765195	-	3843	-2.92344	1.28635e-05
ENSG00000177614	PGBD5: piggyBac transposable element derived 5	chr1:230457391-230561475	-	3795	-2.81674	1.30188e-05
ENSG00000260042	CTD-2034I21.1	chr16:50890524-50913189	-	981	-7.87656	1.30961e-05
ENSG00000267709	AC024592.9	chr19:5847477-5858250	+	1188	-18.8395	1.32228e-05
ENSG00000125430	HS3ST3B1: heparan sulfate (glucosamine) 3-O-sulfotransferase 3B1	chr17:14204399-14252721	+	5367	-3.04895	1.34173e-05
ENSG00000272636	DOC2B: double C2-like domains, beta	chr17:5809-31427	-	1480	-3.10629	1.37018e-05
ENSG00000151575	TEX9: testis expressed 9	chr15:56536206-56738195	+	6880	-2.25979	1.37018e-05
ENSG00000273275	RP11-474G23.2	chr2:68406964-68407664	+	700	-1.93806	1.37018e-05
ENSG00000254615	RP11-395G23.3	chr8:107282371-107285127	+	1419	-5.1993	1.37055e-05
ENSG00000130338	TULP4: tubby like protein 4	chr6:158733691-158932860	+	11123	-1.75378	1.38798e-05
ENSG00000225213	RP11-197M22.2	chr10:16763350-16790376	-	697	-6.71528	1.4349e-05
ENSG00000255020	AF131216.5	chr8:11203256-11205011	-	1099	-6.21179	1.4349e-05
ENSG00000166206	GABRB3: gamma-aminobutyric acid (GABA) A receptor, beta 3	chr15:26788692-27184686	-	8993	-3.27824	1.4349e-05
ENSG00000221823	PPP3R1: protein phosphatase 3, regulatory subunit B, alpha	chr2:68405988-68483369	-	3363	-1.84573	1.45126e-05
ENSG00000272790	AP002884.3	chr11:112041252-112071394	+	618	-3.21563	1.47431e-05
ENSG00000104888	SLC17A7: solute carrier family 17 (vesicular glutamate transporter), member 7	chr19:49932657-49945617	-	6013	-11.4283	1.50725e-05
ENSG00000107618	RBP3: retinol binding protein 3, interstitial	chr10:48381486-48390991	-	4276	-15.6342	1.50912e-05
ENSG00000253374	RP11-257P3.3	chr8:82433852-82445510	+	928	-5.72688	1.54043e-05
ENSG00000053524	MCF2L2: MCF.2 cell line derived transforming sequence-like 2	chr3:182895830-183146566	-	20568	-2.34226	1.54043e-05
ENSG00000249772	CTD-2193P3.2	chr5:80409203-80410671	-	555	-2.02777	1.54043e-05
ENSG00000157703	SVOPL: SVOP-like	chr7:138279029-138386097	-	6302	-7.46107	1.58932e-05
ENSG00000107623	GDF10: growth differentiation factor 10	chr10:48425814-48438976	-	2458	-5.24079	1.58932e-05
ENSG00000102109	PCSK1N: proprotein convertase subtilisin/kexin type 1 inhibitor	chrX:48689503-48694035	-	1347	-3.39336	1.58932e-05
ENSG00000188338	SLC38A3: solute carrier family 38, member 3	chr3:50242678-50258411	+	3461	-3.25123	1.58932e-05
ENSG00000249219	RP13-560N11.1	chr4:9924437-9925770	+	508	-8.56124	1.62887e-05
ENSG00000138686	BBS7: Bardet-Biedl syndrome 7	chr4:122745594-122791652	-	4829	-1.73187	1.66841e-05
ENSG00000166165	CKB: creatine kinase, brain	chr14:103985995-103989448	-	2669	-3.74104	1.68216e-05
ENSG00000155754	ALS2CR11: amyotrophic lateral sclerosis 2 (juvenile) chromosome region, candidate 11	chr2:202352147-202483901	-	6815	-2.25774	1.72346e-05
ENSG00000110887	DAO: D-amino-acid oxidase	chr12:109252707-109294819	+	3883	-9.65962	1.72506e-05
ENSG00000023839	ABCC2: ATP-binding cassette, sub-family C (CFTR/MRP), member 2	chr10:101542488-101611949	+	6232	-4.37706	1.72506e-05
ENSG00000267671	YWHAEP7: tyrosine 3-monooxygenase/tryptophan 5-monooxygenase activation protein, epsilon pseudogene 7	chr17:36187924-36244363	-	2998	-3.58727	1.72506e-05
ENSG00000155886	SLC24A2: solute carrier family 24 (sodium/potassium/calcium exchanger), member 2	chr9:19507449-19786926	-	10749	-8.95583	1.75594e-05
ENSG00000272341	RP1-151F17.2	chr6:16764576-16767114	+	2538	-3.33475	1.75594e-05
ENSG00000166569	CPLX4: complexin 4	chr18:56942387-56985881	-	3545	-11.169	1.78187e-05
ENSG00000181264	TMEM136: transmembrane protein 136	chr11:120195837-120204391	+	4468	-2.81452	1.78187e-05
ENSG00000163357	DCST1: DC-STAMP domain containing 1	chr1:155006299-155023406	+	3193	-3.58393	1.78587e-05
ENSG00000198515	CNGA1: cyclic nucleotide gated channel alpha 1	chr4:47937993-48018689	-	3581	-12.8561	1.79849e-05
ENSG00000185621	LMLN: leishmanolysin-like (metallopeptidase M8 family)	chr3:197687070-197770591	+	8692	-1.6426	1.79849e-05
ENSG00000203756	TMEM244: transmembrane protein 244	chr6:130152388-130182692	-	670	-9.49792	1.80394e-05
ENSG00000250543	RP11-442N1.1	chr3:139407244-139408184	-	607	-8.29216	1.86962e-05
ENSG00000125834	STK35: serine/threonine kinase 35	chr20:2082256-2157684	+	7055	-2.80128	1.92674e-05
ENSG00000254740	RP11-334E6.3	chr11:119243415-119252323	+	894	-2.80317	1.94641e-05
ENSG00000107954	NEURL1: neuralized E3 ubiquitin protein ligase 1	chr10:105253735-105352309	+	4961	-6.47483	1.96547e-05
ENSG00000183570	PCBP3: poly(rC) binding protein 3	chr21:47063607-47362368	+	6796	-3.07072	2.0975e-05
ENSG00000119862	LGALSL: lectin, galactoside-binding-like	chr2:64681102-64688515	+	4003	-2.10305	2.14073e-05
ENSG00000167612	ANKRD33: ankyrin repeat domain 33	chr12:52281743-52285448	+	3705	-9.13534	2.16432e-05
ENSG00000114349	GNAT1: guanine nucleotide binding protein (G protein), alpha transducing activity polypeptide 1	chr3:50229044-50233949	+	2754	-11.8798	2.22292e-05
ENSG00000176601	MAP3K19: mitogen-activated protein kinase kinase kinase 19	chr2:135722060-135805038	-	6010	-6.51069	2.33228e-05
ENSG00000241570	RP11-372E1.6	chr3:142681795-142720401	+	3189	-2.89048	2.35976e-05
ENSG00000248971	KRT8P46: keratin 8 pseudogene 46	chr4:103649902-103651328	-	1426	-2.69492	2.35976e-05
ENSG00000138175	ARL3: ADP-ribosylation factor-like 3	chr10:104433487-104474164	-	3844	-2.16426	2.36748e-05
ENSG00000143469	SYT14: synaptotagmin XIV	chr1:210111537-210337636	+	5395	-4.50856	2.37674e-05
ENSG00000243888	RP11-548B3.3	chr9:72043163-72043637	-	398	-2.63483	2.41779e-05
ENSG00000259468	RP11-1084A12.2	chr15:34547486-34550033	+	387	-2.49738	2.42904e-05
ENSG00000255532	CTD-2026G22.1	chr11:49327265-49401221	+	1286	-6.95542	2.52544e-05
ENSG00000176034	CHDC2: calponin homology domain containing 2	chrX:36053907-36163187	+	2298	-6.12026	2.71311e-05
ENSG00000199683	RN7SKP185: RNA, 7SK small nuclear pseudogene 185	chr20:36603557-36603883	-	326	5.37205	2.71372e-05
ENSG00000116703	PDC: phosducin	chr1:186412697-186430254	-	1339	-10.64	3.03666e-05
ENSG00000124140	SLC12A5: solute carrier family 12 (potassium/chloride transporter), member 5	chr20:44650355-44688784	+	7520	-7.66744	3.10235e-05
ENSG00000204869	IGFL4: IGF-like family member 4	chr19:46543005-46580376	-	3725	-5.17228	3.1469e-05
ENSG00000151062	CACNA2D4: calcium channel, voltage-dependent, alpha 2/delta subunit 4	chr12:1901122-2028002	-	7639	-4.85273	3.14965e-05
ENSG00000149527	PLCH2: phospholipase C, eta 2	chr1:2357418-2436969	+	10781	-3.67684	3.17751e-05
ENSG00000112619	PRPH2: peripherin 2 (retinal degeneration, slow)	chr6:42664339-42690312	-	2974	-10.3228	3.21819e-05
ENSG00000122778	KIAA1549: KIAA1549	chr7:138516125-138666064	-	12464	-2.88755	3.21819e-05
ENSG00000092200	RPGRIP1: retinitis pigmentosa GTPase regulator interacting protein 1	chr14:21756097-21819460	+	5494	-5.75182	3.27701e-05
ENSG00000267424	CTD-2265O21.3	chr19:12936524-12943797	+	739	-11.1347	3.28359e-05
ENSG00000177181	RIMKLA: ribosomal modification protein rimK-like family member A	chr1:42846465-42888249	+	8981	-3.30505	3.28897e-05
ENSG00000151090	THRB: thyroid hormone receptor, beta	chr3:24158650-24536773	-	8709	-1.97281	3.28897e-05
ENSG00000230831	AC007349.7	chr7:36878576-36880978	+	553	-9.60616	3.29956e-05
ENSG00000165591	FAAH2: fatty acid amide hydrolase 2	chrX:57313138-57515629	+	2019	-4.1964	3.29956e-05
ENSG00000130558	OLFM1: olfactomedin 1	chr9:137967267-138013025	+	6123	-2.2664	3.29956e-05
ENSG00000269423	CTC-273B12.6	chr19:48969622-48970237	+	615	-7.95741	3.37009e-05
ENSG00000251128	WWC2-AS1: WWC2 antisense RNA 1	chr4:184154780-184161787	-	404	-5.36048	3.37009e-05
ENSG00000186952	TMEM232: transmembrane protein 232	chr5:109624933-110074657	-	10171	-2.43876	3.37009e-05
ENSG00000259319	RP11-293M10.6	chr14:75890385-75894444	-	4059	-2.65766	3.37954e-05
ENSG00000268530	CTC-273B12.5	chr19:48968849-48972950	-	1398	-4.16179	3.39621e-05
ENSG00000197748	WDR96: WD repeat domain 96	chr10:105889645-105992120	-	7184	-2.6246	3.45698e-05
ENSG00000272675	AC004019.18	chr22:18036249-18037847	+	1598	-3.31379	3.61008e-05
ENSG00000141314	RHBDL3: rhomboid, veinlet-like 3 (Drosophila)	chr17:30593194-30651680	+	5404	-3.42173	3.62257e-05
ENSG00000273398	RP11-474G23.1: Calcineurin subunit B type 1	chr2:68358369-68488362	-	2306	-1.66976	3.63377e-05
ENSG00000250994	AC005355.1	chr5:133772401-133828210	+	714	-6.10961	3.66279e-05
ENSG00000138472	GUCA1C: guanylate cyclase activator 1C	chr3:108626638-108672742	-	1180	-11.929	3.71579e-05
ENSG00000171124	FUT3: fucosyltransferase 3 (galactoside 3(4)-L-fucosyltransferase, Lewis blood group)	chr19:5842898-5851485	-	3109	-7.72564	3.78004e-05
ENSG00000238556	snoU13: Small nucleolar RNA U13	chr21:40717299-40717383	-	84	-6.78254	3.81319e-05
ENSG00000231782	LINC00575: long intergenic non-protein coding RNA 575	chr4:83534265-83542590	-	910	-7.8533	3.82693e-05
ENSG00000186765	FSCN2: fascin homolog 2, actin-bundling protein, retinal (Strongylocentrotus purpuratus)	chr17:79495421-79504156	+	2019	-7.16682	3.82693e-05
ENSG00000118412	CASP8AP2: caspase 8 associated protein 2	chr6:90539612-90584155	+	9544	-1.56613	3.82881e-05
ENSG00000171735	CAMTA1: calmodulin binding transcription activator 1	chr1:6845383-7829766	+	10033	-1.71829	3.95082e-05
ENSG00000156194	PPEF2: protein phosphatase, EF-hand calcium binding domain 2	chr4:76781019-76823724	-	4976	-7.65548	3.96627e-05
ENSG00000228253	MT-ATP8: mitochondrially encoded ATP synthase 8	chrM:8364-8571	+	207	-3.21481	4.05572e-05
ENSG00000147613	PSKH2: protein serine kinase H2	chr8:87060601-87100850	-	1662	-8.2376	4.10524e-05
ENSG00000117602	RCAN3: RCAN family member 3	chr1:24829386-24867530	+	6964	-1.82753	4.11873e-05
ENSG00000134376	CRB1: crumbs homolog 1 (Drosophila)	chr1:197170591-197447585	+	13066	-8.39035	4.15345e-05
ENSG00000132026	RTBDN: retbindin	chr19:12936291-12946242	-	2675	-11.4399	4.18809e-05
ENSG00000150275	PCDH15: protocadherin-related 15	chr10:55562530-57387702	-	14967	-5.48786	4.18809e-05
ENSG00000273036	RP11-392E22.12	chr9:38540563-38542762	-	844	-4.37354	4.18809e-05
ENSG00000196296	ATP2A1: ATPase, Ca++ transporting, cardiac muscle, fast twitch 1	chr16:28889725-28915830	+	4587	-2.48713	4.18809e-05
ENSG00000198695	MT-ND6: mitochondrially encoded NADH dehydrogenase 6	chrM:14147-14672	-	525	-2.78256	4.21191e-05
ENSG00000129221	AIPL1: aryl hydrocarbon receptor interacting protein-like 1	chr17:6297012-6338519	-	3985	-10.7274	4.34216e-05
ENSG00000269736	CTD-2521M24.11	chr19:17563019-17563778	-	759	-4.13705	4.49079e-05
ENSG00000142784	WDTC1: WD and tetratricopeptide repeats 1	chr1:27561006-27635110	+	6010	-1.62714	4.51828e-05
ENSG00000196132	MYT1: myelin transcription factor 1	chr20:62783143-62873604	+	5863	-5.05426	4.67953e-05
ENSG00000188112	C6orf132: chromosome 6 open reading frame 132	chr6:42068855-42110357	-	6852	-4.84687	4.71128e-05
ENSG00000163075	PCDP1: Primary ciliary dyskinesia protein 1	chr2:120302007-120419827	+	9655	-2.34902	4.85584e-05
ENSG00000132915	PDE6A: phosphodiesterase 6A, cGMP-specific, rod, alpha	chr5:149237518-149324356	-	7414	-10.7779	4.92477e-05
ENSG00000198723	C19orf45: chromosome 19 open reading frame 45	chr19:7557861-7573336	+	2912	-4.55651	4.92711e-05
ENSG00000159409	CELF3: CUGBP, Elav-like family member 3	chr1:151674879-151689290	-	4439	-4.33073	5.13822e-05
ENSG00000258610	RP11-488C13.7	chr14:77245294-77248592	+	721	-2.40574	5.22684e-05
ENSG00000168234	TTC39C: tetratricopeptide repeat domain 39C	chr18:21572736-21715574	+	7188	-2.13375	5.23452e-05
ENSG00000163491	NEK10: NIMA-related kinase 10	chr3:27151575-27410951	-	9590	-3.03351	5.29875e-05
ENSG00000151640	DPYSL4: dihydropyrimidinase-like 4	chr10:134000403-134019280	+	3176	-2.82394	5.29875e-05
ENSG00000153395	LPCAT1: lysophosphatidylcholine acyltransferase 1	chr5:1456594-1524092	-	6494	-2.30095	5.29875e-05
ENSG00000154162	CDH12: cadherin 12, type 2 (N-cadherin 2)	chr5:21750781-22853731	-	5928	-6.8139	5.57001e-05
ENSG00000159023	EPB41: erythrocyte membrane protein band 4.1 (elliptocytosis 1, RH-linked)	chr1:29213602-29446553	+	8282	-1.745	5.74003e-05
ENSG00000213409	RP11-658F2.3	chr11:66529045-66529870	-	825	-3.05493	5.75918e-05
ENSG00000237070	AC005550.3	chr7:15707571-15721605	+	3743	-11.0397	5.86836e-05
ENSG00000149294	NCAM1: neural cell adhesion molecule 1	chr11:112831996-113149158	+	12768	-2.95161	5.86836e-05
ENSG00000198786	MT-ND5: mitochondrially encoded NADH dehydrogenase 5	chrM:12335-14147	+	1812	-2.54168	6.04428e-05
ENSG00000247627	MTND4P12: MT-ND4 pseudogene 12	chr5:134262349-134263726	-	1377	-3.66529	6.33371e-05
ENSG00000152822	GRM1: glutamate receptor, metabotropic 1	chr6:146348781-146758734	+	7272	-4.51362	6.35115e-05
ENSG00000169752	NRG4: neuregulin 4	chr15:76228309-76352136	-	5031	-3.03017	6.43274e-05
ENSG00000180071	ANKRD18A: ankyrin repeat domain 18A	chr9:38540565-38620657	-	7282	-3.37958	6.51799e-05
ENSG00000090097	PCBP4: poly(rC) binding protein 4	chr3:51991469-52002426	-	3686	-2.5555	6.58755e-05
ENSG00000101079	NDRG3: NDRG family member 3	chr20:35280168-35374481	-	3248	-2.06355	6.59966e-05
ENSG00000267750	AC003102.3	chr17:42376941-42392683	-	5403	-2.59052	6.75923e-05
ENSG00000139970	RTN1: reticulon 1	chr14:60062693-60337684	-	6209	-1.67742	6.77081e-05
ENSG00000144278	GALNT13: UDP-N-acetyl-alpha-D-galactosamine:polypeptide N-acetylgalactosaminyltransferase 13 (GalNAc-T13)	chr2:154728425-155310361	+	6520	-4.84329	7.66598e-05
ENSG00000179270	C2orf71: chromosome 2 open reading frame 71	chr2:29283841-29297127	-	7273	-3.97644	7.68879e-05
ENSG00000104237	RP1: retinitis pigmentosa 1 (autosomal dominant)	chr8:55528626-55543394	+	7100	-9.54177	7.9399e-05
ENSG00000159399	HK2: hexokinase 2	chr2:75061107-75120486	+	6064	-4.28445	8.06473e-05
ENSG00000214264	RP11-356J5.5	chr11:112051495-112053914	+	1166	-3.53108	8.22642e-05
ENSG00000227877	LINC00948: long intergenic non-protein coding RNA 948	chr10:61496752-61513203	-	1282	-8.5391	8.3879e-05
ENSG00000259798	RP11-23E19.2	chr16:71147254-71147903	+	483	-4.9416	8.42872e-05
ENSG00000248458	AL139147.1: Uncharacterized protein	chr1:67131546-67142710	-	1156	-3.6972	8.42872e-05
ENSG00000255553	RP11-810P12.5	chr11:61844748-61849656	-	788	-7.05944	8.44052e-05
ENSG00000148798	INA: internexin neuronal intermediate filament protein, alpha	chr10:105036919-105050108	+	3231	-5.15794	8.48887e-05
ENSG00000172179	PRL: prolactin	chr6:22287479-22297730	-	1354	-10.4993	8.54672e-05
ENSG00000249054	RP11-598F7.1	chr12:67606-69138	+	1289	-5.75448	8.54672e-05
ENSG00000102104	RS1: retinoschisin 1	chrX:18658029-18690229	-	3485	-11.1673	8.57193e-05
ENSG00000112144	ICK: intestinal cell (MAK-like) kinase	chr6:52866076-52926600	-	6259	-1.59451	8.75429e-05
ENSG00000173976	RAX2: retina and anterior neural fold homeobox 2	chr19:3769086-3772233	-	2428	-9.33805	8.91556e-05
ENSG00000144031	ANKRD53: ankyrin repeat domain 53	chr2:71205509-71212626	+	2523	-2.95882	9.06708e-05
ENSG00000271758	RP11-35J10.5	chr11:7726174-7904494	-	589	-6.57059	9.07972e-05
ENSG00000198879	SFMBT2: Scm-like with four mbt domains 2	chr10:7200585-7453450	-	9955	-2.10822	9.14789e-05
ENSG00000151812	SLC35F4: solute carrier family 35, member F4	chr14:58030639-58448912	-	4240	-3.81387	9.2802e-05
ENSG00000130561	SAG: S-antigen; retina and pineal gland (arrestin)	chr2:234216461-234255701	+	11885	-9.72729	9.53589e-05
ENSG00000133958	UNC79: unc-79 homolog (C. elegans)	chr14:93799564-94174222	+	12513	-2.35399	9.58833e-05
ENSG00000105613	MAST1: microtubule associated serine/threonine kinase 1	chr19:12944764-12985765	+	6533	-4.33209	9.6076e-05
ENSG00000080511	RDH8: retinol dehydrogenase 8 (all-trans)	chr19:10123924-10132955	+	2001	-11.3319	9.79177e-05
ENSG00000202399	Y_RNA: Y RNA	chr8:98784540-98784653	+	113	-8.35875	9.79177e-05
ENSG00000231165	TRBV26OR9-2: T cell receptor beta variable 26/OR9-2 (pseudogene)	chr9:33695764-33696057	+	293	-3.0454	9.79177e-05
ENSG00000199645	RNU6-1330P: RNA, U6 small nuclear 1330, pseudogene	chr5:74075133-74075238	+	105	-2.89732	9.79177e-05
ENSG00000150510	FAM124A: family with sequence similarity 124A	chr13:51796502-51858377	+	5288	-2.64457	9.79177e-05
ENSG00000144045	DQX1: DEAQ box RNA-dependent ATPase 1	chr2:74745257-74753463	-	2940	-4.23782	9.82897e-05
ENSG00000048545	GUCA1A: guanylate cyclase activator 1A (retina)	chr6:42123143-42147794	+	2317	-10.3284	9.83238e-05
ENSG00000267543	RP11-666A8.7	chr17:74546032-74546908	+	570	-4.59229	9.83238e-05
ENSG00000230573	RP11-464C19.2	chr10:3876141-3876920	+	536	-17.2064	9.91136e-05
ENSG00000244302	PEX5L-AS2: PEX5L antisense RNA 2	chr3:179616016-179639683	+	630	-5.57584	9.92999e-05
ENSG00000173826	KCNH6: potassium voltage-gated channel, subfamily H (eag-related), member 6	chr17:61600694-61626338	+	4211	-4.34943	9.98142e-05
ENSG00000023171	GRAMD1B: GRAM domain containing 1B	chr11:123396343-123498482	+	9770	-2.80521	0.000105909
ENSG00000198888	MT-ND1: mitochondrially encoded NADH dehydrogenase 1	chrM:3305-4261	+	956	-2.65671	0.000107951
ENSG00000243799	PEX5L-AS1: PEX5L antisense RNA 1	chr3:179593163-179599397	+	827	-4.54957	0.00010811
ENSG00000108684	ASIC2: acid-sensing (proton-gated) ion channel 2	chr17:31340104-32501983	-	5597	-3.79085	0.000111013
ENSG00000007062	PROM1: prominin 1	chr4:15964698-16086001	-	7465	-9.62523	0.000111857
ENSG00000180458	CTD-3064H18.4	chr19:38036371-38040073	-	3267	-2.71348	0.0001142
ENSG00000108387	SEPT4: septin 4	chr17:56597610-56618179	-	8012	-2.04717	0.000117545
ENSG00000264326	MIR4657: microRNA 4657	chr7:44921346-44921399	-	53	-2.14283	0.000118044
ENSG00000175548	ALG10B: ALG10B, alpha-1,2-glucosyltransferase	chr12:38710379-38717784	+	4377	-2.04232	0.000118044
ENSG00000205129	C4orf47: chromosome 4 open reading frame 47	chr4:186347393-186370980	+	1375	-4.17614	0.000118229
ENSG00000269420	CTD-2265M8.2	chr19:48564627-48568202	+	873	-2.85221	0.000118229
ENSG00000165164	CXorf22: chromosome X open reading frame 22	chrX:35937850-36008269	+	3613	-5.06561	0.000119679
ENSG00000272762	RP11-155D18.14: Poly(rC)-binding protein 4	chr3:51994316-52008032	-	539	-2.37232	0.000120234
ENSG00000145491	ROPN1L: rhophilin associated tail protein 1-like	chr5:10441635-10472141	+	1817	-3.20009	0.000120366
ENSG00000198886	MT-ND4: mitochondrially encoded NADH dehydrogenase 4	chrM:10758-12136	+	1378	-2.74211	0.000121402
ENSG00000164070	HSPA4L: heat shock 70kDa protein 4-like	chr4:128702975-128761888	+	11621	-2.50457	0.000122071
ENSG00000198840	MT-ND3: mitochondrially encoded NADH dehydrogenase 3	chrM:10057-10403	+	346	-2.5238	0.000128194
ENSG00000197959	DNM3: dynamin 3	chr1:171810620-172387606	+	11346	-1.80509	0.000129256
ENSG00000120500	ARR3: arrestin 3, retinal (X-arrestin)	chrX:69488154-69501690	+	1719	-7.26224	0.000130766
[truncated: 746 more rows]

## Sheet: iAMD vs. Normal Retina
IGB HyperLink	Alt Name	Location (hg19)	Strand	Total BPs	Fold Change: iAMD vs. Normal Retina	padj-value: iAMD vs. Normal Retina
[truncated: 30 more rows]

[truncated: 2 more sheets: Neo vs. Normal Retina, iAMD vs. NEO Retina]
