# Supplementary material for: Patterns of Gene Expression, Splicing, and Allele-Specific Expression Vary among Macular Tissues and Clinical Stages of Age-Related Macular Degeneration
Source: Cells. 2023 Nov 21;12(23):2668. doi: 10.3390/cells12232668 (PMC10705168; doi:10.3390/cells12232668)
Supplement: Supplementary file 1 [file cells-12-02668-s001.zip › cells-2679391-supplementary/Supplementary Tables 1-4/Supplementary Table 2.xlsx]

## Sheet: Normal RPE vs Normal Retina
IGB HyperLink	Alt Name	Location (hg19)	Splicing Coordinates Normal RPE vs. Normal Retina	Strand	Total BPs	Fold Change: Normal RPE vs. Normal Retina	padj-value: Normal RPE vs. Normal Retina
ENSG00000119686	FLVCR2: feline leukemia virus subgroup C cellular receptor family, member 2	chr14:76044959-76129557	chr14:76129400-76129560	+	4910	-45.1702	1.00E-320
ENSG00000185664	PMEL: premelanosome protein	chr12:56347888-56367101	chr12:56365528-56365552	-	3901	-22.5199	1.00E-320
ENSG00000256500	RP11-73M18.2: Kinesin light chain 1	chr14:104029298-104152261	chr14:104029296-104029464	+	2505	5.94997	1.00E-320
ENSG00000143418	CERS2: ceramide synthase 2	chr1:150933058-150947479	chr1:150933056-150933232	-	4643	-4.37722	1.00E-320
ENSG00000115310	RTN4: reticulon 4	chr2:55199324-55339757	chr2:55276216-55276336	-	6642	10.465	1.00E-320
ENSG00000018408	WWTR1: WW domain containing transcription regulator 1	chr3:149235021-149454501	chr3:149420912-149421120	-	8413	-34.2798	1.00E-320
ENSG00000126214	KLC1: kinesin light chain 1	chr14:104028232-104167888	chr14:104158696-104158760	+	6553	30.2067	1.00E-320
ENSG00000121905	HPCA: hippocalcin	chr1:33351594-33364042	chr1:33363644-33364042	+	1991	13.534	1.00E-320
ENSG00000213760	ATP6V1G2: ATPase, H+ transporting, lysosomal 13kDa, V1 subunit G2	chr6:31512238-31516204	chr6:31516002-31516204	-	2147	28.3591	1.00E-320
ENSG00000099968	BCL2L13: BCL2-like 13 (apoptosis facilitator)	chr22:18111620-18213388	chr22:18138428-18138598	+	7527	2.88828	1.00E-320
ENSG00000072832	CRMP1: collapsin response mediator protein 1	chr4:5749810-5894785	chr4:5749810-5750039	-	5823	116.091	1.00E-320
ENSG00000018189	RUFY3: RUN and FYVE domain containing 3	chr4:71569920-71673032	chr4:71600064-71600312	+	8070	18.2375	1.00E-320
ENSG00000171735	CAMTA1: calmodulin binding transcription activator 1	chr1:6845383-7829766	chr1:6931816-6932113	+	10033	22.7783	1.00E-320
ENSG00000073803	MAP3K13: mitogen-activated protein kinase kinase kinase 13	chr3:185000728-185206885	chr3:185046416-185047056	+	12623	3.6742	1.00E-320
ENSG00000198211	TUBB3: tubulin, beta 3 class III	chr16:89985572-90002500	chr16:89987000-89987144	+	2776	37.8073	1.00E-320
ENSG00000136205	TNS3: tensin 3	chr7:47314751-47622156	chr7:47568632-47568744	-	11797	6.51785	1.00E-320
ENSG00000178233	TMEM151B: transmembrane protein 151B	chr6:44238202-44275243	chr6:44274680-44275244	+	5459	15.833	1.00E-320
ENSG00000250510	GPR162: G protein-coupled receptor 162	chr12:6930710-6939136	chr12:6939022-6939136	+	3295	22.8122	1.00E-320
ENSG00000164830	OXR1: oxidation resistance 1	chr8:107282472-107764922	chr8:107738240-107738536	+	7202	5.79413	1.00E-320
ENSG00000145362	ANK2: ankyrin 2, neuronal	chr4:113739264-114304896	chr4:113739264-113739424	+	18212	5.62136	1.00E-320
ENSG00000106069	CHN2: chimerin 2	chr7:29161889-29553944	chr7:29440158-29440896	+	10853	73.4357	1.00E-320
ENSG00000101745	ANKRD12: ankyrin repeat domain 12	chr18:9136225-9285983	chr18:9137560-9137871	+	12269	3.73423	1.00E-320
ENSG00000152818	UTRN: utrophin	chr6:144606836-145174170	chr6:144904352-144904736	+	14405	-7.68934	1.00E-320
ENSG00000151150	ANK3: ankyrin 3, node of Ranvier (ankyrin G)	chr10:61786055-62493248	chr10:61926348-61926412	-	24624	31.5649	1.00E-320
ENSG00000115977	AAK1: AP2 associated kinase 1	chr2:69688531-69901481	chr2:69688528-69688840	-	14926	9.97756	1.00E-320
ENSG00000165521	EML5: echinoderm microtubule associated protein like 5	chr14:89078774-89259096	chr14:89151360-89151488	-	11021	-4.69786	1.00E-320
ENSG00000120899	PTK2B: protein tyrosine kinase 2 beta	chr8:27168998-27316903	chr8:27180784-27180944	+	7928	-20.3465	1.00E-320
ENSG00000182993	C12orf60: chromosome 12 open reading frame 60	chr12:14956505-15059520	chr12:14975845-14977349	+	4570	-82.7836	1.00E-320
ENSG00000234857	HNRNPUL2-BSCL2: HNRNPUL2-BSCL2 readthrough	chr11:62457746-62494856	chr11:62474580-62474796	-	4001	-4.7402	1.00E-320
ENSG00000160613	PCSK7: proprotein convertase subtilisin/kexin type 7	chr11:117075052-117103241	chr11:117102744-117103240	-	22303	-18.1425	1.00E-320
ENSG00000135049	AGTPBP1: ATP/GTP binding protein 1	chr9:88161454-88356944	chr9:88168784-88169184	-	4938	-3.21442	1.00E-320
ENSG00000182612	TSPAN10: tetraspanin 10	chr17:79604196-79615779	chr17:79604544-79606200	+	4749	-24.203	1.00E-320
ENSG00000054523	KIF1B: kinesin family member 1B	chr1:10270862-10441661	chr1:10363220-10368655	+	17693	9.15362	1.00E-320
ENSG00000169398	PTK2: protein tyrosine kinase 2	chr8:141667998-142012315	chr8:141779680-141779696	-	13747	-13.6208	1.00E-320
ENSG00000128918	ALDH1A2: aldehyde dehydrogenase 1 family, member A2	chr15:58245621-58790065	chr15:58399516-58399668	-	8622	-34.8647	1.00E-320
ENSG00000053524	MCF2L2: MCF.2 cell line derived transforming sequence-like 2	chr3:182895830-183146566	chr3:182989808-182990848	-	20568	21.638	1.00E-320
ENSG00000133318	RTN3: reticulon 3	chr11:63448917-63527363	chr11:63486172-63488504	+	5792	-6.72081	1.00E-320
ENSG00000163815	CLEC3B: C-type lectin domain family 3, member B	chr3:45043039-45077563	chr3:45043040-45043100	+	1105	-22.794	1.00E-320
ENSG00000092531	SNAP23: synaptosomal-associated protein, 23kDa	chr15:42783430-42837547	chr15:42837332-42837548	+	5893	-11.9369	1.00E-320
ENSG00000109390	NDUFC1: NADH dehydrogenase (ubiquinone) 1, subcomplex unknown, 1, 6kDa	chr4:140188033-140223705	chr4:140188032-140188192	-	1941	-25.2781	1.00E-320
ENSG00000167995	BEST1: bestrophin 1	chr11:61717292-61732987	chr11:61719240-61719432	+	8930	5.26978	1.00E-320
ENSG00000124788	ATXN1: ataxin 1	chr6:16299342-16761722	chr6:16750206-16750323	-	16487	4.50646	1.00E-320
ENSG00000119685	TTLL5: tubulin tyrosine ligase-like family, member 5	chr14:76099967-76421421	chr14:76101248-76101360	+	12255	102.004	1.00E-320
ENSG00000116678	LEPR: leptin receptor	chr1:65886247-66107242	chr1:66101872-66107240	+	11457	-6.55624	1.00E-320
ENSG00000174485	DENND4A: DENN/MADD domain containing 4A	chr15:65950383-66084631	chr15:65950384-65950776	-	8902	-5.58919	1.00E-320
ENSG00000130338	TULP4: tubby like protein 4	chr6:158733691-158932860	chr6:158910624-158910768	+	11123	3.47168	1.00E-320
ENSG00000198879	SFMBT2: Scm-like with four mbt domains 2	chr10:7200585-7453450	chr10:7214456-7214623	-	9955	3.41958	1.00E-320
ENSG00000196482	ESRRG: estrogen-related receptor gamma	chr1:216676587-217311097	chr1:217035568-217038528	-	10880	49.2374	1.00E-320
ENSG00000198131	ZNF544: zinc finger protein 544	chr19:58739959-58788815	chr19:58770644-58771160	+	6953	6.53989	1.00E-320
ENSG00000116127	ALMS1: Alstrom syndrome 1	chr2:73612885-73837920	chr2:73612888-73613320	+	14066	5.0746	1.00E-320
ENSG00000250349	TM4SF2: Uncharacterized protein; cDNA FLJ59144, highly similar to Tetraspanin-7	chrX:37208582-38546928	chrX:37265460-37265512	+	954	58.1976	1.00E-320
ENSG00000181555	SETD2: SET domain containing 2	chr3:47057918-47205457	chr3:47160940-47161272	-	10019	3.48237	1.00E-320
ENSG00000176014	TUBB6: tubulin, beta 6 class V	chr18:12307667-12344319	chr18:12308057-12308794	+	4117	8.90813	1.00E-320
ENSG00000164715	LMTK2: lemur tyrosine kinase 2	chr7:97736196-97838945	chr7:97766624-97766752	+	9139	2.86807	1.00E-320
ENSG00000092529	CAPN3: calpain 3, (p94)	chr15:42640300-42704516	chr15:42651784-42652312	+	5129	-8.93642	1.00E-320
ENSG00000100321	SYNGR1: synaptogyrin 1	chr22:39745929-39781593	chr22:39773600-39774384	+	6945	23.4207	1.00E-320
ENSG00000174373	RALGAPA1: Ral GTPase activating protein, alpha subunit 1 (catalytic)	chr14:36007557-36278510	chr14:36169368-36169508	-	13265	-19.5329	1.00E-320
ENSG00000240583	AQP1: aquaporin 1 (Colton blood group)	chr7:30893009-30965131	chr7:30898872-30898940	+	3888	-16.7019	1.00E-320
ENSG00000156642	NPTN: neuroplastin	chr15:73852354-73926475	chr15:73889360-73889712	-	4042	-25.9231	1.00E-320
ENSG00000100101	NOL12: nucleolar protein 12	chr22:38077679-38170137	chr22:38119192-38122512	+	10909	-12.8523	1.00E-320
ENSG00000145592	RPL37: ribosomal protein L37	chr5:40825363-40835437	chr5:40834572-40834708	-	8153	2.037	1.00E-320
ENSG00000114331	ACAP2: ArfGAP with coiled-coil, ankyrin repeat and PH domains 2	chr3:194995464-195163807	chr3:195015920-195016032	-	11088	-19.3164	1.00E-320
ENSG00000270106	TSNAX-DISC1: TSNAX-DISC1 readthrough (NMD candidate)	chr1:231664398-231954990	chr1:231664400-231664576	+	3557	4.02458	1.00E-320
ENSG00000100092	SH3BP1: SH3-domain binding protein 1	chr22:38030660-38062939	chr22:38041372-38041516	+	6268	40.4669	1.00E-320
ENSG00000033867	SLC4A7: solute carrier family 4, sodium bicarbonate cotransporter, member 7	chr3:27414213-27525911	chr3:27525556-27525912	-	9564	14.8517	1.00E-320
ENSG00000257950	P2RX5-TAX1BP3: P2RX5-TAX1BP3 readthrough (NMD candidate)	chr17:3566356-3599488	chr17:3593363-3593444	-	5905	-7.18905	1.00E-320
ENSG00000047849	MAP4: microtubule-associated protein 4	chr3:47892181-48130769	chr3:48014572-48016956	-	14901	-13.2866	1.00E-320
ENSG00000068793	CYFIP1: cytoplasmic FMR1 interacting protein 1	chr15:22892004-23006016	chr15:22945040-22945162	+	10435	2.30328	1.00E-320
ENSG00000008988	RPS20: ribosomal protein S20	chr8:56979853-56987069	chr8:56982260-56982392	-	2931	-6.33831	1.00E-320
ENSG00000187240	DYNC2H1: dynein, cytoplasmic 2, heavy chain 1	chr11:102980159-103350591	chr11:102984264-102984432	+	14284	2.67172	1.00E-320
ENSG00000166900	STX3: syntaxin 3	chr11:59480928-59573354	chr11:59564756-59564868	+	7624	14.4566	1.00E-320
ENSG00000076554	TPD52: tumor protein D52	chr8:80870570-81143467	chr8:80870568-80870672	-	8341	25.6466	1.00E-320
ENSG00000173482	PTPRM: protein tyrosine phosphatase, receptor type, M	chr18:7566779-8406859	chr18:8248147-8248174	+	9906	-14.212	1.00E-320
ENSG00000075420	FNDC3B: fibronectin type III domain containing 3B	chr3:171757417-172119455	chr3:171969056-171969328	+	13299	-3.36213	1.00E-320
ENSG00000156011	PSD3: pleckstrin and Sec7 domain containing 3	chr8:18384810-18942240	chr8:18711608-18711884	-	15210	21.9407	1.00E-320
ENSG00000140264	SERF2: small EDRK-rich factor 2	chr15:44069284-44094787	chr15:44091064-44091304	+	7347	-4.97939	1.00E-320
ENSG00000183354	KIAA2026: KIAA2026	chr9:5881595-6007901	chr9:5910614-5910707	-	7930	22.6757	1.00E-320
ENSG00000168038	ULK4: unc-51 like kinase 4	chr3:41288089-42003922	chr3:41288088-41288484	-	6579	12.2845	1.00E-320
ENSG00000136536	MARCH7: membrane-associated ring finger (C3HC4) 7, E3 ubiquitin protein ligase	chr2:160568999-160627538	chr2:160571072-160571104	+	6256	-2.41731	1.00E-320
ENSG00000151466	SCLT1: sodium channel and clathrin linker 1	chr4:129786075-130014764	chr4:129805144-129805696	-	8294	7.41849	1.00E-320
ENSG00000189079	ARID2: AT rich interactive domain 2 (ARID, RFX-like)	chr12:46123447-46301823	chr12:46123824-46123920	+	12127	3.11912	1.00E-320
ENSG00000184792	OSBP2: oxysterol binding protein 2	chr22:31089768-31303811	chr22:31090792-31091540	+	6820	14.1605	1.00E-320
ENSG00000151914	DST: dystonin	chr6:56322784-56819426	chr6:56329148-56329552	-	41453	-5.13102	1.00E-320
ENSG00000151779	NBAS: neuroblastoma amplified sequence	chr2:15307031-15701454	chr2:15701311-15701454	-	8949	2.57917	1.00E-320
ENSG00000083067	TRPM3: transient receptor potential cation channel, subfamily M, member 3	chr9:73143978-74061820	chr9:73736096-73736512	-	19912	-38.0578	1.00E-320
ENSG00000264672	RP11-112H10.4	chr17:56597197-56634338	chr17:56634168-56634336	+	1575	45.2226	1.00E-320
ENSG00000265817	FSBP: fibrinogen silencer binding protein	chr8:95390604-95449180	chr8:95444176-95444880	-	3182	5.01705	1.00E-320
ENSG00000171992	SYNPO: synaptopodin	chr5:149980641-150038782	chr5:150035968-150038784	+	10258	6.86431	1.00E-320
ENSG00000111817	DSE: dermatan sulfate epimerase	chr6:116575335-116762424	chr6:116600304-116600896	+	11498	-5.23405	1.00E-320
ENSG00000005893	LAMP2: lysosomal-associated membrane protein 2	chrX:119561681-119603220	chrX:119564680-119565320	-	5617	4.21427	1.00E-320
ENSG00000132849	INADL: InaD-like (Drosophila)	chr1:62208148-62629592	chr1:62228528-62228584	+	11456	4.23255	1.00E-320
ENSG00000197275	RAD54B: RAD54 homolog B (S. cerevisiae)	chr8:95384187-95487337	chr8:95479632-95479784	-	5313	5.54347	1.00E-320
ENSG00000104529	EEF1D: eukaryotic translation elongation factor 1 delta (guanine nucleotide exchange protein)	chr8:144661866-144681711	chr8:144670992-144672624	-	9390	-7.82376	1.00E-320
ENSG00000138326	RPS24: ribosomal protein S24	chr10:79793517-79816570	chr10:79797720-79797744	+	4880	-57.933	1.00E-320
ENSG00000268530	CTC-273B12.5	chr19:48968849-48972950	chr19:48972268-48972952	-	1398	24.3408	1.00E-320
ENSG00000047315	POLR2B: polymerase (RNA) II (DNA directed) polypeptide B, 140kDa	chr4:57843887-57897334	chr4:57897064-57897336	+	5901	6.89911	1.00E-320
ENSG00000205726	ITSN1: intersectin 1 (SH3 domain protein)	chr21:35014705-35272165	chr21:35189536-35190040	+	21702	7.45239	1.00E-320
ENSG00000067208	EVI5: ecotropic viral integration site 5	chr1:92974252-93257961	chr1:92974256-92979528	-	8276	4.54668	1.00E-320
ENSG00000145623	OSMR: oncostatin M receptor	chr5:38845959-38945698	chr5:38945048-38945216	+	7174	-37.6061	1.00E-320
ENSG00000047617	ANO2: anoctamin 2	chr12:5641034-6055398	chr12:5965423-5965799	-	6012	31.1679	1.00E-320
ENSG00000224078	SNHG14: small nucleolar RNA host gene 14 (non-protein coding)	chr15:25223729-25664609	chr15:25514752-25514880	+	32477	-9.02937	1.00E-320
ENSG00000086189	DIMT1: DIM1 dimethyladenosine transferase 1 homolog (S. cerevisiae)	chr5:61683080-61699766	chr5:61699100-61699172	-	3736	12.4875	1.00E-320
ENSG00000075914	EXOSC7: exosome component 7	chr3:45016732-45077558	chr3:45077016-45077560	+	4442	9.89588	1.00E-320
ENSG00000167996	FTH1: ferritin, heavy polypeptide 1	chr11:61727189-61735132	chr11:61727188-61727400	-	2030	24.5389	1.00E-320
ENSG00000143420	ENSA: endosulfine alpha	chr1:150573326-150602088	chr1:150593728-150595328	-	5493	4.3247	1.00E-320
ENSG00000157152	SYN2: synapsin II	chr3:12045875-12232900	chr3:12200148-12200371	+	5709	130.905	1.00E-320
ENSG00000074621	SLC24A1: solute carrier family 24 (sodium/potassium/calcium exchanger), member 1	chr15:65903703-65953333	chr15:65903704-65904952	+	9084	47.7919	1.00E-320
ENSG00000241409	AC064852.4	chr2:233624855-233632659	chr2:233624848-233625360	-	851	-14.9105	1.00E-320
ENSG00000248905	FMN1: formin 1	chr15:33057746-33486897	chr15:33358712-33360364	-	20046	5.07928	1.00E-320
ENSG00000112701	SENP6: SUMO1/sentrin specific peptidase 6	chr6:76311224-76427997	chr6:76311224-76312288	+	11417	2.61018	1.00E-320
ENSG00000182606	TRAK1: trafficking protein, kinesin binding 1	chr3:42055293-42267381	chr3:42201660-42201964	+	10992	-10.5463	1.00E-320
ENSG00000259627	RP11-244F12.2	chr15:63362223-63364110	chr15:63362224-63362660	-	691	-29.4742	1.00E-320
ENSG00000054654	SYNE2: spectrin repeat containing, nuclear envelope 2	chr14:64319682-64693165	chr14:64657632-64657840	+	31405	5.16457	1.00E-320
ENSG00000132970	WASF3: WAS protein family, member 3	chr13:27131839-27263085	chr13:27254172-27254338	+	5162	48.9436	1.00E-320
ENSG00000114062	UBE3A: ubiquitin protein ligase E3A	chr15:25582380-25684128	chr15:25683636-25684128	-	5812	2.24241	1.00E-320
ENSG00000073910	FRY: furry homolog (Drosophila)	chr13:32605436-32870794	chr13:32849278-32852982	+	16059	2.98043	1.00E-320
ENSG00000129535	NRL: neural retina leucine zipper	chr14:24549315-24584223	chr14:24583930-24584224	-	3113	45.5525	1.00E-320
ENSG00000164118	CEP44: centrosomal protein 44kDa	chr4:175204827-175254531	chr4:175252640-175254528	+	7132	-6.5848	1.00E-320
ENSG00000149489	ROM1: retinal outer segment membrane protein 1	chr11:62379193-62382592	chr11:62379884-62380104	+	2495	71.3412	1.00E-320
ENSG00000102763	VWA8: von Willebrand factor A domain containing 8	chr13:42140972-42535256	chr13:42144604-42144840	-	7633	3.17153	1.00E-320
ENSG00000115419	GLS: glutaminase	chr2:191745552-191830278	chr2:191797376-191800016	+	9827	4.03581	1.00E-320
ENSG00000185658	BRWD1: bromodomain and WD repeat domain containing 1	chr21:40556101-40693485	chr21:40685368-40685744	-	19794	2.80079	1.00E-320
ENSG00000140416	TPM1: tropomyosin 1 (alpha)	chr15:63334830-63364114	chr15:63362068-63362832	+	8468	-23.1306	1.00E-320
ENSG00000136153	LMO7: LIM domain 7	chr13:76194569-76434004	chr13:76197408-76197456	+	13143	-16.5813	1.00E-320
ENSG00000183576	SETD3: SET domain containing 3	chr14:99864082-99947216	chr14:99945072-99945104	-	5178	-2.02217	1.00E-320
ENSG00000214140	PRCD: progressive rod-cone degeneration	chr17:74523667-74549660	chr17:74534144-74534592	+	5305	7.62681	1.00E-320
ENSG00000175029	CTBP2: C-terminal binding protein 2	chr10:126676420-126849739	chr10:126811224-126811440	-	7411	4.28505	1.00E-320
ENSG00000138641	HERC3: HECT and RLD domain containing E3 ubiquitin protein ligase 3	chr4:89442198-89629693	chr4:89444656-89445080	+	8634	4.25131	1.00E-320
ENSG00000198589	LRBA: LPS-responsive vesicle trafficking, beach and anchor containing	chr4:151185593-151936879	chr4:151199008-151199152	-	15018	2.20292	1.00E-320
ENSG00000087258	GNAO1: guanine nucleotide binding protein (G protein), alpha activating activity polypeptide O	chr16:56225301-56391356	chr16:56377672-56382112	+	9813	12.3153	1.00E-320
ENSG00000188107	EYS: eyes shut homolog (Drosophila)	chr6:64429875-66417118	chr6:64454004-64454912	-	17070	7.9064	1.00E-320
ENSG00000108370	RGS9: regulator of G-protein signaling 9	chr17:63133548-63223821	chr17:63223392-63223820	+	3664	31.1792	1.00E-320
ENSG00000079819	EPB41L2: erythrocyte membrane protein band 4.1-like 2	chr6:131160486-131384462	chr6:131201280-131201344	-	10247	9.19446	1.00E-320
ENSG00000213654	GPSM3: G-protein signaling modulator 3	chr6:32158542-32163300	chr6:32163202-32163300	-	1854	-10.7474	1.00E-320
ENSG00000258311	RP11-644F5.10: Uncharacterized protein	chr12:56109819-56118487	chr12:56112872-56113008	+	3510	-6.95468	1.00E-320
ENSG00000169762	TAPT1: transmembrane anterior posterior transformation 1	chr4:16162127-16229033	chr4:16227881-16228164	-	7828	4.29015	1.00E-320
ENSG00000138835	RGS3: regulator of G-protein signaling 3	chr9:116207010-116360018	chr9:116285208-116285320	+	13690	14.0938	1.00E-320
ENSG00000079257	LXN: latexin	chr3:158363610-158390482	chr3:158363616-158364000	-	1504	-15.0338	1.00E-320
ENSG00000048405	ZNF800: zinc finger protein 800	chr7:126986843-127071978	chr7:127031552-127031672	-	5793	4.05039	1.00E-320
ENSG00000092148	HECTD1: HECT domain containing E3 ubiquitin protein ligase 1	chr14:31569317-31677010	chr14:31676220-31677010	-	12417	2.83896	1.00E-320
ENSG00000198162	MAN1A2: mannosidase, alpha, class 1A, member 2	chr1:117910070-118071494	chr1:117910072-117911104	+	9667	2.59608	1.00E-320
ENSG00000145555	MYO10: myosin X	chr5:16665394-16936372	chr5:16818116-16818276	-	10537	4.62834	1.00E-320
ENSG00000142599	RERE: arginine-glutamic acid dipeptide (RE) repeats	chr1:8412456-8877702	chr1:8483226-8483479	-	11503	7.66791	1.00E-320
ENSG00000172915	NBEA: neurobeachin	chr13:35516423-36247159	chr13:35516424-35517252	+	11941	2.67264	1.00E-320
ENSG00000036549	ZZZ3: zinc finger, ZZ-type containing 3	chr1:78028100-78149104	chr1:78050448-78050744	-	9008	7.16673	1.00E-320
ENSG00000065534	MYLK: myosin light chain kinase	chr3:123328895-123603178	chr3:123427544-123427744	-	22166	-30.2118	1.00E-320
ENSG00000156113	KCNMA1: potassium large conductance calcium-activated channel, subfamily M, alpha member 1	chr10:78629358-79398353	chr10:79395952-79396328	-	18808	9.21088	1.00E-320
ENSG00000135365	PHF21A: PHD finger protein 21A	chr11:45950870-46142985	chr11:45967392-45967648	-	11449	4.35087	1.00E-320
ENSG00000196323	ZBTB44: zinc finger and BTB domain containing 44	chr11:130096571-130184581	chr11:130184272-130184584	-	10801	3.61704	1.00E-320
ENSG00000141337	ARSG: arylsulfatase G	chr17:66255322-66418872	chr17:66416328-66418872	+	6587	4.48977	1.00E-320
ENSG00000171634	BPTF: bromodomain PHD finger transcription factor	chr17:65821639-65980494	chr17:65977552-65977880	+	15098	4.18881	1.00E-320
ENSG00000178878	APOLD1: apolipoprotein L domain containing 1	chr12:12878850-12982909	chr12:12980179-12980309	+	7243	-3.49219	1.00E-320
ENSG00000196776	CD47: CD47 molecule	chr3:107762144-107809872	chr3:107769424-107769448	-	7895	-11.1424	1.00E-320
ENSG00000013297	CLDN11: claudin 11	chr3:170136652-170578169	chr3:170178080-170178208	+	6032	-72.9617	1.00E-320
ENSG00000060749	QSER1: glutamine and serine rich 1	chr11:32914723-33014862	chr11:32996792-32997176	+	10537	4.40559	1.00E-320
ENSG00000131018	SYNE1: spectrin repeat containing, nuclear envelope 1	chr6:152442818-152958936	chr6:152489248-152489504	-	45649	-13.5048	1.00E-320
ENSG00000226869	LHFPL3-AS1: LHFPL3 antisense RNA 1	chr7:104379043-104444554	chr7:104439840-104440512	-	3039	-55.7015	1.00E-320
ENSG00000129422	MTUS1: microtubule associated tumor suppressor 1	chr8:17501303-17658426	chr8:17579220-17579730	-	12010	8.27869	1.00E-320
ENSG00000127603	MACF1: microtubule-actin crosslinking factor 1	chr1:39546987-39952849	chr1:39669916-39670804	+	36470	12.7629	1.00E-320
ENSG00000271092	TMEM56-RWDD3: TMEM56-RWDD3 readthrough	chr1:95583478-95712781	chr1:95712312-95712784	+	1961	-2.8914	1.00E-320
ENSG00000138190	EXOC6: exocyst complex component 6	chr10:94590934-94819250	chr10:94608240-94608392	+	6359	4.73184	1.00E-320
ENSG00000077157	PPP1R12B: protein phosphatase 1, regulatory subunit 12B	chr1:202317826-202561834	chr1:202544128-202544320	+	18537	-9.20611	1.00E-320
ENSG00000135835	KIAA1614: KIAA1614	chr1:180882289-180920750	chr1:180882976-180883200	+	10195	13.294	1.00E-320
ENSG00000116171	SCP2: sterol carrier protein 2	chr1:53392900-53517375	chr1:53458928-53461672	+	8305	-10.8677	1.00E-320
ENSG00000118515	SGK1: serum/glucocorticoid regulated kinase 1	chr6:134490383-134639250	chr6:134580928-134583280	-	9992	-53.6183	1.00E-320
ENSG00000015475	BID: BH3 interacting domain death agonist	chr22:18216905-18257536	chr22:18226568-18226780	-	4418	28.6144	1.00E-320
ENSG00000198363	ASPH: aspartate beta-hydroxylase	chr8:62413115-62627155	chr8:62587816-62588880	-	13632	-11.3727	1.00E-320
ENSG00000136770	DNAJC1: DnaJ (Hsp40) homolog, subfamily C, member 1	chr10:22045465-22292698	chr10:22055188-22055238	-	2501	3.54929	1.00E-320
ENSG00000204681	GABBR1: gamma-aminobutyric acid (GABA) B receptor, 1	chr6:29523405-29601753	chr6:29523404-29524128	-	8470	89.1728	1.00E-320
ENSG00000167553	TUBA1C: tubulin, alpha 1c	chr12:49582518-49667114	chr12:49582520-49583008	+	3359	-7.18475	1.00E-320
ENSG00000069869	NEDD4: neural precursor cell expressed, developmentally down-regulated 4, E3 ubiquitin protein ligase	chr15:56119119-56285944	chr15:56207480-56209328	-	9097	-10.706	1.00E-320
ENSG00000159685	CHCHD6: coiled-coil-helix-coiled-coil-helix domain containing 6	chr3:126423062-126679249	chr3:126445920-126446032	+	2763	-6.1253	1.00E-320
ENSG00000197969	VPS13A: vacuolar protein sorting 13 homolog A (S. cerevisiae)	chr9:79792268-80036457	chr9:79997192-79997920	+	20196	4.30378	1.00E-320
ENSG00000155093	PTPRN2: protein tyrosine phosphatase, receptor type, N polypeptide 2	chr7:157331749-158380480	chr7:157691360-157691424	-	5006	-8.80537	1.00E-320
ENSG00000241685	ARPC1A: actin related protein 2/3 complex, subunit 1A, 41kDa	chr7:98923520-98985787	chr7:98985664-98985784	+	2557	13.6272	1.00E-320
ENSG00000271741	RP11-244H3.4	chr1:35447133-35497342	chr1:35449368-35449548	-	3099	12.8515	1.00E-320
ENSG00000124782	RREB1: ras responsive element binding protein 1	chr6:7107829-7252213	chr6:7240670-7240835	+	17254	3.93376	1.00E-320
ENSG00000136167	LCP1: lymphocyte cytosolic protein 1 (L-plastin)	chr13:46700054-46786006	chr13:46722488-46722584	-	5216	4.65197	1.00E-320
ENSG00000165995	CACNB2: calcium channel, voltage-dependent, beta 2 subunit	chr10:18429605-18830798	chr10:18549696-18550246	+	6537	63.6387	1.00E-320
ENSG00000113319	RASGRF2: Ras protein-specific guanine nucleotide-releasing factor 2	chr5:80256490-80525975	chr5:80382944-80384384	+	10702	5.40609	1.00E-320
ENSG00000109452	INPP4B: inositol polyphosphate-4-phosphatase, type II, 105kDa	chr4:142944312-143768585	chr4:142950112-142951456	-	14153	-21.7262	1.00E-320
ENSG00000143549	TPM3: tropomyosin 3	chr1:154127783-154167124	chr1:154131088-154131520	-	8363	-81.6406	1.00E-320
ENSG00000160209	PDXK: pyridoxal (pyridoxine, vitamin B6) kinase	chr21:45138974-45182188	chr21:45143376-45143776	+	11905	3.18971	1.00E-320
ENSG00000136237	RAPGEF5: Rap guanine nucleotide exchange factor (GEF) 5	chr7:22157855-22396763	chr7:22354988-22355096	-	10245	-77.2612	1.00E-320
ENSG00000138193	PLCE1: phospholipase C, epsilon 1	chr10:95753745-96092580	chr10:95790440-95792008	+	13282	-5.94327	1.00E-320
ENSG00000062716	VMP1: vacuole membrane protein 1	chr17:57784552-57919616	chr17:57812696-57813104	+	6916	-3.86531	1.00E-320
ENSG00000184007	PTP4A2: protein tyrosine phosphatase type IVA, member 2	chr1:32372021-32410457	chr1:32403588-32403988	-	6431	2.64463	1.00E-320
ENSG00000095713	CRTAC1: cartilage acidic protein 1	chr10:99624756-99790585	chr10:99639408-99639560	-	3531	-47.8966	1.00E-320
ENSG00000072840	EVC: Ellis van Creveld syndrome	chr4:5712923-5830772	chr4:5830245-5830772	+	7923	-11.4996	1.00E-320
ENSG00000165322	ARHGAP12: Rho GTPase activating protein 12	chr10:32094364-32217742	chr10:32115712-32115902	-	5843	2.91558	1.00E-320
ENSG00000120645	IQSEC3: IQ motif and Sec7 domain 3	chr12:175930-287626	chr12:234798-235078	+	7686	4.57217	1.00E-320
ENSG00000070495	JMJD6: jumonji domain containing 6	chr17:74708918-74722866	chr17:74717344-74717464	-	5949	4.56717	1.00E-320
ENSG00000123096	SSPN: sarcospan	chr12:26274923-26452223	chr12:26274924-26275084	+	4997	-5.68428	1.00E-320
ENSG00000179532	DNHD1: dynein heavy chain domain 1	chr11:6518489-6614988	chr11:6561105-6561313	+	19629	6.21433	1.00E-320
ENSG00000100014	SPECC1L: sperm antigen with calponin homology and coiled-coil domains 1-like	chr22:24666785-24813708	chr22:24666784-24666952	+	7323	2.76595	1.00E-320
ENSG00000134160	TRPM1: transient receptor potential cation channel, subfamily M, member 1	chr15:31293263-31453476	chr15:31453108-31453476	-	7454	-2.10627	1.00E-320
ENSG00000264772	SNORA67: small nucleolar RNA, H/ACA box 67	chr17:7476143-7485342	chr17:7484213-7484384	+	4554	15.4445	1.00E-320
ENSG00000106070	GRB10: growth factor receptor-bound protein 10	chr7:50657759-50861159	chr7:50793708-50793732	-	9944	-4.47326	1.00E-320
ENSG00000145416	MARCH1: membrane-associated ring finger (C3HC4) 1, E3 ubiquitin protein ligase	chr4:164445449-165305202	chr4:164621968-164622016	-	10421	-14.9725	1.00E-320
ENSG00000105329	TGFB1: transforming growth factor, beta 1	chr19:41807491-41859816	chr19:41858592-41859816	-	3238	8.6881	1.00E-320
ENSG00000011114	BTBD7: BTB (POZ) domain containing 7	chr14:93703895-93799438	chr14:93762312-93762504	-	11333	-2.94609	1.00E-320
ENSG00000125354	SEPT6: septin 6	chrX:118749686-118827333	chrX:118749688-118750704	-	6553	-7.24373	1.00E-320
ENSG00000145216	FIP1L1: factor interacting with PAPOLA and CPSF1	chr4:54243809-55161439	chr4:55146480-55146648	+	7169	7.45235	1.00E-320
ENSG00000104177	MYEF2: myelin expression factor 2	chr15:48431624-48470714	chr15:48443296-48443368	-	9261	-11.6912	1.00E-320
ENSG00000137441	FGFBP2: fibroblast growth factor binding protein 2	chr4:15961865-15970932	chr4:15961865-15962234	-	1250	51.3179	1.00E-320
ENSG00000112096	SOD2: superoxide dismutase 2, mitochondrial	chr6:160090088-160183561	chr6:160181296-160183568	-	18985	-8.11804	1.00E-320
ENSG00000188352	FOCAD: focadhesin	chr9:20658307-20995954	chr9:20926300-20926416	+	10035	-2.67256	1.00E-320
ENSG00000109171	SLAIN2: SLAIN motif family, member 2	chr4:48343338-48428229	chr4:48396592-48396672	+	6524	2.48311	1.00E-320
ENSG00000197622	CDC42SE1: CDC42 small effector 1	chr1:151023446-151042801	chr1:151039600-151039808	-	4184	-41.7253	1.00E-320
ENSG00000024048	UBR2: ubiquitin protein ligase E3 component n-recognin 2	chr6:42531799-42661242	chr6:42587204-42588088	+	8997	3.60005	1.00E-320
ENSG00000258555	SPECC1L-ADORA2A: SPECC1L-ADORA2A readthrough (NMD candidate)	chr22:24666865-24838324	chr22:24829098-24829704	+	6204	5.74057	1.00E-320
ENSG00000028839	TBPL1: TBP-like 1	chr6:134273307-134311570	chr6:134273312-134273872	+	5039	-12.2219	1.00E-320
ENSG00000121413	ZSCAN18: zinc finger and SCAN domain containing 18	chr19:58595204-58629794	chr19:58618984-58620672	-	8307	-19.3056	1.00E-320
ENSG00000186522	SEPT10: septin 10	chr2:110300558-110371783	chr2:110300560-110301904	-	4162	3.84973	1.00E-320
ENSG00000140522	RLBP1: retinaldehyde binding protein 1	chr15:89753099-89764982	chr15:89764768-89764984	-	1985	-14.8589	1.00E-320
ENSG00000142192	APP: amyloid beta (A4) precursor protein	chr21:27252860-27543446	chr21:27369502-27369732	-	6349	8.43303	1.00E-320
ENSG00000196712	NF1: neurofibromin 1	chr17:29421944-29709134	chr17:29645430-29645582	+	26685	22.109	1.00E-320
ENSG00000204120	GIGYF2: GRB10 interacting GYF protein 2	chr2:233562008-233725285	chr2:233632800-233633120	+	13434	21.9737	1.00E-320
ENSG00000104765	BNIP3L: BCL2/adenovirus E1B 19kDa interacting protein 3-like	chr8:26240413-26363152	chr8:26362822-26363152	+	4307	-6.62617	1.00E-320
ENSG00000138185	ENTPD1: ectonucleoside triphosphate diphosphohydrolase 1	chr10:97471535-97637023	chr10:97620224-97620336	+	14587	15.3098	1.00E-320
ENSG00000164318	EGFLAM: EGF-like, fibronectin type III and laminin G domains	chr5:38258510-38465123	chr5:38409104-38409208	+	5724	-2.78114	1.00E-320
ENSG00000166925	TSC22D4: TSC22 domain family, member 4	chr7:100060981-100076902	chr7:100060984-100061312	-	3715	-9.90628	1.00E-320
ENSG00000188687	SLC4A5: solute carrier family 4 (sodium bicarbonate cotransporter), member 5	chr2:74443368-74570541	chr2:74561152-74561304	-	8009	-25.7691	1.00E-320
ENSG00000154556	SORBS2: sorbin and SH3 domain containing 2	chr4:186506597-186877806	chr4:186566736-186567232	-	16730	10.6381	1.00E-320
ENSG00000198947	DMD: dystrophin	chrX:31115793-33357558	chrX:33229398-33229672	-	18178	40.2842	1.00E-320
ENSG00000114796	KLHL24: kelch-like family member 24	chr3:183353355-183402265	chr3:183354352-183354464	+	8650	3.58789	1.00E-320
ENSG00000133816	MICAL2: microtubule associated monooxygenase, calponin and LIM domain containing 2	chr11:12115542-12285334	chr11:12263728-12263979	+	15819	-25.3156	1.00E-320
ENSG00000152767	FARP1: FERM, RhoGEF (ARHGEF) and pleckstrin domain protein 1 (chondrocyte-derived)	chr13:98794815-99102027	chr13:99092376-99092488	+	26934	4.56961	1.00E-320
ENSG00000204209	DAXX: death-domain associated protein	chr6:33286334-33297046	chr6:33296764-33297046	-	3662	-51.4033	1.00E-320
ENSG00000006607	FARP2: FERM, RhoGEF and pleckstrin domain protein 2	chr2:242295657-242434256	chr2:242344672-242344816	+	14413	-3.52773	1.00E-320
ENSG00000135931	ARMC9: armadillo repeat containing 9	chr2:232063259-232239548	chr2:232135456-232135792	+	9660	5.04856	1.00E-320
ENSG00000265500	SENP3-EIF4A1: SENP3-EIF4A1 readthrough (NMD candidate)	chr17:7466603-7482033	chr17:7474200-7474251	+	3520	-2.5175	1.00E-320
ENSG00000102606	ARHGEF7: Rho guanine nucleotide exchange factor (GEF) 7	chr13:111766905-111958084	chr13:111944464-111947544	+	11336	-9.08597	1.00E-320
ENSG00000047457	CP: ceruloplasmin (ferroxidase)	chr3:148880196-148939842	chr3:148883728-148883840	-	7296	2.41778	1.00E-320
ENSG00000137145	DENND4C: DENN/MADD domain containing 4C	chr9:19230432-19374139	chr9:19337598-19337670	+	9341	-11.7313	1.00E-320
ENSG00000039123	SKIV2L2: superkiller viralicidic activity 2-like 2 (S. cerevisiae)	chr5:54603587-54721409	chr5:54718704-54721408	+	6578	2.85471	1.00E-320
ENSG00000064651	SLC12A2: solute carrier family 12 (sodium/potassium/chloride transporter), member 2	chr5:127419457-127525380	chr5:127513240-127513328	+	10664	-6.5015	1.00E-320
ENSG00000082805	ERC1: ELKS/RAB6-interacting/CAST family member 1	chr12:1099674-1605099	chr12:1519554-1519619	+	13484	-30.2141	1.00E-320
ENSG00000110237	ARHGEF17: Rho guanine nucleotide exchange factor (GEF) 17	chr11:73019333-73080136	chr11:73019336-73022872	+	9539	5.15878	1.00E-320
ENSG00000133030	MPRIP: myosin phosphatase Rho interacting protein	chr17:16945858-17120993	chr17:17000080-17000652	+	18105	4.20186	1.00E-320
ENSG00000070831	CDC42: cell division cycle 42	chr1:22379119-22419437	chr1:22416436-22417296	+	3470	-49.5607	1.00E-320
ENSG00000204301	NOTCH4: notch 4	chr6:32162619-32191844	chr6:32168892-32171660	-	9748	11.2099	1.00E-320
ENSG00000106244	PDAP1: PDGFA associated protein 1	chr7:98989670-99006452	chr7:98990320-98990424	-	2854	13.1993	1.00E-320
ENSG00000114786	ABHD14A-ACY1: ABHD14A-ACY1 readthrough (NMD candidate)	chr3:52009065-52023199	chr3:52012272-52012392	+	2164	-3.92394	1.00E-320
ENSG00000243989	ACY1: aminoacylase 1	chr3:52009065-52023213	chr3:52012272-52012392	+	3768	-3.85812	1.00E-320
ENSG00000091592	NLRP1: NLR family, pyrin domain containing 1	chr17:5402746-5522744	chr17:5461658-5463363	-	12811	36.6828	1.00E-320
ENSG00000268173	PIK3R2: PIK3R2 protein	chr19:18263967-18288927	chr19:18286414-18286508	+	5142	15.4482	1.00E-320
ENSG00000123104	ITPR2: inositol 1,4,5-trisphosphate receptor, type 2	chr12:26490341-26986131	chr12:26493100-26493260	-	11856	2.84611	1.00E-320
ENSG00000264058	KRT222	chr17:38785048-38821393	chr17:38818168-38818296	-	2502	-4.47254	1.00E-320
ENSG00000164038	SLC9B2: solute carrier family 9, subfamily B (NHA2, cation proton antiporter 2), member 2	chr4:103941024-104006986	chr4:104003240-104003328	-	5469	3.29412	1.00E-320
ENSG00000213088	DARC: Duffy blood group, atypical chemokine receptor	chr1:159173096-159176290	chr1:159174064-159174768	+	1954	-8.82137	1.00E-320
ENSG00000095637	SORBS1: sorbin and SH3 domain containing 1	chr10:97071527-97321171	chr10:97131080-97131184	-	10819	-22.4942	1.00E-320
ENSG00000086200	IPO11: importin 11	chr5:61699798-61924409	chr5:61876280-61877296	+	7540	6.68185	1.00E-320
ENSG00000264324	RP11-287D1.3: Uncharacterized protein	chr2:74438730-74590504	chr2:74561152-74561304	-	5059	-14.3876	1.00E-320
ENSG00000186439	TRDN: triadin	chr6:123537482-123958238	chr6:123849728-123850576	-	6723	-6.82403	1.00E-320
ENSG00000102804	TSC22D1: TSC22 domain family, member 1	chr13:45007654-45151283	chr13:45009128-45009420	-	7159	4.08626	1.00E-320
ENSG00000139192	TAPBPL: TAP binding protein-like	chr12:6560855-6575683	chr12:6570020-6570104	+	3188	9.23184	1.00E-320
ENSG00000153827	TRIP12: thyroid hormone receptor interactor 12	chr2:230628553-230787955	chr2:230786272-230786384	-	12594	3.53287	1.00E-320
ENSG00000101752	MIB1: mindbomb E3 ubiquitin protein ligase 1	chr18:19284917-19450918	chr18:19348584-19348712	+	10033	-2.15589	1.00E-320
ENSG00000095066	HOOK2: hook microtubule-tethering protein 2	chr19:12873816-12983554	chr19:12883426-12883516	-	5950	-4.54518	1.00E-320
ENSG00000156273	BACH1: BTB and CNC homology 1, basic leucine zipper transcription factor 1	chr21:30566391-31003071	chr21:30968360-30969098	+	7717	-36.9512	1.00E-320
ENSG00000186001	LRCH3: leucine-rich repeats and calponin homology (CH) domain containing 3	chr3:197518096-197615307	chr3:197607376-197610240	+	12639	-6.89003	1.00E-320
ENSG00000244754	N4BP2L2: NEDD4 binding protein 2-like 2	chr13:33006553-33112970	chr13:33016524-33018264	-	10306	-2.488	1.00E-320
ENSG00000160145	KALRN: kalirin, RhoGEF kinase	chr3:123798869-124445172	chr3:124397040-124397488	+	24490	-11.2545	1.00E-320
ENSG00000067900	ROCK1: Rho-associated, coiled-coil containing protein kinase 1	chr18:18526866-18691812	chr18:18690778-18691812	-	11064	2.48338	1.00E-320
ENSG00000092931	MFSD11: major facilitator superfamily domain containing 11	chr17:74731946-74777531	chr17:74777120-74777528	+	6587	-3.11147	1.00E-320
ENSG00000176597	B3GNT5: UDP-GlcNAc:betaGal beta-1,3-N-acetylglucosaminyltransferase 5	chr3:182971031-183016292	chr3:183013936-183016288	+	8140	-10.628	1.00E-320
ENSG00000151320	AKAP6: A kinase (PRKA) anchor protein 6	chr14:32798478-33300567	chr14:32964276-32964610	+	13428	42.5215	1.00E-320
ENSG00000136114	THSD1: thrombospondin, type I, domain containing 1	chr13:52951304-52980629	chr13:52960160-52960320	-	3345	10.2637	1.00E-320
ENSG00000148053	NTRK2: neurotrophic tyrosine kinase, receptor, type 2	chr9:87283465-87638505	chr9:87635120-87635280	+	16968	-12.3715	1.00E-320
ENSG00000071205	ARHGAP10: Rho GTPase activating protein 10	chr4:148653213-148993931	chr4:148653216-148653600	+	10759	5.24719	1.00E-320
ENSG00000266997	RP11-886H22.1: Uncharacterized protein	chr18:47322162-47363993	chr18:47361712-47361792	-	936	-5.31419	1.00E-320
ENSG00000084234	APLP2: amyloid beta (A4) precursor-like protein 2	chr11:129939731-130014699	chr11:130007152-130007184	+	7444	-5.21991	1.00E-320
ENSG00000215472	RPL17-C18orf32: RPL17-C18orf32 readthrough	chr18:47008050-47017956	chr18:47015728-47015920	-	1507	2.4078	1.00E-320
ENSG00000138738	PRDM5: PR domain containing 5	chr4:121606073-121844025	chr4:121758496-121760432	-	9517	4.76092	1.00E-320
ENSG00000261771	DYX1C1-CCPG1: DYX1C1-CCPG1 readthrough (NMD candidate)	chr15:55647445-55790558	chr15:55731668-55731780	-	4589	-18.6026	1.00E-320
ENSG00000263809	RP11-849F2.7: KRAB-A domain-containing protein 2	chr17:8271955-8286505	chr17:8274626-8275399	-	3087	-21.1723	1.00E-320
ENSG00000110422	HIPK3: homeodomain interacting protein kinase 3	chr11:33278217-33378569	chr11:33279876-33280236	+	7958	10.2461	1.00E-320
ENSG00000268400	CTD-3214H19.4: Uncharacterized protein	chr19:7694681-7707934	chr19:7696535-7696644	+	1366	-83.4993	1.00E-320
ENSG00000075711	DLG1: discs, large homolog 1 (Drosophila)	chr3:196769430-197026171	chr3:196888512-196888608	-	11001	4.90308	1.00E-320
ENSG00000122705	CLTA: clathrin, light chain A	chr9:36190852-36304778	chr9:36209264-36209316	+	2515	-88.3094	1.00E-320
ENSG00000130396	MLLT4: myeloid/lymphoid or mixed-lineage leukemia (trithorax homolog, Drosophila); translocated to, 4	chr6:168227601-168372703	chr6:168294352-168294592	+	13424	-11.5344	1.00E-320
ENSG00000129003	VPS13C: vacuolar protein sorting 13 homolog C (S. cerevisiae)	chr15:62144587-62352672	chr15:62315976-62316044	-	16791	-16.013	1.00E-320
ENSG00000011052	NME2: NME/NM23 nucleoside diphosphate kinase 2	chr17:49230950-49249105	chr17:49238520-49238632	+	1241	-3.30288	1.00E-320
ENSG00000243678	NME1-NME2: NME1-NME2 readthrough	chr17:49230919-49249108	chr17:49242796-49243040	+	3301	-4.90983	1.00E-320
ENSG00000113269	RNF130: ring finger protein 130	chr5:179338650-179499118	chr5:179338656-179347424	-	12822	-19.697	1.00E-320
ENSG00000164808	SPIDR: scaffolding protein involved in DNA repair	chr8:48173166-48648868	chr8:48647868-48648868	+	7477	3.68974	1.00E-320
ENSG00000115415	STAT1: signal transducer and activator of transcription 1, 91kDa	chr2:191829083-191885686	chr2:191829088-191829424	-	6053	-9.10165	1.00E-320
ENSG00000114383	TUSC2: tumor suppressor candidate 2	chr3:50357457-50365682	chr3:50357456-50357968	-	2406	13.7883	1.00E-320
ENSG00000198648	STK39: serine threonine kinase 39	chr2:168810529-169104651	chr2:168969424-168969616	-	4247	2.83978	1.00E-320
ENSG00000184588	PDE4B: phosphodiesterase 4B, cAMP-specific	chr1:66258196-66840259	chr1:66378928-66379040	+	8641	-11.6878	1.00E-320
ENSG00000141447	OSBPL1A: oxysterol binding protein-like 1A	chr18:21742007-21977844	chr18:21977536-21977844	-	8022	9.9462	1.00E-320
ENSG00000242419	PCDHGC4: protocadherin gamma subfamily C, 4	chr5:140864740-140892546	chr5:140864736-140867184	+	4623	-12.44	1.00E-320
ENSG00000243156	MICAL3: microtubule associated monooxygenase, calponin and LIM domain containing 3	chr22:18270414-18507325	chr22:18342920-18347752	-	22361	-4.13385	1.00E-320
ENSG00000008311	AASS: aminoadipate-semialdehyde synthase	chr7:121715700-121784334	chr7:121741424-121741488	-	4591	7.76087	1.00E-320
ENSG00000260729	RP11-106M3.2	chr15:72577067-72668322	chr15:72577064-72578680	-	4374	-6.57787	1.00E-320
ENSG00000155307	SAMSN1: SAM domain, SH3 domain and nuclear localization signals 1	chr21:15857548-15955723	chr21:15954456-15954809	-	3152	-8.00731	1.00E-320
ENSG00000163946	FAM208A: family with sequence similarity 208, member A	chr3:56654160-56717265	chr3:56700288-56700412	-	9824	-2.00902	1.00E-320
ENSG00000119285	HEATR1: HEAT repeat containing 1	chr1:236712304-236767804	chr1:236751248-236751344	-	9049	2.77845	1.00E-320
ENSG00000081377	CDC14B: cell division cycle 14B	chr9:99252522-99382112	chr9:99262392-99266072	-	10457	3.23731	1.00E-320
ENSG00000072121	ZFYVE26: zinc finger, FYVE domain containing 26	chr14:68194090-68283307	chr14:68195928-68196536	-	15706	-37.6977	1.00E-320
ENSG00000254870	ATP6V1G2-DDX39B: ATP6V1G2-DDX39B readthrough (NMD candidate)	chr6:31497995-31514385	chr6:31512474-31512536	-	2372	-80.976	1.00E-320
ENSG00000164402	SEPT8: septin 8	chr5:132086508-132142933	chr5:132086512-132087872	-	7707	-2.68411	1.00E-320
ENSG00000144867	SRPRB: signal recognition particle receptor, B subunit	chr3:133502876-133544616	chr3:133544232-133544616	+	4180	-8.99153	1.00E-320
ENSG00000206530	WDR52: WD repeat domain 52	chr3:113005776-113160457	chr3:113005776-113010592	-	12160	5.46001	1.00E-320
ENSG00000155849	ELMO1: engulfment and cell motility 1	chr7:36893960-37488852	chr7:37025528-37026112	-	9767	-9.0016	1.00E-320
ENSG00000172270	BSG: basigin (Ok blood group)	chr19:571296-583493	chr19:577773-578212	+	3770	-15.4296	1.00E-320
ENSG00000096433	ITPR3: inositol 1,4,5-trisphosphate receptor, type 3	chr6:33588141-33664351	chr6:33625708-33625796	+	9870	8.74199	1.00E-320
ENSG00000148516	ZEB1: zinc finger E-box binding homeobox 1	chr10:31607423-31818742	chr10:31676648-31676728	+	8561	-5.95519	1.00E-320
ENSG00000102893	PHKB: phosphorylase kinase, beta	chr16:47495033-47735434	chr16:47531308-47531400	+	11822	-3.44757	1.00E-320
ENSG00000073921	PICALM: phosphatidylinositol binding clathrin assembly protein	chr11:85668726-85780924	chr11:85701296-85701440	-	5833	-5.91155	1.00E-320
ENSG00000005889	ZFX: zinc finger protein, X-linked	chrX:24167289-24234372	chrX:24193504-24193560	+	9037	-8.35509	1.00E-320
ENSG00000213190	MLLT11: myeloid/lymphoid or mixed-lineage leukemia (trithorax homolog, Drosophila); translocated to, 11	chr1:151030233-151040970	chr1:151030240-151033024	+	4072	4.37507	6.22677e-308
ENSG00000150967	ABCB9: ATP-binding cassette, sub-family B (MDR/TAP), member 9	chr12:123405497-123466196	chr12:123433168-123433856	-	13037	-5.19856	3.46983e-307
ENSG00000198722	UNC13B: unc-13 homolog B (C. elegans)	chr9:35161998-35405335	chr9:35243288-35243360	+	6592	-2.46747	5.05772e-307
ENSG00000100226	GTPBP1: GTP binding protein 1	chr22:39101727-39134304	chr22:39131176-39131316	+	8166	2.73203	6.72754e-306
ENSG00000084693	AGBL5: ATP/GTP binding protein-like 5	chr2:27265231-27293490	chr2:27291916-27291962	+	5283	-3.16874	1.9214e-305
ENSG00000163539	CLASP2: cytoplasmic linker associated protein 2	chr3:33537736-33759848	chr3:33615964-33615988	-	15270	-8.90795	4.90898e-305
ENSG00000255292	SDHD: Uncharacterized protein	chr11:111957626-112064528	chr11:111958576-111958696	+	1190	8.39933	5.18526e-305
ENSG00000132549	VPS13B: vacuolar protein sorting 13 homolog B (yeast)	chr8:100025493-100889808	chr8:100520000-100520136	+	16716	-4.06557	1.08963e-304
ENSG00000198910	L1CAM: L1 cell adhesion molecule	chrX:153126968-153174677	chrX:153174528-153174672	-	7443	39.4037	1.38868e-303
ENSG00000131051	RBM39: RNA binding motif protein 39	chr20:34291530-34330234	chr20:34329384-34329548	-	9307	2.60582	2.70233e-302
ENSG00000059769	DNAJC25: DnaJ (Hsp40) homolog, subfamily C , member 25	chr9:114393631-114432508	chr9:114431552-114432512	+	3675	3.44872	5.09769e-300
ENSG00000085511	MAP3K4: mitogen-activated protein kinase kinase kinase 4	chr6:161412758-161538417	chr6:161412752-161413120	+	7522	2.19208	9.91603e-299
ENSG00000148180	GSN: gelsolin	chr9:123970071-124095121	chr9:124048872-124049040	+	11097	-28.185	1.31321e-298
ENSG00000139278	GLIPR1: GLI pathogenesis-related 1	chr12:75874459-75897633	chr12:75884184-75884296	+	6273	19.7448	2.1669e-298
ENSG00000185010	F8: coagulation factor VIII, procoagulant component	chrX:154064062-154255215	chrX:154114400-154114592	-	9603	-7.39662	2.53886e-297
ENSG00000258461	RP11-164J13.1	chr15:42640300-42704515	chr15:42682152-42682296	+	4670	-6.7437	7.4922e-297
ENSG00000065243	PKN2: protein kinase N2	chr1:89149904-89301938	chr1:89294688-89294848	+	7014	2.22812	8.0811e-297
ENSG00000069667	RORA: RAR-related orphan receptor A	chr15:60780482-61521518	chr15:61333304-61333332	-	17033	12.1537	2.48227e-296
ENSG00000150637	CD226: CD226 molecule	chr18:67498393-67629039	chr18:67509520-67509632	-	3957	-12.9328	3.61518e-293
ENSG00000134686	PHC2: polyhomeotic homolog 2 (Drosophila)	chr1:33789223-33896653	chr1:33832716-33833028	-	5410	-6.87831	5.66084e-292
ENSG00000109685	WHSC1: Wolf-Hirschhorn syndrome candidate 1	chr4:1873150-1983934	chr4:1913817-1913921	+	19776	2.99495	2.07885e-290
ENSG00000254901	MEF2BNB: MEF2B neighbor	chr19:19287711-19303400	chr19:19287712-19291570	-	5372	10.0807	2.2188e-289
ENSG00000124491	F13A1: coagulation factor XIII, A1 polypeptide	chr6:6144317-6321246	chr6:6318767-6318915	-	4690	11.2543	6.23693e-289
ENSG00000262304	SHPK: transient receptor potential cation channel subfamily V member 1	chr17:3468737-3539543	chr17:3539345-3539543	-	7400	3.36598	7.40427e-289
ENSG00000144785	RP11-977G19.10: Uncharacterized protein	chr12:56679699-56709843	chr12:56679700-56679808	-	1053	-2.94831	9.40618e-289
ENSG00000148541	FAM13C: family with sequence similarity 13, member C	chr10:61005889-61122939	chr10:61083748-61083864	-	6750	3.22968	2.26913e-288
ENSG00000175390	EIF3F: eukaryotic translation initiation factor 3, subunit F	chr11:7991797-8023409	chr11:8008436-8009263	+	9431	2.61676	1.69169e-287
ENSG00000154845	PPP4R1: protein phosphatase 4, regulatory subunit 1	chr18:9546788-9615238	chr18:9613793-9614293	-	8131	2.2953	7.29971e-287
ENSG00000117114	LPHN2: latrophilin 2	chr1:81771844-82458120	chr1:82452584-82452712	+	7754	-25.6095	1.06098e-285
ENSG00000117868	ESYT2: extended synaptotagmin-like protein 2	chr7:158523685-158622944	chr7:158545472-158545536	-	7094	-6.07185	1.3995e-285
ENSG00000171608	PIK3CD: phosphatidylinositol-4,5-bisphosphate 3-kinase, catalytic subunit delta	chr1:9711789-9789172	chr1:9781184-9781306	+	6593	4.23715	8.31194e-285
ENSG00000079101	CLUL1: clusterin-like 1 (retinal)	chr18:596987-650334	chr18:596987-597129	+	3846	35.4906	3.01574e-283
ENSG00000151414	NEK7: NIMA-related kinase 7	chr1:198126092-198291550	chr1:198189920-198190240	+	5485	-4.31792	8.43384e-280
ENSG00000163348	PYGO2: pygopus family PHD finger 2	chr1:154929501-154936329	chr1:154936000-154936336	-	3630	4.6709	6.13469e-278
ENSG00000259207	ITGB3: integrin, beta 3 (platelet glycoprotein IIIa, antigen CD61)	chr17:45331211-45421658	chr17:45412560-45412720	+	4913	-8.31307	6.54071e-277
ENSG00000173588	CCDC41: coiled-coil domain containing 41	chr12:94700224-94853764	chr12:94700224-94700400	-	6921	13.3444	2.55045e-276
ENSG00000113643	RARS: arginyl-tRNA synthetase	chr5:167913449-167946304	chr5:167924944-167925056	+	3421	-2.83927	3.79937e-276
ENSG00000162105	SHANK2: SH3 and multiple ankyrin repeat domains 2	chr11:70313960-70963623	chr11:70824336-70824408	-	16428	7.41212	8.88899e-276
ENSG00000102595	UGGT2: UDP-glucose glycoprotein glucosyltransferase 2	chr13:96453833-96705736	chr13:96665560-96665736	-	8091	3.38012	1.06098e-273
ENSG00000162520	SYNC: syncoilin, intermediate filament protein	chr1:33145506-33169197	chr1:33160464-33161644	-	3941	13.2632	6.03041e-272
ENSG00000146555	SDK1: sidekick cell adhesion molecule 1	chr7:3341079-4308632	chr7:3681589-3681737	+	12045	-9.74182	8.07883e-272
ENSG00000144724	PTPRG: protein tyrosine phosphatase, receptor type, G	chr3:61547242-62283288	chr3:61754968-61757068	+	14629	3.85774	3.53559e-271
ENSG00000168000	BSCL2: Berardinelli-Seip congenital lipodystrophy 2 (seipin)	chr11:62457746-62477317	chr11:62476184-62476536	-	4004	-11.9899	1.46354e-270
ENSG00000108515	ENO3: enolase 3 (beta, muscle)	chr17:4851386-4860426	chr17:4857006-4857520	+	4292	-12.8709	1.64887e-270
ENSG00000121957	GPSM2: G-protein signaling modulator 2	chr1:109417971-109477167	chr1:109456960-109457032	+	8099	-6.36259	1.22796e-269
ENSG00000135447	PPP1R1A: protein phosphatase 1, regulatory (inhibitor) subunit 1A	chr12:54969170-54982443	chr12:54969168-54971328	-	3982	16.2403	3.61579e-266
ENSG00000169826	CSGALNACT2: chondroitin sulfate N-acetylgalactosaminyltransferase 2	chr10:43633933-43680756	chr10:43678696-43680756	+	3752	3.95896	7.50569e-265
ENSG00000091140	DLD: dihydrolipoamide dehydrogenase	chr7:107531414-107572175	chr7:107571872-107572176	+	5299	18.1726	8.67865e-265
ENSG00000137878	GCOM1: GRINL1A complex locus 1	chr15:57884105-58006943	chr15:57938336-57938868	+	7597	-5.55078	1.11994e-263
ENSG00000085832	EPS15: epidermal growth factor receptor pathway substrate 15	chr1:51819934-51985000	chr1:51934144-51934240	-	7551	2.88454	1.52365e-263
ENSG00000177675	CD163L1: CD163 molecule-like 1	chr12:7499280-7632493	chr12:7632455-7632493	-	5690	18.9988	2.82219e-262
ENSG00000196923	PDLIM7: PDZ and LIM domain 7 (enigma)	chr5:176910394-176924607	chr5:176916400-176916624	-	4407	9.40838	4.22385e-262
ENSG00000109323	MANBA: mannosidase, beta A, lysosomal	chr4:103552659-103682151	chr4:103647744-103647840	-	8422	-2.86092	5.50332e-262
ENSG00000214046	SMIM7: small integral membrane protein 7	chr19:16741561-16771253	chr19:16741561-16742535	-	6020	-2.96342	5.79934e-262
ENSG00000049759	NEDD4L: neural precursor cell expressed, developmentally down-regulated 4-like, E3 ubiquitin protein ligase	chr18:55711598-56068772	chr18:55713592-55714744	+	15717	6.216	1.52245e-261
ENSG00000162946	DISC1: disrupted in schizophrenia 1	chr1:231762560-232177018	chr1:231910384-231910560	+	12137	-2.36942	1.8072e-261
ENSG00000162929	KIAA1841: KIAA1841	chr2:61293005-61391960	chr2:61372264-61372332	+	9632	6.36167	1.71833e-260
ENSG00000197535	MYO5A: myosin VA (heavy chain 12, myoxin)	chr15:52599479-52821247	chr15:52635312-52635392	-	13007	26.6281	6.01991e-258
ENSG00000138821	SLC39A8: solute carrier family 39 (zinc transporter), member 8	chr4:103172197-103352415	chr4:103172200-103174584	-	6480	-18.386	5.66148e-257
ENSG00000163785	RYK: receptor-like tyrosine kinase	chr3:133784146-133969689	chr3:133969264-133969496	-	7992	3.03216	7.78327e-257
ENSG00000182326	C1S: complement component 1, s subcomponent	chr12:7096350-7178336	chr12:7096350-7096461	+	6389	-20.9212	8.43716e-257
ENSG00000204843	DCTN1: dynactin 1	chr2:74588280-74619214	chr2:74601448-74601864	-	10439	-11.2407	9.22084e-257
ENSG00000115109	EPB41L5: erythrocyte membrane protein band 4.1 like 5	chr2:120770580-120936695	chr2:120918144-120918552	+	9281	-2.301	4.34572e-256
ENSG00000185046	ANKS1B: ankyrin repeat and sterile alpha motif domain containing 1B	chr12:99120234-100378432	chr12:99288408-99288680	-	11066	4.99732	4.99331e-255
ENSG00000162144	CYB561A3: cytochrome b561 family, member A3	chr11:61116216-61129771	chr11:61125204-61128736	-	10597	-4.09854	6.52859e-255
ENSG00000104043	ATP8B4: ATPase, class I, type 8B, member 4	chr15:50150434-50475014	chr15:50339548-50339660	-	10861	-9.04241	6.76281e-255
ENSG00000123684	LPGAT1: lysophosphatidylglycerol acyltransferase 1	chr1:211916798-212004114	chr1:212002784-212003680	-	8799	2.49476	1.51043e-253
ENSG00000163374	YY1AP1: YY1 associated protein 1	chr1:155629236-155658791	chr1:155644480-155644608	-	4993	-2.12309	3.14597e-253
ENSG00000173473	SMARCC1: SWI/SNF related, matrix associated, actin dependent regulator of chromatin, subfamily c, member 1	chr3:47626761-47823596	chr3:47626760-47629796	-	7645	2.03742	6.80705e-253
ENSG00000021300	PLEKHB1: pleckstrin homology domain containing, family B (evectins) member 1	chr11:73357222-73373864	chr11:73366848-73366952	+	4933	-5.1057	1.22679e-252
ENSG00000172493	AFF1: AF4/FMR2 family, member 1	chr4:87856153-88062206	chr4:87894984-87895216	+	10733	-6.74484	5.9506e-251
ENSG00000138834	MAPK8IP3: mitogen-activated protein kinase 8 interacting protein 3	chr16:1756183-1820318	chr16:1793332-1797276	+	10285	2.41387	7.81045e-250
ENSG00000047579	DTNBP1: dystrobrevin binding protein 1	chr6:15523031-15663289	chr6:15637974-15638035	-	3078	8.65515	9.02088e-250
ENSG00000167232	ZNF91: zinc finger protein 91	chr19:23487792-23578362	chr19:23524972-23525068	-	10397	4.46079	1.76702e-249
ENSG00000101773	RBBP8: retinoblastoma binding protein 8	chr18:20378223-20606451	chr18:20513276-20513528	+	5091	9.0446	4.49581e-249
ENSG00000173898	SPTBN2: spectrin, beta, non-erythrocytic 2	chr11:66452718-66496697	chr11:66496212-66496696	-	9131	-10.7826	3.07377e-247
ENSG00000066923	STAG3: stromal antigen 3	chr7:99775185-99819111	chr7:99818384-99818440	+	8583	9.1758	4.61332e-247
ENSG00000214548	MEG3: maternally expressed 3 (non-protein coding)	chr14:101245746-101327368	chr14:101323584-101326696	+	15769	-4.54425	6.03787e-247
ENSG00000079482	OPHN1: oligophrenin 1	chrX:67262185-67653755	chrX:67333024-67333080	-	8224	-4.83515	2.52363e-246
ENSG00000122085	MTERFD2: MTERF domain containing 2	chr2:242011583-242041747	chr2:242031312-242031536	-	9938	12.5308	4.15554e-246
ENSG00000144455	SUMF1: sulfatase modifying factor 1	chr3:3742497-4508965	chr3:3868925-3869193	-	6952	-4.01164	1.78589e-244
ENSG00000196914	ARHGEF12: Rho guanine nucleotide exchange factor (GEF) 12	chr11:120207786-120360645	chr11:120256000-120256192	+	23687	-3.72073	8.52776e-244
ENSG00000122477	LRRC39: leucine rich repeat containing 39	chr1:100614408-100643771	chr1:100614920-100614992	-	1506	17.2075	2.98656e-243
ENSG00000144468	RHBDD1: rhomboid domain containing 1	chr2:227700296-227863931	chr2:227860144-227863936	+	6926	2.72079	1.62294e-242
ENSG00000178104	PDE4DIP: phosphodiesterase 4D interacting protein	chr1:144836156-145076186	chr1:145038912-145039072	-	28338	3.22291	1.88715e-242
ENSG00000196597	ZNF782: zinc finger protein 782	chr9:99578753-99637905	chr9:99616368-99616768	-	4619	10.8232	3.4118e-242
ENSG00000187164	KIAA1598: KIAA1598	chr10:118643741-118886097	chr10:118661272-118661472	-	5016	7.67252	1.32314e-241
ENSG00000244137	RP11-99J16__A.2	chr1:230846443-230931238	chr1:230911824-230912496	-	1345	-18.3791	9.95233e-241
ENSG00000111837	MAK: male germ cell-associated kinase	chr6:10762955-10838764	chr6:10785052-10785157	-	4378	20.5809	5.85898e-240
ENSG00000101290	CDS2: CDP-diacylglycerol synthase (phosphatidate cytidylyltransferase) 2	chr20:5107431-5178533	chr20:5108795-5109396	+	11893	2.39874	2.35054e-238
ENSG00000114353	GNAI2: guanine nucleotide binding protein (G protein), alpha inhibiting activity polypeptide 2	chr3:50263723-50296787	chr3:50266496-50268432	+	7650	-20.5786	5.01695e-238
ENSG00000087460	GNAS: GNAS complex locus	chr20:57414772-57486247	chr20:57475004-57475464	+	13320	-6.3027	5.09425e-238
ENSG00000044115	CTNNA1: catenin (cadherin-associated protein), alpha 1, 102kDa	chr5:137946655-138270723	chr5:138210912-138211424	+	8830	-7.54409	7.96474e-238
ENSG00000161010	C5orf45: chromosome 5 open reading frame 45	chr5:179261435-179289173	chr5:179278096-179278432	-	9193	-9.69287	8.213e-237
ENSG00000111452	GPR133: G protein-coupled receptor 133	chr12:131438451-131626014	chr12:131605240-131605456	+	14720	-24.8542	8.9065e-237
ENSG00000197405	C5AR1: complement component 5a receptor 1	chr19:47793279-47825323	chr19:47793280-47793320	+	2951	-37.6486	3.90592e-236
ENSG00000175198	PCCA: propionyl CoA carboxylase, alpha polypeptide	chr13:100741268-101182686	chr13:100755136-100755216	+	4486	4.0505	1.77748e-235
ENSG00000213614	HEXA: hexosaminidase A (alpha polypeptide)	chr15:72635774-72668817	chr15:72662688-72663032	-	9731	-3.71966	4.59779e-235
ENSG00000255529	POLR2M: polymerase (RNA) II (DNA directed) polypeptide M	chr15:57884230-58074960	chr15:57925808-57925940	+	8755	-6.34372	8.21023e-235
ENSG00000137501	SYTL2: synaptotagmin-like 2	chr11:85405266-85522184	chr11:85522000-85522184	-	11248	4.72578	2.1104e-233
ENSG00000183963	SMTN: smoothelin	chr22:31460090-31500743	chr22:31477304-31477442	+	10094	2.94954	6.01991e-232
ENSG00000167930	ITFG3: integrin alpha FG-GAP repeat containing 3	chr16:284544-319942	chr16:318774-319004	+	5157	-8.37965	1.10991e-231
ENSG00000214050	FBXO16: F-box protein 16	chr8:28205803-28347835	chr8:28285924-28286252	-	3972	-6.69942	1.34716e-230
ENSG00000258864	CTC-554D6.1	chr5:112162909-112203279	chr5:112200320-112200432	+	694	3.1277	1.42859e-230
ENSG00000007237	GAS7: growth arrest-specific 7	chr17:9813925-10101868	chr17:10101524-10101868	-	10100	20.2836	2.27475e-230
ENSG00000173821	RNF213: ring finger protein 213	chr17:78234664-78372586	chr17:78338648-78339168	+	28570	-3.48539	3.30979e-230
ENSG00000164741	DLC1: deleted in liver cancer 1	chr8:12940869-13373167	chr8:12990452-12990983	-	10988	10.9808	1.00926e-229
ENSG00000166377	ATP9B: ATPase, class II, type 9B	chr18:76829284-77138283	chr18:76969544-76969720	+	14930	-5.96581	4.04764e-229
ENSG00000119681	LTBP2: latent transforming growth factor beta binding protein 2	chr14:74964872-75079306	chr14:74991824-74991928	-	9310	2.88035	4.93055e-229
ENSG00000138162	TACC2: transforming, acidic coiled-coil containing protein 2	chr10:123748688-124014060	chr10:123842160-123847472	+	18835	8.35283	8.51387e-229
ENSG00000130702	LAMA5: laminin, alpha 5	chr20:60883010-60942368	chr20:60883008-60883504	-	14705	-3.36851	1.74334e-228
ENSG00000172348	RCAN2: regulator of calcineurin 2	chr6:46188474-46459709	chr6:46293128-46293404	-	3706	-13.3042	2.67377e-228
ENSG00000143669	LYST: lysosomal trafficking regulator	chr1:235824340-236046940	chr1:236046480-236046944	-	19616	13.2148	2.87859e-228
ENSG00000204130	RUFY2: RUN and FYVE domain containing 2	chr10:70100863-70167051	chr10:70136608-70138424	-	8137	-3.23575	6.02431e-228
ENSG00000145675	PIK3R1: phosphoinositide-3-kinase, regulatory subunit 1 (alpha)	chr5:67511547-67597649	chr5:67513296-67513624	+	10791	3.08249	1.048e-227
ENSG00000001629	ANKIB1: ankyrin repeat and IBR domain containing 1	chr7:91875547-92030698	chr7:91875544-91875832	+	7130	2.57323	5.82286e-227
ENSG00000124783	SSR1: signal sequence receptor, alpha	chr6:7268538-7347679	chr6:7268538-7269387	-	11356	-13.9166	1.63853e-226
ENSG00000154678	PDE1C: phosphodiesterase 1C, calmodulin-dependent 70kDa	chr7:31790792-32338941	chr7:32338262-32338940	-	13821	4.07325	3.00982e-226
ENSG00000087303	NID2: nidogen 2 (osteonidogen)	chr14:52471520-52535712	chr14:52520296-52520656	-	6158	11.0941	4.81036e-226
ENSG00000133612	AGAP3: ArfGAP with GTPase domain, ankyrin repeat and PH domain 3	chr7:150782917-150841523	chr7:150786800-150787248	+	11032	5.2202	2.71711e-225
ENSG00000140943	MBTPS1: membrane-bound transcription factor peptidase, site 1	chr16:84087367-84150511	chr16:84150336-84150512	-	10226	2.65653	4.61228e-225
ENSG00000151422	FER: fer (fps/fes related) tyrosine kinase	chr5:108083522-108532542	chr5:108177528-108177568	+	13593	-4.11014	1.15361e-223
ENSG00000132466	ANKRD17: ankyrin repeat domain 17	chr4:73939092-74124515	chr4:74034648-74034808	-	12041	4.98182	3.92551e-223
ENSG00000182670	TTC3: tetratricopeptide repeat domain 3	chr21:38445525-38575413	chr21:38470216-38471400	+	15883	2.74488	8.54407e-223
ENSG00000127914	AKAP9: A kinase (PRKA) anchor protein 9	chr7:91570180-91739987	chr7:91621472-91621528	+	18177	20.568	1.16397e-222
ENSG00000171056	SOX7: SRY (sex determining region Y)-box 7	chr8:10581277-10697357	chr8:10581277-10584176	-	3701	4.78246	1.2869e-221
ENSG00000245958	RP11-33B1.1	chr4:120375945-120473180	chr4:120464904-120465000	+	5577	-3.71585	1.65268e-221
ENSG00000273398	RP11-474G23.1: Calcineurin subunit B type 1	chr2:68358369-68488362	chr2:68384928-68385256	-	2306	4.58354	1.05415e-220
ENSG00000196218	RYR1: ryanodine receptor 1 (skeletal)	chr19:38924338-39078204	chr19:39033984-39034076	+	15968	-5.84194	1.8509e-220
ENSG00000087301	TXNDC16: thioredoxin domain containing 16	chr14:52897307-53019240	chr14:52929528-52929688	-	4739	-7.21029	6.19186e-220
ENSG00000109339	MAPK10: mitogen-activated protein kinase 10	chr4:86936275-87515284	chr4:87374184-87374336	-	9816	16.9883	3.51597e-219
ENSG00000087095	NLK: nemo-like kinase	chr17:26368762-26523407	chr17:26498258-26498368	+	5288	3.88009	2.30993e-217
ENSG00000131446	MGAT1: mannosyl (alpha-1,3-)-glycoprotein beta-1,2-N-acetylglucosaminyltransferase	chr5:180217540-180242652	chr5:180229680-180229888	-	5817	7.56922	6.18664e-217
ENSG00000011454	RABGAP1: RAB GTPase activating protein 1	chr9:125703111-125867145	chr9:125733944-125734232	+	8181	-3.72872	2.38836e-216
ENSG00000162585	C1orf86: chromosome 1 open reading frame 86	chr1:2115902-2144159	chr1:2129445-2132664	-	10712	5.64505	5.33187e-216
ENSG00000095203	EPB41L4B: erythrocyte membrane protein band 4.1 like 4B	chr9:111934254-112083244	chr9:112002008-112004088	-	7879	6.38182	2.59995e-215
ENSG00000197948	FCHSD1: FCH and double SH3 domains 1	chr5:141018868-141030986	chr5:141030592-141030688	-	6073	7.2128	1.22321e-214
ENSG00000136717	BIN1: bridging integrator 1	chr2:127805602-127864931	chr2:127825736-127825832	-	6929	-7.63805	1.68798e-214
ENSG00000154114	TBCEL: tubulin folding cofactor E-like	chr11:120894780-120961484	chr11:120905952-120907024	+	7020	2.83611	2.08095e-212
ENSG00000115652	UXS1: UDP-glucuronate decarboxylase 1	chr2:106709758-106810795	chr2:106776896-106777080	-	7145	-12.6824	6.57426e-212
ENSG00000060237	WNK1: WNK lysine deficient protein kinase 1	chr12:861758-1020618	chr12:1010726-1010819	+	14370	-10.6571	1.39173e-211
ENSG00000161791	FMNL3: formin-like 3	chr12:50031723-50101948	chr12:50100836-50101196	-	11982	5.03125	1.00174e-210
ENSG00000249695	RP11-598F7.4	chr12:246576-258335	chr12:250499-251799	-	5439	4.38313	2.22805e-210
ENSG00000186862	PDZD7: PDZ domain containing 7	chr10:102767439-102790890	chr10:102781552-102782144	-	5793	-8.05698	1.57716e-209
ENSG00000105176	URI1: URI1, prefoldin-like chaperone	chr19:30414550-30506611	chr19:30433156-30433572	+	4528	3.44824	1.92497e-208
ENSG00000180376	CCDC66: coiled-coil domain containing 66	chr3:56591188-56655846	chr3:56655560-56655848	+	9278	2.87915	2.19683e-208
ENSG00000248019	FAM13A-AS1: FAM13A antisense RNA 1	chr4:89630939-89651254	chr4:89633008-89633168	+	4510	-7.11532	3.58321e-208
ENSG00000103994	ZNF106: zinc finger protein 106	chr15:42705020-42783321	chr15:42764432-42764520	-	12208	-3.01619	6.21104e-207
ENSG00000100731	PCNX: pecanex homolog (Drosophila)	chr14:71374121-71582099	chr14:71527384-71527456	+	16715	2.3561	3.29253e-206
ENSG00000073417	PDE8A: phosphodiesterase 8A	chr15:85523670-85682376	chr15:85633952-85634144	+	7886	3.66686	3.63454e-206
ENSG00000072736	NFATC3: nuclear factor of activated T-cells, cytoplasmic, calcineurin-dependent 3	chr16:68118653-68263162	chr16:68119248-68119688	+	8806	2.49555	1.06128e-205
ENSG00000082397	EPB41L3: erythrocyte membrane protein band 4.1-like 3	chr18:5392382-5630699	chr18:5407699-5407735	-	10975	-13.0809	1.31928e-205
ENSG00000181192	DHTKD1: dehydrogenase E1 and transketolase domain containing 1	chr10:12110970-12165224	chr10:12162785-12165224	+	5281	2.50351	3.01727e-205
ENSG00000166278	C2: complement component 2	chr6:31865561-31913449	chr6:31868776-31868916	+	5536	-27.6296	3.6501e-205
ENSG00000139132	FGD4: FYVE, RhoGEF and PH domain containing 4	chr12:32552462-32798984	chr12:32638904-32639076	+	10629	4.37389	4.8963e-205
ENSG00000268465	CTC-273B12.7: Uncharacterized protein	chr19:48969093-48975688	chr19:48969092-48969216	+	443	-26.8515	1.11742e-204
ENSG00000145194	ECE2: endothelin converting enzyme 2	chr3:183967437-184010819	chr3:183975264-183975552	+	6552	56.7297	1.91579e-204
ENSG00000108021	FAM208B: family with sequence similarity 208, member B	chr10:5726800-5805703	chr10:5741410-5741700	+	10960	-3.60675	1.93473e-204
ENSG00000152684	PELO: pelota homolog (Drosophila)	chr5:52083773-52099880	chr5:52083772-52084248	+	4349	17.8334	2.56814e-203
ENSG00000130413	STK33: serine/threonine kinase 33	chr11:8413417-8615836	chr11:8587256-8587458	-	7596	5.00615	9.52483e-202
ENSG00000124406	ATP8A1: ATPase, aminophospholipid transporter (APLT), class I, type 8A, member 1	chr4:42410389-42659122	chr4:42571176-42571224	-	11199	-8.22163	8.1626e-201
ENSG00000091157	WDR7: WD repeat domain 7	chr18:54318573-54698828	chr18:54444012-54444112	+	10685	-19.577	1.13841e-200
ENSG00000159842	ABR: active BCR-related	chr17:906757-1132315	chr17:914384-914628	-	11709	4.54546	2.48695e-200
ENSG00000155975	VPS37A: vacuolar protein sorting 37 homolog A (S. cerevisiae)	chr8:17104079-17159936	chr8:17159722-17159936	+	6784	-5.95291	1.23857e-199
ENSG00000188467	SLC24A5: solute carrier family 24 (sodium/potassium/calcium exchanger), member 5	chr15:48413168-48434869	chr15:48426632-48426736	+	4778	11.5355	2.173e-199
ENSG00000113971	NPHP3: nephronophthisis 3 (adolescent)	chr3:132276985-132441303	chr3:132415576-132415656	-	13270	5.75815	4.5751e-198
ENSG00000139437	TCHP: trichoplein, keratin filament binding	chr12:110338068-110421646	chr12:110338320-110338864	+	9054	-2.63602	8.68036e-198
ENSG00000104067	TJP1: tight junction protein 1	chr15:29991570-30261068	chr15:30248434-30248568	-	11340	-11.8563	1.43608e-197
ENSG00000170242	USP47: ubiquitin specific peptidase 47	chr11:11862969-11980870	chr11:11964973-11965396	+	11158	2.15264	2.10548e-197
ENSG00000100106	TRIOBP: TRIO and F-actin binding protein	chr22:38093010-38172563	chr22:38119192-38122576	+	12238	-18.0519	4.08754e-197
ENSG00000186314	PRELID2: PRELI domain containing 2	chr5:144851361-145214932	chr5:145133728-145133936	-	5375	14.0895	5.07068e-197
ENSG00000259529	RP11-468E2.4: E3 ubiquitin-protein ligase RNF31	chr14:24620426-24636611	chr14:24629728-24630548	+	4798	-2.56299	1.76578e-196
ENSG00000105993	DNAJB6: DnaJ (Hsp40) homolog, subfamily B, member 6	chr7:157128074-157210133	chr7:157159200-157159248	+	14981	-2.11515	3.2129e-196
ENSG00000100614	PPM1A: protein phosphatase, Mg2+/Mn2+ dependent, 1A	chr14:60712469-60765805	chr14:60733932-60734008	+	11860	3.7371	1.30222e-195
ENSG00000122912	SLC25A16: solute carrier family 25 (mitochondrial carrier; Graves disease autoantigen), member 16	chr10:70237755-70287231	chr10:70287000-70287232	-	7815	2.18505	2.71657e-195
ENSG00000168003	SLC3A2: solute carrier family 3 (amino acid transporter heavy chain), member 2	chr11:62623517-62656352	chr11:62623516-62623852	+	5239	-14.6721	2.01572e-193
ENSG00000172403	SYNPO2: synaptopodin 2	chr4:119809995-119982402	chr4:119978552-119982400	+	11375	3.78482	6.87454e-193
ENSG00000273259	RP11-986E7.7	chr14:95058394-95090983	chr14:95058392-95058472	+	3067	-12.4464	8.31194e-193
ENSG00000260170	RP11-96O20.4: Uncharacterized protein	chr15:45879548-45968512	chr15:45879548-45879724	+	1060	-7.03947	1.63328e-192
ENSG00000137710	RDX: radixin	chr11:110045604-110167447	chr11:110066288-110066888	-	6588	-22.6777	1.72467e-192
ENSG00000187098	MITF: microphthalmia-associated transcription factor	chr3:69788585-70017488	chr3:69788584-69788848	+	7222	-8.57069	1.83531e-192
ENSG00000157110	RBPMS: RNA binding protein with multiple splicing	chr8:30241943-30429778	chr8:30311176-30311320	+	8982	3.24591	8.28488e-192
ENSG00000269881	ITFG3: Protein ITFG3; Uncharacterized protein; cDNA FLJ60496	chr16:299545-319942	chr16:318774-319004	+	2242	-6.93833	9.36818e-192
ENSG00000078140	UBE2K: ubiquitin-conjugating enzyme E2K	chr4:39699663-39784412	chr4:39747372-39747432	+	5245	-2.6163	9.75075e-192
ENSG00000132561	MATN2: matrilin 2	chr8:98881067-99048944	chr8:99028768-99028888	+	6938	2.41873	1.08639e-191
ENSG00000110811	LEPREL2: leprecan-like 2	chr12:6937571-6949018	chr12:6940033-6940197	+	4606	-12.0731	1.59944e-191
ENSG00000101639	CEP192: centrosomal protein 192kDa	chr18:12991360-13125051	chr18:13124485-13125051	+	9897	4.01046	5.08566e-191
ENSG00000250424	AQP1: Uncharacterized protein	chr7:30893009-30963427	chr7:30898872-30898940	+	1524	-11.1092	8.16191e-191
ENSG00000168096	ANKS3: ankyrin repeat and sterile alpha motif domain containing 3	chr16:4746512-4784379	chr16:4776979-4778079	-	7775	3.03525	2.95582e-189
ENSG00000166164	BRD7: bromodomain containing 7	chr16:50347397-50402845	chr16:50382932-50383536	-	8492	-2.05617	1.26233e-188
ENSG00000069974	RAB27A: RAB27A, member RAS oncogene family	chr15:55495163-55611311	chr15:55606216-55606360	-	5603	-12.3576	7.22094e-188
ENSG00000100979	PLTP: phospholipid transfer protein	chr20:44527398-44540794	chr20:44527400-44527704	-	2402	-2.23083	1.49876e-187
ENSG00000110031	LPXN: leupaxin	chr11:58294343-58345693	chr11:58331628-58331672	-	2467	3.34635	1.54674e-187
ENSG00000117020	AKT3: v-akt murine thymoma viral oncogene homolog 3	chr1:243651534-244014381	chr1:243775776-243776336	-	7499	5.42363	1.86217e-187
ENSG00000160789	LMNA: lamin A/C	chr1:156052363-156109880	chr1:156052736-156052976	+	6985	-23.9765	7.79663e-187
ENSG00000102309	PIN4: protein (peptidylprolyl cis/trans isomerase) NIMA-interacting, 4 (parvulin)	chrX:71401202-71522776	chrX:71522672-71522776	+	4011	19.3716	5.1283e-186
ENSG00000113742	CPEB4: cytoplasmic polyadenylation element binding protein 4	chr5:173315282-173388979	chr5:173370032-173370048	+	10272	-5.62903	1.26755e-185
ENSG00000119655	NPC2: Niemann-Pick disease, type C2	chr14:74942894-74960880	chr14:74960736-74960880	-	2749	-8.49401	6.99716e-185
ENSG00000187416	LHFPL3: lipoma HMGIC fusion partner-like 3	chr7:103969103-104549001	chr7:104377120-104377360	+	3258	6.60472	7.98559e-185
ENSG00000162194	C11orf48: chromosome 11 open reading frame 48	chr11:62430286-62439727	chr11:62434688-62435220	-	3653	-3.00066	2.2782e-184
ENSG00000126217	MCF2L: MCF.2 cell line derived transforming sequence-like	chr13:113548691-113754053	chr13:113633624-113634072	+	23204	30.4509	7.62712e-184
ENSG00000105053	VRK3: vaccinia related kinase 3	chr19:50479723-50529203	chr19:50489556-50489800	-	9796	-10.2398	1.4564e-183
ENSG00000138175	ARL3: ADP-ribosylation factor-like 3	chr10:104433487-104474164	chr10:104445568-104445760	-	3844	2.01719	2.55396e-183
ENSG00000102910	LONP2: lon peptidase 2, peroxisomal	chr16:48278206-48397033	chr16:48370304-48370408	+	9957	2.11293	2.96823e-183
ENSG00000124831	LRRFIP1: leucine rich repeat (in FLII) interacting protein 1	chr2:238536218-238722325	chr2:238667376-238667456	+	11901	-25.6167	6.88653e-183
ENSG00000187634	SAMD11: sterile alpha motif domain containing 11	chr1:860259-879955	chr1:860259-860328	+	3205	5.2062	5.3187e-182
ENSG00000083544	TDRD3: tudor domain containing 3	chr13:60970590-61148012	chr13:61008184-61008220	+	4112	-2.22744	2.38622e-181
ENSG00000123636	BAZ2B: bromodomain adjacent to zinc finger domain, 2B	chr2:160175489-160473203	chr2:160253584-160253616	-	20370	2.68859	9.34031e-181
ENSG00000124006	OBSL1: obscurin-like 1	chr2:220415450-220436581	chr2:220418288-220418400	-	9731	-4.99113	1.08813e-180
ENSG00000111846	GCNT2: glucosaminyl (N-acetyl) transferase 2, I-branching enzyme (I blood group)	chr6:10492455-10629601	chr6:10528588-10530500	+	9052	12.4505	1.10322e-180
ENSG00000177200	CHD9: chromodomain helicase DNA binding protein 9	chr16:53088944-53363062	chr16:53155212-53156088	+	16501	9.47991	2.44179e-180
ENSG00000150625	GPM6A: glycoprotein M6A	chr4:176554084-176923815	chr4:176812608-176812912	-	7040	13.1291	2.44859e-180
ENSG00000163486	SRGAP2: SLIT-ROBO Rho GTPase activating protein 2	chr1:206516199-206637783	chr1:206627488-206627856	+	9263	6.78357	4.99345e-179
ENSG00000148700	ADD3: adducin 3 (gamma)	chr10:111756125-111895323	chr10:111765560-111765912	+	6541	3.34849	5.22359e-179
ENSG00000134851	TMEM165: transmembrane protein 165	chr4:56262123-56319564	chr4:56281436-56282324	+	7045	-2.70991	6.31987e-179
ENSG00000127084	FGD3: FYVE, RhoGEF and PH domain containing 3	chr9:95709732-95798518	chr9:95794680-95794840	+	6055	-11.0027	7.67681e-179
ENSG00000106771	TMEM245: transmembrane protein 245	chr9:111777431-111882225	chr9:111848272-111848304	-	9484	-7.96497	1.33083e-178
ENSG00000023892	DEF6: differentially expressed in FDCP 6 homolog (mouse)	chr6:35265594-35289548	chr6:35285948-35286248	+	2675	5.58884	2.96448e-178
ENSG00000092201	SUPT16H: suppressor of Ty 16 homolog (S. cerevisiae)	chr14:21819630-21852425	chr14:21851132-21851928	-	7151	2.24309	3.17966e-178
ENSG00000089177	KIF16B: kinesin family member 16B	chr20:16252748-16554078	chr20:16362742-16362775	-	6278	-5.64262	3.5135e-178
ENSG00000052126	PLEKHA5: pleckstrin homology domain containing, family A member 5	chr12:19282647-19529334	chr12:19389856-19389968	+	12596	10.3429	1.10714e-177
ENSG00000106261	ZKSCAN1: zinc finger with KRAB and SCAN domains 1	chr7:99613203-99639312	chr7:99616856-99616976	+	10299	-3.1269	1.95194e-177
ENSG00000181381	DDX60L: DEAD (Asp-Glu-Ala-Asp) box polypeptide 60-like	chr4:169277885-169458937	chr4:169277888-169279424	-	12156	4.21134	8.88075e-177
ENSG00000147526	TACC1: transforming, acidic coiled-coil containing protein 1	chr8:38585703-38710546	chr8:38681508-38681544	+	12609	-26.9788	3.75964e-176
ENSG00000091428	RAPGEF4: Rap guanine nucleotide exchange factor (GEF) 4	chr2:173600001-173917621	chr2:173662256-173662336	+	7161	-15.2959	2.0423e-175
ENSG00000270136	MINOS1-NBL1: MINOS1-NBL1 readthrough	chr1:19923472-19984549	chr1:19927280-19927464	+	2493	-3.35084	6.19883e-175
ENSG00000135930	EIF4E2: eukaryotic translation initiation factor 4E family member 2	chr2:233414761-233448354	chr2:233433648-233433920	+	7177	4.61427	5.1198e-174
ENSG00000112584	FAM120B: family with sequence similarity 120B	chr6:170599790-170716153	chr6:170599792-170600160	+	6029	5.07816	1.9667e-173
ENSG00000198467	TPM2: tropomyosin 2 (beta)	chr9:35681988-35691017	chr9:35682928-35683240	-	4047	-16.3189	2.07423e-173
ENSG00000259753	ITGB3: Integrin beta	chr17:45331262-45421658	chr17:45412560-45412720	+	2785	-6.51132	2.63883e-173
ENSG00000180113	TDRD6: tudor domain containing 6	chr6:46655611-46672056	chr6:46655612-46661912	+	9041	-6.04005	5.5199e-173
ENSG00000155755	TMEM237: transmembrane protein 237	chr2:202484906-202508293	chr2:202508080-202508288	-	7642	15.0003	6.69698e-173
ENSG00000250903	GMDS-AS1: GMDS antisense RNA 1 (head to head)	chr6:2245981-2482256	chr6:2249070-2249160	+	13177	4.14996	7.30833e-173
ENSG00000154217	PITPNC1: phosphatidylinositol transfer protein, cytoplasmic 1	chr17:65373574-65693372	chr17:65375080-65375508	+	7642	3.79558	7.99143e-173
ENSG00000107518	ATRNL1: attractin-like 1	chr10:116853123-117708503	chr10:116853120-116853800	+	9822	3.02608	1.08948e-172
ENSG00000130876	SLC7A10: solute carrier family 7 (neutral amino acid transporter light chain, asc system), member 10	chr19:33699569-33716756	chr19:33701708-33703352	-	3111	8.51135	1.49061e-172
ENSG00000165671	NSD1: nuclear receptor binding SET domain protein 1	chr5:176560025-176727216	chr5:176693344-176693728	+	15242	3.43805	2.73281e-172
ENSG00000180881	CAPS2: calcyphosine 2	chr12:75669758-75784708	chr12:75758592-75759040	-	6241	7.34424	6.07003e-172
ENSG00000143387	CTSK: cathepsin K	chr1:150768683-150780799	chr1:150779728-150779904	-	1887	-19.817	1.23176e-171
ENSG00000204623	ZNRD1-AS1: ZNRD1 antisense RNA 1	chr6:29968787-30029417	chr6:29976668-29976948	-	19531	8.66301	1.83515e-171
ENSG00000174456	C12orf76: chromosome 12 open reading frame 76	chr12:110465871-110511491	chr12:110487168-110489104	-	5998	11.1787	1.9914e-171
ENSG00000113387	SUB1: SUB1 homolog (S. cerevisiae)	chr5:32531738-32604185	chr5:32594676-32594978	+	9324	2.72107	2.31467e-171
ENSG00000227543	SPAG5-AS1: SPAG5 antisense RNA 1	chr17:26925807-26944393	chr17:26925808-26926872	+	3833	-7.75109	1.06086e-169
ENSG00000242337	TFP1: transferrin pseudogene 1	chr3:133380841-133473420	chr3:133407032-133407208	+	2318	45.4094	1.44332e-169
ENSG00000109381	ELF2: E74-like factor 2 (ets domain transcription factor)	chr4:139949265-140098372	chr4:140005280-140005648	-	8560	3.09071	1.98547e-169
ENSG00000144893	MED12L: mediator complex subunit 12-like	chr3:150803483-151154860	chr3:151054288-151054848	+	12619	28.0187	3.61843e-169
ENSG00000144674	GOLGA4: golgin A4	chr3:37284667-37408242	chr3:37354912-37355008	+	10723	2.2415	2.17398e-168
ENSG00000078674	PCM1: pericentriolar material 1	chr8:17780348-17885478	chr8:17792214-17792368	+	12470	-3.87641	6.07993e-168
ENSG00000113448	PDE4D: phosphodiesterase 4D, cAMP-specific	chr5:58264864-59817947	chr5:59064072-59064472	-	15882	25.7407	1.57441e-167
ENSG00000075292	ZNF638: zinc finger protein 638	chr2:71503690-71662199	chr2:71561632-71561728	+	14127	3.82031	1.1765e-166
ENSG00000038382	TRIO: trio Rho guanine nucleotide exchange factor	chr5:14143810-14532235	chr5:14440927-14441469	+	17500	3.90173	1.38296e-166
ENSG00000150636	CCDC102B: coiled-coil domain containing 102B	chr18:66382445-66722426	chr18:66420532-66422236	+	5844	-7.39605	1.73279e-166
ENSG00000175416	CLTB: clathrin, light chain B	chr5:175819455-175843570	chr5:175823472-175823536	-	2039	-61.5592	5.97977e-166
ENSG00000187260	WDR86: WD repeat domain 86	chr7:151072994-151107813	chr7:151097184-151097328	-	4026	4.26673	6.42338e-166
ENSG00000147684	NDUFB9: NADH dehydrogenase (ubiquinone) 1 beta subcomplex, 9, 22kDa	chr8:125551343-125580751	chr8:125564360-125564560	+	2629	2.89008	8.00267e-166
ENSG00000074755	ZZEF1: zinc finger, ZZ-type with EF-hand domain 1	chr17:3907738-4046314	chr17:3974632-3974740	-	15878	-4.97585	8.61764e-166
ENSG00000164398	ACSL6: acyl-CoA synthetase long-chain family member 6	chr5:131142682-131347936	chr5:131335104-131335320	-	14273	35.9963	2.98933e-165
ENSG00000148498	PARD3: par-3 family cell polarity regulator	chr10:34398487-35104253	chr10:35103804-35104252	-	6513	2.33052	4.55111e-165
ENSG00000149930	TAOK2: TAO kinase 2	chr16:29984961-30003582	chr16:29997584-29999720	+	9058	2.30894	1.84456e-164
ENSG00000170571	EMB: embigin	chr5:49692025-49739082	chr5:49739024-49739080	-	5257	-3.55842	3.1645e-164
ENSG00000164985	PSIP1: PC4 and SFRS1 interacting protein 1	chr9:15464063-15511017	chr9:15489267-15489438	-	6768	2.808	1.16613e-163
ENSG00000120549	KIAA1217: KIAA1217	chr10:23983674-24836772	chr10:24497720-24498192	+	10656	5.06699	1.22507e-163
ENSG00000131503	ANKHD1: ankyrin repeat and KH domain containing 1	chr5:139781398-139929163	chr5:139877616-139877776	+	11750	-5.60806	1.36289e-163
ENSG00000097096	SYDE2: synapse defective 1, Rho GTPase, homolog 2 (C. elegans)	chr1:85622555-85666729	chr1:85622552-85624928	-	6451	2.02334	1.96996e-163
ENSG00000162804	SNED1: sushi, nidogen and EGF-like domains 1	chr2:241938254-242034983	chr2:242021088-242021216	+	13592	3.15497	4.9751e-163
ENSG00000267127	RP11-795F19.5: Protein RBFADN	chr18:77794345-77854968	chr18:77794344-77794656	+	3902	8.1858	7.15005e-163
ENSG00000265257	RP11-21J18.1	chr18:9102733-9254344	chr18:9182379-9182522	+	1050	-2.26878	9.22058e-163
ENSG00000116667	C1orf21: chromosome 1 open reading frame 21	chr1:184356191-184598154	chr1:184356192-184356496	+	10971	3.25801	9.65611e-162
ENSG00000173818	ENDOV: endonuclease V	chr17:78388964-78411886	chr17:78403568-78404144	+	7253	6.18572	1.01316e-161
ENSG00000258388	PPT2-EGFL8: PPT2-EGFL8 readthrough (NMD candidate)	chr6:32121621-32139755	chr6:32134686-32134782	+	5512	6.59743	1.19436e-161
ENSG00000120742	SERP1: stress-associated endoplasmic reticulum protein 1	chr3:150259780-150321015	chr3:150303184-150303280	-	5747	-6.59223	3.17243e-161
ENSG00000163755	HPS3: Hermansky-Pudlak syndrome 3	chr3:148847370-148891519	chr3:148880480-148880672	+	6256	2.63101	6.38181e-161
ENSG00000138735	PDE5A: phosphodiesterase 5A, cGMP-specific	chr4:120415549-120550146	chr4:120459936-120460000	-	9756	-8.17885	2.20209e-160
ENSG00000204642	HLA-F: major histocompatibility complex, class I, F	chr6:29690551-29706305	chr6:29704192-29704348	+	4685	-8.3331	3.50689e-160
ENSG00000049245	VAMP3: vesicle-associated membrane protein 3	chr1:7831328-7841492	chr1:7832766-7833258	+	2760	-2.98116	7.54291e-160
ENSG00000187775	DNAH17: dynein, axonemal, heavy chain 17	chr17:76419777-76573476	chr17:76419776-76420232	-	16142	7.98269	1.13569e-159
ENSG00000233016	SNHG7: small nucleolar RNA host gene 7 (non-protein coding)	chr9:139615817-139622636	chr9:139622336-139622640	-	4345	2.30657	1.3622e-159
ENSG00000175582	RAB6A: RAB6A, member RAS oncogene family	chr11:73386682-73472182	chr11:73429832-73429936	-	4896	3.74216	2.4903e-159
ENSG00000254782	RP11-155D18.12	chr3:51995227-52008047	chr3:52005476-52005712	-	547	8.2425	2.54129e-159
ENSG00000121964	GTDC1: glycosyltransferase-like domain containing 1	chr2:144695634-145090135	chr2:144935872-144936528	-	14162	5.35909	3.43103e-159
ENSG00000116251	RPL22: ribosomal protein L22	chr1:6241328-6269449	chr1:6260548-6260902	-	4900	-19.0245	3.85239e-159
ENSG00000149716	ORAOV1: oral cancer overexpressed 1	chr11:69467843-69490184	chr11:69486144-69488152	-	7873	-3.80336	1.16784e-158
ENSG00000105499	PLA2G4C: phospholipase A2, group IVC (cytosolic, calcium-independent)	chr19:48551099-48614074	chr19:48564888-48565096	-	6613	-4.20617	1.46071e-158
ENSG00000141959	PFKL: phosphofructokinase, liver	chr21:45719933-45747259	chr21:45725076-45725300	+	8926	3.7379	1.92205e-158
ENSG00000107736	CDH23: cadherin-related 23	chr10:73156690-73575702	chr10:73472808-73476632	+	17359	5.29897	2.38032e-158
ENSG00000100344	PNPLA3: patatin-like phospholipase domain containing 3	chr22:44319618-44360368	chr22:44360332-44360368	+	3232	-7.70591	3.52943e-158
ENSG00000139910	NOVA1: neuro-oncological ventral antigen 1	chr14:26912298-27066960	chr14:26939324-26939696	-	10046	6.72347	4.8132e-158
ENSG00000099204	ABLIM1: actin binding LIM protein 1	chr10:116190871-116444762	chr10:116213136-116213240	-	9871	-8.07883	1.77478e-157
ENSG00000130402	ACTN4: actinin, alpha 4	chr19:39138288-39222223	chr19:39218784-39219020	+	6103	-11.4416	2.95541e-157
ENSG00000179869	ABCA13: ATP-binding cassette, sub-family A (ABC1), member 13	chr7:48211054-48687092	chr7:48451948-48452180	+	18580	6.77805	3.00221e-157
ENSG00000156675	RAB11FIP1: RAB11 family interacting protein 1 (class I)	chr8:37716135-37756985	chr8:37756588-37756984	-	9602	2.19621	3.94376e-157
ENSG00000198865	CCDC152: coiled-coil domain containing 152	chr5:42756902-42802462	chr5:42779560-42779624	+	3431	-10.9707	6.26574e-157
ENSG00000109572	CLCN3: chloride channel, voltage-sensitive 3	chr4:170533783-170644824	chr4:170563856-170564320	+	8105	2.47765	9.2364e-157
ENSG00000268193	AC002985.3	chr19:19017821-19045206	chr19:19042316-19042434	-	685	3.45704	1.49204e-156
ENSG00000145734	BDP1: B double prime 1, subunit of RNA polymerase III transcription initiation factor IIIB	chr5:70751441-70863649	chr5:70751440-70751920	+	12438	2.11483	1.24927e-155
ENSG00000119636	CCDC176: coiled-coil domain containing 176	chr14:74486055-74549566	chr14:74500728-74500872	+	4620	-3.65495	1.64642e-155
ENSG00000157087	ATP2B2: ATPase, Ca++ transporting, plasma membrane 2	chr3:10365706-10749716	chr3:10377812-10377984	-	10165	-6.80123	1.70529e-155
ENSG00000158062	UBXN11: UBX domain protein 11	chr1:26607818-26644854	chr1:26610852-26612032	-	4704	-2.47847	4.50986e-155
ENSG00000131149	GSE1: Gse1 coiled-coil protein	chr16:85645014-85709810	chr16:85667520-85667736	+	10173	6.20618	6.846e-155
ENSG00000160072	ATAD3B: ATPase family, AAA domain containing 3B	chr1:1407142-1433228	chr1:1412653-1412730	+	7748	5.7897	3.64938e-154
ENSG00000185008	ROBO2: roundabout, axon guidance receptor, homolog 2 (Drosophila)	chr3:75955845-77699115	chr3:76360248-76360568	+	16659	-12.7362	4.24754e-154
ENSG00000254462	TMX2-CTNND1: TMX2-CTNND1 readthrough (NMD candidate)	chr11:57480076-57559058	chr11:57558856-57559056	+	585	2.326	2.48213e-153
ENSG00000163472	TMEM79: transmembrane protein 79	chr1:156252725-156262976	chr1:156254976-156256256	+	3067	-5.16471	3.45911e-153
ENSG00000139970	RTN1: reticulon 1	chr14:60062693-60337684	chr14:60097164-60097532	-	6209	-3.95191	4.40598e-153
ENSG00000198542	ITGBL1: integrin, beta-like 1 (with EGF-like repeat domains)	chr13:102104965-102375456	chr13:102375232-102375456	+	3990	-25.0608	6.9273e-153
ENSG00000163900	TMEM41A: transmembrane protein 41A	chr3:185194283-185216845	chr3:185201088-185201184	-	8668	-5.1326	1.21878e-152
ENSG00000150764	DIXDC1: DIX domain containing 1	chr11:111797867-111893308	chr11:111848032-111848520	+	8509	4.54505	2.13384e-152
ENSG00000133103	COG6: component of oligomeric golgi complex 6	chr13:40229763-40365802	chr13:40268768-40268864	+	8051	-2.20811	2.63609e-152
ENSG00000141198	TOM1L1: target of myb1 (chicken)-like 1	chr17:52976747-53039310	chr17:53027404-53027488	+	7268	4.07704	3.20082e-152
ENSG00000164142	FAM160A1: family with sequence similarity 160, member A1	chr4:152330367-152584784	chr4:152455840-152456048	+	4932	3.21755	4.55662e-152
ENSG00000034677	RNF19A: ring finger protein 19A, RBR E3 ubiquitin protein ligase	chr8:101269287-101348446	chr8:101321528-101321752	-	6031	2.84929	4.89094e-152
ENSG00000100485	SOS2: son of sevenless homolog 2 (Drosophila)	chr14:50583846-50698276	chr14:50596680-50596720	-	6929	3.54466	5.19343e-152
ENSG00000197959	DNM3: dynamin 3	chr1:171810620-172387606	chr1:172387424-172387600	+	11346	21.74	5.99795e-152
ENSG00000137573	SULF1: sulfatase 1	chr8:70378858-70573150	chr8:70378856-70379184	+	9404	4.03216	1.02764e-151
ENSG00000107263	RAPGEF1: Rap guanine nucleotide exchange factor (GEF) 1	chr9:134452156-134615461	chr9:134480320-134480576	-	7123	-38.2927	1.05699e-151
ENSG00000099331	MYO9B: myosin IXB	chr19:17186590-17325346	chr19:17288604-17288696	+	9948	-2.30687	2.29266e-151
ENSG00000155657	TTN: titin	chr2:179390715-179695529	chr2:179595648-179595936	-	118327	-3.56616	5.54946e-151
ENSG00000138336	TET1: tet methylcytosine dioxygenase 1	chr10:70320412-70454239	chr10:70331976-70334008	+	9288	9.29868	2.04615e-150
ENSG00000111832	RWDD1: RWD domain containing 1	chr6:116892529-116918838	chr6:116894016-116894144	+	5909	-5.6469	7.91097e-150
ENSG00000188517	COL25A1: collagen, type XXV, alpha 1	chr4:109731876-110223813	chr4:109783656-109783704	-	6183	-9.58347	8.38397e-150
ENSG00000077809	GTF2I: general transcription factor IIi	chr7:74071993-74175026	chr7:74129176-74129264	+	10442	-8.39573	1.94854e-149
ENSG00000040199	PHLPP2: PH domain and leucine rich repeat protein phosphatase 2	chr16:71671737-71758604	chr16:71758232-71758608	-	12493	-3.10269	2.15742e-149
ENSG00000102531	FNDC3A: fibronectin type III domain containing 3A	chr13:49550047-49783915	chr13:49684448-49684544	+	7634	-2.86417	3.85217e-149
ENSG00000166747	AP1G1: adaptor-related protein complex 1, gamma 1 subunit	chr16:71762912-71843104	chr16:71785168-71785240	-	10979	2.42905	7.86729e-149
ENSG00000229833	PET100: PET100 homolog (S. cerevisiae)	chr19:7694622-7696842	chr19:7696117-7696207	+	1204	3.2485	7.79575e-148
ENSG00000146426	TIAM2: T-cell lymphoma invasion and metastasis 2	chr6:155153830-155578857	chr6:155485552-155485728	+	11532	-5.70383	1.03158e-147
ENSG00000120729	MYOT: myotilin	chr5:137203479-137223540	chr5:137213216-137213312	+	2893	-12.2765	1.04635e-147
ENSG00000143344	RGL1: ral guanine nucleotide dissociation stimulator-like 1	chr1:183605219-183897665	chr1:183605216-183605632	+	5415	-10.5636	3.44369e-147
ENSG00000139178	C1RL: complement component 1, r subcomponent-like	chr12:7242182-7261869	chr12:7244047-7244276	-	5014	2.49714	3.69843e-147
ENSG00000186994	KANK3: KN motif and ankyrin repeat domains 3	chr19:8387467-8408146	chr19:8397897-8398114	-	3214	4.76276	5.35696e-147
ENSG00000153944	MSI2: musashi RNA-binding protein 2	chr17:55333211-55762046	chr17:55337336-55337416	+	21471	-3.94609	7.02613e-147
ENSG00000185504	C17orf70: chromosome 17 open reading frame 70	chr17:79506910-79520987	chr17:79519192-79519432	-	5380	3.23869	8.47495e-147
ENSG00000107957	SH3PXD2A: SH3 and PX domains 2A	chr10:105348284-105615301	chr10:105382224-105382312	-	12436	11.1029	1.86353e-146
ENSG00000065485	PDIA5: protein disulfide isomerase family A, member 5	chr3:122785908-122944074	chr3:122849328-122849464	+	4030	2.59486	1.35125e-145
ENSG00000162521	RBBP4: retinoblastoma binding protein 4	chr1:33116742-33151812	chr1:33139060-33139180	+	9470	2.46022	1.5989e-145
ENSG00000062650	WAPAL: wings apart-like homolog (Drosophila)	chr10:88195012-88281572	chr10:88281120-88281568	-	7280	2.38148	2.98178e-145
ENSG00000178234	GALNT11: UDP-N-acetyl-alpha-D-galactosamine:polypeptide N-acetylgalactosaminyltransferase 11 (GalNAc-T11)	chr7:151722758-151819425	chr7:151772064-151772272	+	8292	24.361	3.2291e-145
ENSG00000151276	MAGI1: membrane associated guanylate kinase, WW and PDZ domain containing 1	chr3:65339199-66024509	chr3:65704144-65704288	-	11647	5.32223	5.08538e-145
ENSG00000102780	DGKH: diacylglycerol kinase, eta	chr13:42614175-42830714	chr13:42703688-42703768	+	18925	3.77741	8.43194e-145
ENSG00000105426	PTPRS: protein tyrosine phosphatase, receptor type, S	chr19:5158505-5340814	chr19:5340674-5340814	-	9460	-9.30534	9.91882e-145
ENSG00000119820	YIPF4: Yip1 domain family, member 4	chr2:32502978-32541663	chr2:32502978-32503304	+	12233	2.19033	2.59791e-144
ENSG00000081181	ARG2: arginase 2	chr14:68086514-68118437	chr14:68112360-68112520	+	2418	-3.21355	2.84009e-144
ENSG00000005810	MYCBP2: MYC binding protein 2, E3 ubiquitin protein ligase	chr13:77618791-77901185	chr13:77677344-77677448	-	15943	-8.35884	1.09756e-143
ENSG00000111790	FGFR1OP2: FGFR1 oncogene partner 2	chr12:27091315-27119583	chr12:27113448-27113780	+	5971	5.03415	1.15904e-143
ENSG00000133069	TMCC2: transmembrane and coiled-coil domain family 2	chr1:205197303-205242471	chr1:205197296-205197904	+	4922	-3.16865	1.34913e-143
ENSG00000148187	MRRF: mitochondrial ribosome recycling factor	chr9:125026881-125085743	chr9:125033088-125033352	+	3162	2.76246	1.5463e-143
ENSG00000266953	RP11-618P17.4: Uncharacterized protein	chr19:34887219-34900269	chr19:34895832-34895896	+	974	6.88641	4.12297e-143
ENSG00000244607	CCDC13: coiled-coil domain containing 13	chr3:42734154-42814745	chr3:42777200-42777404	-	4966	4.46887	1.09784e-142
ENSG00000131558	EXOC4: exocyst complex component 4	chr7:132937828-133751342	chr7:132937824-132937944	+	9466	3.5411	1.46832e-142
ENSG00000100441	KHNYN: KH and NYN domain containing	chr14:24898491-24910540	chr14:24899140-24899324	+	7515	2.94877	3.76176e-142
ENSG00000059915	PSD: pleckstrin and Sec7 domain containing	chr10:104162375-104181296	chr10:104180648-104181296	-	6327	5.80814	5.56523e-142
ENSG00000059691	PET112: PET112 homolog (yeast)	chr4:152591655-152682175	chr4:152681952-152682176	-	11757	3.11057	1.12926e-141
ENSG00000258724	SOX7: Transcription factor SOX-7; Uncharacterized protein; cDNA FLJ58508, highly similar to Transcription factor SOX-7	chr8:10582908-10697357	chr8:10582908-10584176	-	1753	8.10049	4.22029e-141
ENSG00000117984	CTSD: cathepsin D	chr11:1773981-1785222	chr11:1785021-1785222	-	2999	-2.73891	4.70274e-141
ENSG00000107077	KDM4C: lysine (K)-specific demethylase 4C	chr9:6720862-7175648	chr9:6887959-6888063	+	10322	-2.61775	7.20209e-141
ENSG00000189319	FAM53B: family with sequence similarity 53, member B	chr10:126307860-126432838	chr10:126430992-126431536	-	6424	5.01582	7.42261e-141
ENSG00000134769	DTNA: dystrobrevin, alpha	chr18:32073253-32471808	chr18:32446074-32448776	+	12646	-4.40447	1.46321e-140
ENSG00000136141	LRCH1: leucine-rich repeats and calponin homology (CH) domain containing 1	chr13:47127302-47327175	chr13:47315776-47317728	+	7307	-6.40635	1.67965e-140
ENSG00000082898	XPO1: exportin 1 (CRM1 homolog, yeast)	chr2:61704983-61765761	chr2:61763844-61764252	-	11708	2.05516	1.69369e-140
ENSG00000128596	CCDC136: coiled-coil domain containing 136	chr7:128430810-128462186	chr7:128434400-128434656	+	6188	-2.25671	1.87062e-140
ENSG00000145730	PAM: peptidylglycine alpha-amidating monooxygenase	chr5:102089684-102366809	chr5:102309816-102310544	+	8851	-2.17732	2.64998e-140
ENSG00000047578	KIAA0556: KIAA0556	chr16:27561453-27791690	chr16:27709648-27709820	+	9692	2.95346	1.74417e-139
ENSG00000123552	USP45: ubiquitin specific peptidase 45	chr6:99880189-99969604	chr6:99910336-99910688	-	8126	4.66193	1.75855e-139
ENSG00000142875	PRKACB: protein kinase, cAMP-dependent, catalytic, beta	chr1:84543744-84704181	chr1:84609952-84610232	+	6676	14.6444	5.49559e-139
ENSG00000239521	GATS	chr7:99798275-99869837	chr7:99809648-99810752	-	4824	3.00665	7.90897e-139
ENSG00000138674	SEC31A: SEC31 homolog A (S. cerevisiae)	chr4:83739813-83822319	chr4:83766352-83766448	-	9145	2.71832	4.86243e-137
ENSG00000255508	MIR3654: microRNA 3654	chr11:62327074-62359003	chr11:62348576-62348680	-	5197	-2.72685	5.19898e-137
ENSG00000148204	CRB2: crumbs homolog 2 (Drosophila)	chr9:126118448-126142603	chr9:126142240-126142600	+	6349	3.32229	8.06635e-137
ENSG00000101294	HM13: histocompatibility (minor) 13	chr20:30102230-30157370	chr20:30155880-30156084	+	5701	-13.93	1.07972e-136
ENSG00000125462	C1orf61: chromosome 1 open reading frame 61	chr1:156374041-156400493	chr1:156395424-156396672	-	12314	-21.1021	1.92427e-136
ENSG00000100330	MTMR3: myotubularin related protein 3	chr22:30279143-30426855	chr22:30374924-30375040	+	9903	-2.28295	2.88775e-136
ENSG00000111731	C2CD5: C2 calcium-dependent domain containing 5	chr12:22601516-22697480	chr12:22671972-22672172	-	6770	-3.85827	3.88621e-136
ENSG00000165359	DDX26B: DEAD/H (Asp-Glu-Ala-Asp/His) box polypeptide 26B	chrX:134654583-134716435	chrX:134707856-134707984	+	7177	3.12048	6.55636e-136
ENSG00000109670	FBXW7: F-box and WD repeat domain containing 7, E3 ubiquitin protein ligase	chr4:153242409-153457253	chr4:153273616-153274128	-	10288	-5.85701	1.3182e-135
ENSG00000089820	ARHGAP4: Rho GTPase activating protein 4	chrX:153172820-153200452	chrX:153187056-153187264	-	5580	3.81439	1.7017e-135
ENSG00000160460	SPTBN4: spectrin, beta, non-erythrocytic 4	chr19:40972147-41082370	chr19:41008680-41008840	+	11677	5.81603	1.72516e-135
ENSG00000148339	SLC25A25: solute carrier family 25 (mitochondrial carrier; phosphate carrier), member 25	chr9:130830479-130871524	chr9:130864360-130864392	+	4979	-10.8837	1.82497e-135
ENSG00000255054	RP1-317E23.6: Uncharacterized protein	chr1:26137960-26150235	chr1:26140568-26140668	+	792	2.40456	2.74582e-135
ENSG00000271810	RP11-426L16.10: Rho-related GTP-binding protein RhoC	chr1:113245235-113254055	chr1:113253080-113253232	-	1078	-21.576	4.96713e-135
ENSG00000113658	SMAD5: SMAD family member 5	chr5:135468533-135524435	chr5:135483104-135483600	+	8778	-2.87142	7.67767e-135
ENSG00000246477	AF131216.6	chr8:11173373-11182938	chr8:11182824-11182938	-	5850	5.49875	3.21109e-134
ENSG00000169302	STK32A: serine/threonine kinase 32A	chr5:146614525-146767415	chr5:146730624-146730720	+	7805	2.66049	4.06932e-134
ENSG00000159023	EPB41: erythrocyte membrane protein band 4.1 (elliptocytosis 1, RH-linked)	chr1:29213602-29446553	chr1:29385100-29385156	+	8282	-4.41157	1.69635e-133
ENSG00000143207	RFWD2: ring finger and WD repeat domain 2, E3 ubiquitin protein ligase	chr1:175913966-176176629	chr1:176175712-176176624	-	4299	2.12218	2.49696e-133
ENSG00000105835	NAMPT: nicotinamide phosphoribosyltransferase	chr7:105888730-105926772	chr7:105924792-105925080	-	9049	2.73019	2.78797e-132
ENSG00000147862	NFIB: nuclear factor I/B	chr9:14081841-14398982	chr9:14305751-14306017	-	10508	2.47778	4.03821e-132
ENSG00000160271	RALGDS: ral guanine nucleotide dissociation stimulator	chr9:135973106-136039301	chr9:136030560-136030704	-	8261	10.0784	6.52547e-132
ENSG00000198561	CTNND1: catenin (cadherin-associated protein), delta 1	chr11:57520714-57587018	chr11:57573932-57573952	+	8833	-44.0317	7.16876e-132
ENSG00000116991	SIPA1L2: signal-induced proliferation-associated 1 like 2	chr1:232533710-232697304	chr1:232697216-232697312	-	7641	2.47723	8.73616e-132
ENSG00000162600	OMA1: OMA1 zinc metallopeptidase	chr1:58881055-59012474	chr1:58946392-58946848	-	3718	3.10892	9.77408e-132
ENSG00000158234	FAIM: Fas apoptotic inhibitory molecule	chr3:138327447-138352218	chr3:138327440-138327776	+	4072	14.7617	1.01609e-131
ENSG00000139218	SCAF11: SR-related CTD-associated factor 11	chr12:46312913-46385903	chr12:46367972-46369516	-	11937	-2.03733	1.03914e-131
ENSG00000091164	TXNL1: thioredoxin-like 1	chr18:54264438-54318831	chr18:54272412-54272504	-	11298	-2.96882	1.09117e-131
ENSG00000153904	DDAH1: dimethylarginine dimethylaminohydrolase 1	chr1:85784163-86043933	chr1:86043664-86043936	-	5982	28.8851	1.47805e-131
ENSG00000164733	CTSB: cathepsin B	chr8:11700032-11726957	chr8:11722972-11723093	-	7438	2.42627	4.41702e-131
ENSG00000156453	PCDH1: protocadherin 1	chr5:141232937-141258811	chr5:141232944-141234000	-	5641	-2.7412	6.83331e-131
ENSG00000136709	WDR33: WD repeat domain 33	chr2:128458595-128568761	chr2:128492960-128495632	-	14580	-2.63681	9.34451e-131
ENSG00000109686	SH3D19: SH3 domain containing 19	chr4:152023902-152246784	chr4:152147312-152147744	-	7789	3.08498	1.60155e-130
ENSG00000165406	MARCH8: membrane-associated ring finger (C3HC4) 8, E3 ubiquitin protein ligase	chr10:45950034-46090354	chr10:45958600-45959444	-	7537	-4.37601	4.03912e-130
ENSG00000164327	RICTOR: RPTOR independent companion of MTOR, complex 2	chr5:38938020-39074510	chr5:39002636-39002768	-	13550	-2.2028	6.11902e-130
ENSG00000118855	MFSD1: major facilitator superfamily domain containing 1	chr3:158449986-158547508	chr3:158449984-158450320	+	5288	21.053	4.46169e-129
ENSG00000122786	CALD1: caldesmon 1	chr7:134429002-134655479	chr7:134647568-134647680	+	9930	-24.1744	8.75878e-129
ENSG00000089916	GPATCH2L: G patch domain containing 2-like	chr14:76618258-76720685	chr14:76618880-76619344	+	21987	6.13042	9.30598e-129
ENSG00000138688	KIAA1109: KIAA1109	chr4:123073487-123283913	chr4:123247008-123247072	+	20470	7.89158	1.1833e-128
ENSG00000254996	ANKHD1-EIF4EBP3: ANKHD1-EIF4EBP3 readthrough	chr5:139781492-139929154	chr5:139928496-139928656	+	11385	3.31022	1.90859e-128
ENSG00000148925	BTBD10: BTB (POZ) domain containing 10	chr11:13409547-13484844	chr11:13484168-13484344	-	3495	4.50986	2.1553e-128
ENSG00000136048	DRAM1: DNA-damage regulated autophagy modulator 1	chr12:102271128-102405908	chr12:102405592-102405904	+	4061	-19.349	5.59881e-128
ENSG00000204176	SYT15: synaptotagmin XV	chr10:46955443-46971400	chr10:46970440-46971400	-	7158	-11.6566	6.33445e-128
ENSG00000042317	SPATA7: spermatogenesis associated 7	chr14:88851267-88936694	chr14:88936192-88936696	+	6872	5.54951	3.77776e-127
ENSG00000215421	ZNF407: zinc finger protein 407	chr18:72265105-72777627	chr18:72515920-72516584	+	12190	4.60054	7.04987e-127
ENSG00000214193	SH3D21: SH3 domain containing 21	chr1:36771987-36790484	chr1:36787964-36788264	+	4474	6.49566	7.75554e-127
ENSG00000134250	NOTCH2: notch 2	chr1:120454175-120612240	chr1:120594096-120594392	-	16803	-7.33864	1.00595e-126
ENSG00000119522	DENND1A: DENN/MADD domain containing 1A	chr9:126141932-126692431	chr9:126150008-126150136	-	10254	-4.71621	1.04871e-126
ENSG00000159788	RGS12: regulator of G-protein signaling 12	chr4:3294754-3441640	chr4:3379896-3380318	+	13591	3.70987	2.69437e-126
ENSG00000171570	RAB4B-EGLN2: RAB4B-EGLN2 readthrough (NMD candidate)	chr19:41284146-41314103	chr19:41292752-41292884	+	2589	-2.27458	4.70406e-126
ENSG00000104213	PDGFRL: platelet-derived growth factor receptor-like	chr8:17433941-17501580	chr8:17491580-17491722	+	2409	9.32969	9.27751e-126
ENSG00000141627	DYM: dymeclin	chr18:46570038-46987717	chr18:46735920-46736084	-	5061	-10.6543	1.36492e-125
ENSG00000184716	SERINC4: serine incorporator 4	chr15:44086359-44092419	chr15:44088352-44088424	-	2977	-2.94282	1.76821e-125
ENSG00000004455	AK2: adenylate kinase 2	chr1:33473584-33546597	chr1:33497144-33497262	-	5683	-3.52805	2.2514e-125
ENSG00000161551	ZNF577: zinc finger protein 577	chr19:52359054-52394203	chr19:52394084-52394204	-	6234	2.43378	5.05261e-125
ENSG00000134779	TPGS2: tubulin polyglutamylase complex subunit 2	chr18:34359986-34409158	chr18:34366536-34367040	-	8082	5.82197	6.08113e-125
ENSG00000022567	SLC45A4: solute carrier family 45, member 4	chr8:142217264-142318404	chr8:142238272-142238672	-	8608	3.41118	1.78263e-124
ENSG00000154240	CEP112: centrosomal protein 112kDa	chr17:63631655-64188202	chr17:64187776-64187988	-	7849	10.0377	4.02213e-124
ENSG00000198964	SGMS1: sphingomyelin synthase 1	chr10:52065359-52384923	chr10:52177824-52178240	-	6338	3.9839	6.41833e-124
ENSG00000211448	DIO2: deiodinase, iodothyronine, type II	chr14:80663872-80854100	chr14:80678176-80678520	-	7500	7.33597	1.42318e-123
ENSG00000181577	C6orf223: chromosome 6 open reading frame 223	chr6:43968316-43973695	chr6:43968316-43968880	+	3917	-6.82836	2.57421e-123
ENSG00000242086	LINC00969: long intergenic non-protein coding RNA 969	chr3:195384932-195460422	chr3:195445472-195445888	+	13406	4.14348	2.11105e-122
ENSG00000171174	RBKS: ribokinase	chr2:28004230-28113965	chr2:28113124-28113964	-	3973	6.85341	2.36332e-122
ENSG00000269547	CTC-360G5.8: Serine--tRNA ligase, mitochondrial	chr19:39406043-39440495	chr19:39437112-39437208	-	1967	3.34756	2.40109e-122
ENSG00000125388	GRK4: G protein-coupled receptor kinase 4	chr4:2965334-3042474	chr4:3030927-3031136	+	4686	-3.33912	2.45031e-122
ENSG00000196917	HCAR1: hydroxycarboxylic acid receptor 1	chr12:123104823-123215390	chr12:123104824-123105248	-	4878	-13.8076	2.97124e-122
ENSG00000181722	ZBTB20: zinc finger and BTB domain containing 20	chr3:114056940-114866118	chr3:114790064-114790224	-	8279	-3.30383	3.81607e-122
ENSG00000165525	NEMF: nuclear export mediator factor	chr14:50249996-50319921	chr14:50319412-50319920	-	8230	2.08292	4.86625e-122
ENSG00000261553	RP11-29G8.3	chr13:76123908-76381256	chr13:76197408-76197456	+	4178	-5.99599	5.13392e-122
ENSG00000107798	LIPA: lipase A, lysosomal acid, cholesterol esterase	chr10:90973325-91174314	chr10:91037680-91038256	-	4940	-18.5349	6.65251e-122
ENSG00000258466	RP11-1012A1.4	chr14:68126536-68157084	chr14:68129744-68129904	-	804	-4.24463	7.6656e-122
ENSG00000229036	RP1-20N2.6	chr6:143806115-143828464	chr6:143811552-143812240	+	4471	-7.35901	1.56084e-121
ENSG00000183023	SLC8A1: solute carrier family 8 (sodium/calcium exchanger), member 1	chr2:40324409-40838193	chr2:40404892-40404996	-	21944	10.606	2.64722e-121
ENSG00000273345	CTD-2410N18.4	chr5:133541304-133706735	chr5:133640096-133640256	-	1745	-3.68304	7.74769e-121
ENSG00000157107	FCHO2: FCH domain only 2	chr5:72251807-72386349	chr5:72373168-72373320	+	6143	-2.16427	2.22448e-120
ENSG00000240038	AMY2B: amylase, alpha 2B (pancreatic)	chr1:104096436-104122156	chr1:104110952-104114392	+	7491	-3.93415	3.65349e-120
ENSG00000142188	TMEM50B: transmembrane protein 50B	chr21:34804791-34852318	chr21:34809188-34809300	-	4495	3.15297	4.55265e-120
ENSG00000152601	MBNL1: muscleblind-like splicing regulator 1	chr3:151961616-152183569	chr3:151986896-151987200	+	9989	6.01496	5.14953e-120
ENSG00000140694	PARN: poly(A)-specific ribonuclease	chr16:14529557-14726585	chr16:14722028-14722108	-	4382	2.09339	6.49838e-120
ENSG00000137288	UQCC2: ubiquinol-cytochrome c reductase complex assembly factor 2	chr6:33662069-33679504	chr6:33679324-33679504	-	4689	2.00987	7.35635e-120
ENSG00000122507	BBS9: Bardet-Biedl syndrome 9	chr7:33168855-33645680	chr7:33429848-33430260	+	5827	2.38602	1.01299e-119
ENSG00000172456	FGGY: FGGY carbohydrate kinase domain containing	chr1:59762309-60233347	chr1:60164356-60165064	+	6229	5.43882	8.9268e-119
ENSG00000101191	DIDO1: death inducer-obliterator 1	chr20:61509089-61569304	chr20:61569148-61569304	-	13281	2.1175	9.00518e-119
ENSG00000065427	KARS: lysyl-tRNA synthetase	chr16:75661621-75682541	chr16:75682368-75682544	-	3815	-2.4226	1.00663e-118
ENSG00000123154	WDR83: WD repeat domain 83	chr19:12777613-12786646	chr19:12786336-12786646	+	2360	-2.11145	1.29755e-118
ENSG00000159658	EFCAB14: EF-hand calcium binding domain 14	chr1:47124365-47184824	chr1:47124364-47124408	-	6526	-2.81434	2.09439e-118
ENSG00000100266	PACSIN2: protein kinase C and casein kinase substrate in neurons 2	chr22:43231417-43411151	chr22:43272892-43273016	-	4545	7.3897	4.3511e-118
ENSG00000105778	AVL9: AVL9 homolog (S. cerevisiase)	chr7:32535037-33078516	chr7:32571226-32578880	+	14928	4.20037	5.81796e-118
ENSG00000204628	GNB2L1: guanine nucleotide binding protein (G protein), beta polypeptide 2-like 1	chr5:180663908-180675096	chr5:180669552-180670400	-	6333	-4.02958	8.09088e-118
ENSG00000127463	EMC1: ER membrane protein complex subunit 1	chr1:19542157-19578046	chr1:19568838-19568968	-	10650	2.31624	1.6584e-117
ENSG00000183696	UPP1: uridine phosphorylase 1	chr7:48128224-48148330	chr7:48143376-48143588	+	4577	-3.64146	1.01973e-116
ENSG00000118412	CASP8AP2: caspase 8 associated protein 2	chr6:90539612-90584155	chr6:90569176-90570560	+	9544	5.05372	1.08728e-116
ENSG00000128595	CALU: calumenin	chr7:128379345-128411861	chr7:128411744-128411864	+	4537	-5.35824	1.22001e-116
ENSG00000158158	CNNM4: cyclin M4	chr2:97426638-97477628	chr2:97454320-97454632	+	5198	-3.3851	1.23825e-116
ENSG00000148120	C9orf3: chromosome 9 open reading frame 3	chr9:97488982-97849441	chr9:97783960-97784560	+	11443	4.72819	1.4813e-116
ENSG00000267561	RP5-1052I5.2: Heparan sulfate 2-O-sulfotransferase 1	chr1:87458691-87634884	chr1:87633816-87634880	+	2010	34.6575	1.58427e-116
ENSG00000110693	SOX6: SRY (sex determining region Y)-box 6	chr11:15987994-16761138	chr11:16362556-16362815	-	19632	-3.36919	1.86894e-116
ENSG00000111640	GAPDH: glyceraldehyde-3-phosphate dehydrogenase	chr12:6643092-6647537	chr12:6644467-6644635	+	2975	3.87636	2.40818e-116
ENSG00000157985	AGAP1: ArfGAP with GTPase domain, ankyrin repeat and PH domain 1	chr2:236402732-237040444	chr2:236432960-236433184	+	13896	11.443	1.03045e-115
ENSG00000143702	CEP170: centrosomal protein 170kDa	chr1:243287729-243418650	chr1:243416400-243416624	-	10939	7.44476	1.31598e-115
ENSG00000006837	CDKL3: cyclin-dependent kinase-like 3	chr5:133541304-133706738	chr5:133640096-133640256	-	3681	-3.64804	1.36078e-115
ENSG00000134046	MBD2: methyl-CpG binding domain protein 2	chr18:51679078-51751158	chr18:51729048-51729496	-	4702	-3.73344	2.31084e-115
ENSG00000257341	CRIP1	chr14:105953535-105958604	chr14:105958440-105958608	+	1408	-12.1555	2.48004e-115
ENSG00000258776	RP11-1085N6.5	chr14:57284287-57360428	chr14:57347536-57348172	-	2251	2.87603	3.49282e-115
ENSG00000188677	PARVB: parvin, beta	chr22:44395090-44568829	chr22:44395412-44395552	+	7330	-2.33737	4.53655e-115
ENSG00000186472	PCLO: piccolo presynaptic cytomatrix protein	chr7:82383328-82792246	chr7:82383328-82388032	-	22870	-3.62823	5.08552e-115
ENSG00000035115	SH3YL1: SH3 and SYLF domain containing 1	chr2:217729-266398	chr2:259422-261323	-	11165	-2.57202	5.5922e-115
ENSG00000132405	TBC1D14: TBC1 domain family, member 14	chr4:6910968-7034845	chr4:6911571-6911678	+	6184	4.18672	7.79991e-115
ENSG00000005844	ITGAL: integrin, alpha L (antigen CD11A (p180), lymphocyte function-associated antigen 1; alpha polypeptide)	chr16:30483978-30534506	chr16:30507752-30507888	+	6472	-7.0554	8.1075e-115
ENSG00000152580	IGSF10: immunoglobulin superfamily, member 10	chr3:151143171-151176497	chr3:151162704-151167056	-	11727	12.8636	1.09559e-114
ENSG00000219626	FAM228B: family with sequence similarity 228, member B	chr2:24299395-24392509	chr2:24390496-24390552	+	4915	2.78698	1.16253e-114
ENSG00000126822	PLEKHG3: pleckstrin homology domain containing, family G (with RhoGef domain) member 3	chr14:65170819-65213610	chr14:65195712-65195812	+	8555	2.36778	5.35275e-114
ENSG00000088367	EPB41L1: erythrocyte membrane protein band 4.1-like 1	chr20:34679425-34820721	chr20:34680600-34680736	+	7859	5.64831	1.01904e-113
ENSG00000048649	RSF1: remodeling and spacing factor 1	chr11:77371040-77532063	chr11:77531576-77532064	-	15740	2.22747	1.41631e-113
ENSG00000108239	TBC1D12: TBC1 domain family, member 12	chr10:96162260-96295687	chr10:96162256-96163344	+	6921	2.2365	1.74604e-113
ENSG00000091622	PITPNM3: PITPNM family member 3	chr17:6354583-6459814	chr17:6381294-6381417	-	10609	-7.46726	2.37771e-113
ENSG00000089154	GCN1L1: GCN1 general control of amino-acid synthesis 1-like 1 (yeast)	chr12:120565006-120632513	chr12:120593392-120593520	-	9654	-2.55291	3.4836e-113
ENSG00000177311	ZBTB38: zinc finger and BTB domain containing 38	chr3:141043054-141168634	chr3:141087152-141087648	+	13706	8.87602	4.96546e-113
ENSG00000139112	GABARAPL1: GABA(A) receptor-associated protein like 1	chr12:10365056-10375727	chr12:10365056-10365352	+	4084	2.50939	1.05687e-112
ENSG00000079246	XRCC5: X-ray repair complementing defective repair in Chinese hamster cells 5 (double-strand-break rejoining)	chr2:216972186-217071026	chr2:216973808-216974176	+	5463	2.02362	1.09113e-112
ENSG00000048707	VPS13D: vacuolar protein sorting 13 homolog D (S. cerevisiae)	chr1:12290123-12572099	chr1:12524994-12525304	+	20346	7.29004	1.9729e-112
ENSG00000137713	PPP2R1B: protein phosphatase 2, regulatory subunit A, beta	chr11:111597631-111637151	chr11:111597632-111597784	-	6720	-4.88439	2.2213e-112
ENSG00000104835	SARS2: seryl-tRNA synthetase 2, mitochondrial	chr19:39405905-39440495	chr19:39437112-39437208	-	3706	3.37322	2.32112e-112
ENSG00000082641	NFE2L1: nuclear factor, erythroid 2-like 1	chr17:46125690-46138849	chr17:46134392-46134484	+	5825	3.88595	2.38716e-112
ENSG00000215193	PEX26: peroxisomal biogenesis factor 26	chr22:18560688-18613905	chr22:18613608-18613904	+	20042	-3.36397	2.92327e-112
ENSG00000138640	FAM13A: family with sequence similarity 13, member A	chr4:89647105-90032549	chr4:89930104-89930232	-	13215	-3.65126	3.1315e-112
ENSG00000080824	HSP90AA1: heat shock protein 90kDa alpha (cytosolic), class A member 1	chr14:102547074-102606036	chr14:102568208-102568424	-	5248	-2.22449	4.97902e-112
ENSG00000137070	IL11RA: interleukin 11 receptor, alpha	chr9:34650698-34661889	chr9:34650696-34652056	+	4271	-4.16136	1.41091e-111
ENSG00000255872	RP11-613M10.9	chr9:37588409-38068684	chr9:38067924-38068684	-	2591	5.05313	1.6025e-111
ENSG00000167658	EEF2: eukaryotic translation elongation factor 2	chr19:3976053-3985467	chr19:3984790-3985110	-	4027	2.81181	2.43527e-111
ENSG00000151746	BICD1: bicaudal D homolog 1 (Drosophila)	chr12:32259768-32536567	chr12:32485388-32486000	+	11790	4.00543	3.71155e-111
ENSG00000270024	C8orf44-SGK3: C8orf44-SGK3 readthrough	chr8:67579830-67772707	chr8:67591952-67592256	+	2970	-10.2373	4.02846e-111
ENSG00000101150	TPD52L2: tumor protein D52-like 2	chr20:62496595-62522898	chr20:62517368-62517396	+	4679	-28.6258	7.17965e-111
ENSG00000167100	SAMD14: sterile alpha motif domain containing 14	chr17:48187403-48207246	chr17:48195416-48195692	-	7016	-4.23188	1.72928e-110
ENSG00000122482	ZNF644: zinc finger protein 644	chr1:91380858-91487829	chr1:91487544-91487832	-	7600	7.52214	2.00899e-110
ENSG00000119684	MLH3: mutL homolog 3	chr14:75480466-75518235	chr14:75517552-75517728	-	8363	3.24281	2.30623e-110
ENSG00000196470	SIAH1: siah E3 ubiquitin protein ligase 1	chr16:48390274-48482313	chr16:48399296-48399812	-	6725	6.61037	3.2214e-110
ENSG00000173209	AHSA2: AHA1, activator of heat shock 90kDa protein ATPase homolog 2 (yeast)	chr2:61404552-61418338	chr2:61410680-61411156	+	8382	-2.368	4.67231e-110
ENSG00000115425	PECR: peroxisomal trans-2-enoyl-CoA reductase	chr2:216861051-216947678	chr2:216947200-216947680	-	3182	-6.22568	6.1473e-110
ENSG00000112893	MAN2A1: mannosidase, alpha, class 2A, member 1	chr5:109025066-109205326	chr5:109051824-109051968	+	11815	-2.22148	6.16443e-110
ENSG00000078369	GNB1: guanine nucleotide binding protein (G protein), beta polypeptide 1	chr1:1716728-1822495	chr1:1822258-1822495	-	6351	5.11482	9.12621e-110
ENSG00000104093	DMXL2: Dmx-like 2	chr15:51739907-51915030	chr15:51751792-51751980	-	13807	13.6365	1.61539e-109
ENSG00000135740	SLC9A5: solute carrier family 9, subfamily A (NHE5, cation proton antiporter 5), member 5	chr16:67271585-67306093	chr16:67271584-67272360	+	5419	9.99229	1.84213e-109
ENSG00000054690	PLEKHH1: pleckstrin homology domain containing, family H (with MyTH4 domain) member 1	chr14:68000017-68056329	chr14:68053088-68053664	+	10817	-2.30766	3.17564e-109
ENSG00000184060	ADAP2: ArfGAP with dual PH domains 2	chr17:29233361-29286340	chr17:29233360-29233662	+	3750	-16.6421	6.26205e-109
ENSG00000254986	DPP3: dipeptidyl-peptidase 3	chr11:66247483-66277130	chr11:66252644-66252732	+	3979	2.57519	2.12445e-108
ENSG00000172765	TMCC1: transmembrane and coiled-coil domain family 1	chr3:129366634-129612419	chr3:129567184-129567256	-	7912	6.22214	2.34697e-108
ENSG00000204764	RANBP17: RAN binding protein 17	chr5:170288873-170727019	chr5:170345168-170345328	+	10965	5.14377	2.42844e-108
ENSG00000224699	LAMTOR5-AS1: LAMTOR5 antisense RNA 1	chr1:110925440-110974982	chr1:110954640-110955120	+	5287	-9.68966	2.74397e-108
ENSG00000243155	RP11-46A10.5	chr1:180913177-180945618	chr1:180945248-180945616	-	2424	2.35133	3.41861e-108
ENSG00000175224	ATG13: autophagy related 13	chr11:46638825-46696368	chr11:46686400-46686508	+	7315	-22.8954	1.96079e-107
ENSG00000127328	RAB3IP: RAB3A interacting protein	chr12:70132460-70216984	chr12:70133168-70133648	+	12612	3.58881	2.22217e-107
ENSG00000237686	RP5-1120P11.1	chr6:43963459-44042389	chr6:43968780-43968852	-	2296	5.97687	2.75378e-107
ENSG00000087274	ADD1: adducin 1 (alpha)	chr4:2845583-2931803	chr4:2928011-2928402	+	13106	-6.78544	2.83634e-107
ENSG00000179335	CLK3: CDC-like kinase 3	chr15:74890840-74932057	chr15:74900616-74901072	+	10800	-3.03734	4.98742e-107
ENSG00000204852	TCTN1: tectonic family member 1	chr12:111051831-111087235	chr12:111065736-111066032	+	9605	-3.61558	5.57823e-107
ENSG00000156299	TIAM1: T-cell lymphoma invasion and metastasis 1	chr21:32490733-32932290	chr21:32716452-32716594	-	8751	2.51195	9.35292e-107
ENSG00000125991	ERGIC3: ERGIC and golgi 3	chr20:34129769-34145405	chr20:34142144-34142156	+	6015	-40.0414	1.36473e-106
ENSG00000113389	NPR3: natriuretic peptide receptor C/guanylate cyclase C (atrionatriuretic peptide receptor C)	chr5:32689175-32791819	chr5:32711540-32712652	+	9855	2.49788	3.52527e-106
ENSG00000204842	ATXN2: ataxin 2	chr12:111890017-112037480	chr12:112035720-112036368	-	13934	2.57636	5.80717e-106
ENSG00000059804	SLC2A3: solute carrier family 2 (facilitated glucose transporter), member 3	chr12:8071825-8088871	chr12:8077953-8078544	-	6159	2.69962	1.57044e-105
ENSG00000080815	PSEN1: presenilin 1	chr14:73603125-73690399	chr14:73626720-73626848	+	9947	-3.76279	4.12355e-105
ENSG00000196504	PRPF40A: PRP40 pre-mRNA processing factor 40 homolog A (S. cerevisiae)	chr2:153508106-153574511	chr2:153535568-153535616	-	9536	2.68018	7.85072e-105
ENSG00000115266	APC2: adenomatosis polyposis coli 2	chr19:1446299-1473243	chr19:1461035-1461152	+	12611	3.11418	9.11903e-105
ENSG00000216937	CCDC7: coiled-coil domain containing 7	chr10:32735067-32863492	chr10:32735068-32735560	+	5690	3.63728	9.87764e-105
ENSG00000118762	PKD2: polycystic kidney disease 2 (autosomal dominant)	chr4:88928819-88998929	chr4:88928816-88929480	+	5498	2.14493	2.24011e-104
ENSG00000259040	BLOC1S5-TXNDC5: BLOC1S5-TXNDC5 readthrough (NMD candidate)	chr6:7881754-8064597	chr6:8026599-8026658	-	3030	-3.84679	3.69573e-104
ENSG00000185928	PAGR1: PAXIP1 associated glutamate-rich protein 1	chr16:29827284-29841948	chr16:29841794-29841948	+	2165	6.20175	3.81725e-104
ENSG00000140545	MFGE8: milk fat globule-EGF factor 8 protein	chr15:89441915-89456642	chr15:89455352-89455408	-	4744	-7.07492	4.78178e-104
ENSG00000157827	FMNL2: formin-like 2	chr2:153191750-153506348	chr2:153499936-153500064	+	6519	-24.7788	5.65543e-104
ENSG00000116731	PRDM2: PR domain containing 2, with ZNF domain	chr1:14026692-14151574	chr1:14098220-14098709	+	10923	2.62628	6.24307e-104
ENSG00000142655	PEX14: peroxisomal biogenesis factor 14	chr1:10532344-10690815	chr1:10555330-10555378	+	2995	7.29391	6.64224e-104
ENSG00000138078	PREPL: prolyl endopeptidase-like	chr2:44543419-44589001	chr2:44574348-44574464	-	8153	3.36111	7.01193e-104
ENSG00000057935	MTA3: metastasis associated 1 family, member 3	chr2:42721708-42984087	chr2:42946128-42946216	+	10580	-2.37773	9.22732e-104
ENSG00000112851	ERBB2IP: erbb2 interacting protein	chr5:65222302-65378377	chr5:65364704-65364848	+	10216	-5.989	1.76871e-103
ENSG00000090061	CCNK: cyclin K	chr14:99947505-100001381	chr14:99960304-99961968	+	8220	2.49847	3.1581e-103
ENSG00000142694	EVA1B: eva-1 homolog B (C. elegans)	chr1:36787631-36789755	chr1:36789492-36789756	-	1211	-7.94168	3.46018e-103
ENSG00000189283	FHIT: fragile histidine triad	chr3:59735035-61237133	chr3:59999732-59999880	-	5439	-4.13835	5.28205e-103
ENSG00000225032	RP11-228B15.4	chr9:130578344-130584799	chr9:130580040-130580136	+	2247	-10.1191	6.29682e-103
ENSG00000166387	PPFIBP2: PTPRF interacting protein, binding protein 2 (liprin beta 2)	chr11:7534528-7678358	chr11:7677957-7678358	+	9617	-16.7669	1.23624e-102
ENSG00000116985	BMP8B: bone morphogenetic protein 8b	chr1:40222853-40254533	chr1:40229224-40229464	-	5143	-6.40236	3.85943e-102
ENSG00000112624	GLTSCR1L: GLTSCR1-like	chr6:42749764-42836298	chr6:42788792-42788952	+	6688	2.30856	7.53973e-102
ENSG00000145041	VPRBP: Vpr (HIV-1) binding protein	chr3:51433297-51534010	chr3:51435272-51436256	-	6682	-2.00366	1.11241e-101
ENSG00000178209	PLEC: plectin	chr8:144989320-145050902	chr8:145012576-145012576	-	16985	-9.69476	1.44279e-101
ENSG00000100225	FBXO7: F-box protein 7	chr22:32870662-32894818	chr22:32871224-32871384	+	8523	2.84992	1.7426e-101
ENSG00000257337	RP11-983P16.4	chr12:53408379-53448222	chr12:53448104-53448224	-	4990	6.34626	2.55288e-101
ENSG00000085433	WDR47: WD repeat domain 47	chr1:109512835-109584850	chr1:109584480-109584848	-	4536	2.05942	3.8908e-101
ENSG00000243753	HLA-L: major histocompatibility complex, class I, L (pseudogene)	chr6:30227360-30260791	chr6:30231052-30234728	+	5505	-3.20684	8.25327e-101
ENSG00000022267	FHL1: four and a half LIM domains 1	chrX:135229558-135293518	chrX:135291408-135291600	+	4945	-8.5865	9.62603e-101
ENSG00000178177	LCORL: ligand dependent nuclear receptor corepressor-like	chr4:17842821-18023499	chr4:17842820-17847524	-	10032	2.08343	1.09433e-100
ENSG00000164953	TMEM67: transmembrane protein 67	chr8:94767071-94831462	chr8:94767072-94767368	+	8281	3.27672	1.10739e-100
ENSG00000069849	ATP1B3: ATPase, Na+/K+ transporting, beta 3 polypeptide	chr3:141594965-141645356	chr3:141620976-141621072	+	2584	-14.8869	1.26766e-100
ENSG00000083168	KAT6A: K(lysine) acetyltransferase 6A	chr8:41786996-41909508	chr8:41907092-41907224	-	11852	-2.41987	2.30092e-100
ENSG00000177971	IMP3: IMP3, U3 small nucleolar ribonucleoprotein, homolog (yeast)	chr15:75931425-75941047	chr15:75940200-75941048	-	2510	8.02104	2.59098e-100
ENSG00000054219	LY75: lymphocyte antigen 75	chr2:160628361-160761260	chr2:160758880-160760112	-	9430	-5.67416	2.63083e-100
ENSG00000124214	STAU1: staufen double-stranded RNA binding protein 1	chr20:47729877-47804904	chr20:47782532-47782824	-	4092	-5.03452	2.83371e-100
ENSG00000150672	DLG2: discs, large homolog 2 (Drosophila)	chr11:83166054-85338966	chr11:84397840-84398320	-	16089	4.33232	3.87672e-100
ENSG00000173575	CHD2: chromodomain helicase DNA binding protein 2	chr15:93426525-93571237	chr15:93426528-93426776	+	17837	2.90617	4.32476e-100
ENSG00000152492	CCDC50: coiled-coil domain containing 50	chr3:191046865-191116459	chr3:191092848-191093376	+	9202	-2.17932	9.62116e-100
ENSG00000196150	ZNF250: zinc finger protein 250	chr8:146076631-146127553	chr8:146078752-146079024	-	8711	5.92844	1.51707e-99
ENSG00000137601	NEK1: NIMA-related kinase 1	chr4:170314425-170533780	chr4:170429920-170430000	-	7755	2.34295	1.60227e-99
ENSG00000272897	RP1-309K20.6	chr20:34220261-34262466	chr20:34220716-34220844	-	872	2.42727	2.17817e-99
ENSG00000167971	CASKIN1: CASK interacting protein 1	chr16:2227183-2246526	chr16:2240307-2240359	-	5886	-2.28599	2.38092e-99
ENSG00000143951	WDPCP: WD repeat containing planar cell polarity effector	chr2:63348517-64054977	chr2:63815328-63815932	-	11776	4.92299	2.72724e-99
ENSG00000230615	RP5-1198O20.4	chr1:44501797-44570647	chr1:44505576-44505744	+	3809	-17.2008	3.25947e-99
ENSG00000243440	AF165138.7: Protein LOC388813	chr21:15964250-16031142	chr21:15964250-15964960	-	1889	2.30308	3.61493e-99
ENSG00000106443	PHF14: PHD finger protein 14	chr7:11013498-11209250	chr7:11142112-11143309	+	8727	-3.06159	3.66336e-99
ENSG00000065882	TBC1D1: TBC1 (tre-2/USP6, BUB2, cdc16) domain family, member 1	chr4:37892707-38140796	chr4:38054728-38054848	+	9027	-5.62591	3.695e-99
ENSG00000135404	CD63: CD63 molecule	chr12:56119106-56123491	chr12:56123064-56123492	-	2630	-4.76885	5.4008e-99
ENSG00000004534	RBM6: RNA binding motif protein 6	chr3:49977439-50137478	chr3:49977440-49977656	+	7300	3.99466	1.66719e-98
ENSG00000100099	HPS4: Hermansky-Pudlak syndrome 4	chr22:26839388-26879803	chr22:26839388-26839518	-	10782	-5.31018	1.70242e-98
ENSG00000068784	SRBD1: S1 RNA binding domain 1	chr2:45615818-45839304	chr2:45780760-45780868	-	5045	-2.06208	2.04845e-98
ENSG00000163093	BBS5: Bardet-Biedl syndrome 5	chr2:170335687-170382432	chr2:170374704-170374880	+	5493	-6.23616	2.55827e-98
ENSG00000078018	MAP2: microtubule-associated protein 2	chr2:210288781-210598842	chr2:210372320-210372368	+	11559	7.16807	3.7402e-98
ENSG00000100911	PSME2: proteasome (prosome, macropain) activator subunit 2 (PA28 beta)	chr14:24612573-24616779	chr14:24615742-24616468	-	3579	-3.74672	1.55294e-97
ENSG00000074803	SLC12A1: solute carrier family 12 (sodium/potassium/chloride transporter), member 1	chr15:48483860-48596275	chr15:48483860-48484048	+	12476	-20.2315	1.85238e-97
ENSG00000138617	PARP16: poly (ADP-ribose) polymerase family, member 16	chr15:65526797-65592956	chr15:65592536-65592956	-	3715	-22.9369	2.57382e-97
ENSG00000173889	PHC3: polyhomeotic homolog 3 (Drosophila)	chr3:169804519-169899537	chr3:169804512-169804896	-	16919	-16.2402	5.34801e-97
ENSG00000146966	DENND2A: DENN/MADD domain containing 2A	chr7:140218219-140373793	chr7:140225552-140225600	-	5148	2.01882	6.54945e-97
ENSG00000198825	INPP5F: inositol polyphosphate-5-phosphatase F	chr10:121485608-121588652	chr10:121485608-121485872	+	6184	3.02993	7.2108e-97
ENSG00000262560	RP11-296A16.1	chr15:44064814-44091331	chr15:44067720-44067808	-	2326	3.45073	8.1657e-97
ENSG00000117859	OSBPL9: oxysterol binding protein-like 9	chr1:52042850-52254889	chr1:52205816-52205884	+	9798	-8.00801	1.2799e-96
ENSG00000168502	SOGA2: SOGA family member 2	chr18:8705658-8832776	chr18:8811128-8811254	+	12665	3.14126	1.59555e-96
ENSG00000129255	MPDU1: mannose-P-dolichol utilization defect 1	chr17:7486846-7496107	chr17:7495761-7496107	+	3270	-2.5189	4.18308e-96
ENSG00000065665	SEC61A2: Sec61 alpha 2 subunit (S. cerevisiae)	chr10:12171635-12211960	chr10:12209751-12209892	+	3916	4.19546	4.85205e-96
ENSG00000099250	NRP1: neuropilin 1	chr10:33466419-33625190	chr10:33483300-33483708	-	11517	-8.08046	6.86479e-96
ENSG00000097033	SH3GLB1: SH3-domain GRB2-like endophilin B1	chr1:87170258-87213867	chr1:87194088-87194128	+	6827	-18.2747	9.75253e-96
ENSG00000197111	PCBP2: poly(rC) binding protein 2	chr12:53835524-53874946	chr12:53837176-53837556	+	8400	2.68628	1.42122e-95
ENSG00000130255	RPL36: ribosomal protein L36	chr19:5674957-5691887	chr19:5681037-5681282	+	2272	-6.39097	2.69907e-95
ENSG00000162695	SLC30A7: solute carrier family 30 (zinc transporter), member 7	chr1:101361631-101447309	chr1:101383632-101383680	+	8376	-2.26366	3.30425e-95
ENSG00000135912	TTLL4: tubulin tyrosine ligase-like family, member 4	chr2:219575567-219620139	chr2:219604784-219604896	+	7685	-2.55428	2.26773e-94
ENSG00000120802	TMPO: thymopoietin	chr12:98909289-98944157	chr12:98937976-98938128	+	8593	4.37774	2.54744e-94
ENSG00000165288	BRWD3: bromodomain and WD repeat domain containing 3	chrX:79926352-80065187	chrX:79971656-79971752	-	12694	-2.01736	3.20046e-94
ENSG00000169851	PCDH7: protocadherin 7	chr4:30722036-31148422	chr4:30732374-30733590	+	10269	5.63489	4.57169e-94
ENSG00000010404	IDS: iduronate 2-sulfatase	chrX:148558520-148615470	chrX:148583600-148583712	-	10496	3.22947	5.26434e-94
ENSG00000135437	RDH5: retinol dehydrogenase 5 (11-cis/9-cis)	chr12:56114150-56118489	chr12:56114152-56114556	+	2983	-3.48963	5.26515e-94
ENSG00000181396	OGFOD3: 2-oxoglutarate and iron-dependent oxygenase domain containing 3	chr17:80347098-80376513	chr17:80356072-80356192	-	6391	2.92116	7.22124e-94
ENSG00000131759	RARA: retinoic acid receptor, alpha	chr17:38465443-38513094	chr17:38498616-38499120	+	3930	4.06398	9.54024e-94
ENSG00000122986	HVCN1: hydrogen voltage-gated channel 1	chr12:111065645-111142755	chr12:111065648-111065984	-	3595	-11.6034	1.80228e-93
ENSG00000177679	SRRM3: serine/arginine repetitive matrix 3	chr7:75831215-75916605	chr7:75902368-75902912	+	6878	-4.84924	2.74713e-93
ENSG00000156599	ZDHHC5: zinc finger, DHHC-type containing 5	chr11:57435218-57468659	chr11:57448952-57449168	+	5429	-10.3164	2.83324e-93
ENSG00000143248	RGS5: regulator of G-protein signaling 5	chr1:163080910-163291577	chr1:163218320-163218384	-	6812	-9.46224	3.35408e-93
ENSG00000168234	TTC39C: tetratricopeptide repeat domain 39C	chr18:21572736-21715574	chr18:21594384-21595002	+	7188	5.46896	3.3693e-93
ENSG00000116729	WLS: wntless Wnt ligand secretion mediator	chr1:68564141-68698803	chr1:68564144-68564432	-	4513	3.80616	3.47236e-93
ENSG00000170776	AKAP13: A kinase (PRKA) anchor protein 13	chr15:85923801-86292586	chr15:86064656-86064808	+	20279	-2.44737	3.51715e-93
ENSG00000077380	DYNC1I2: dynein, cytoplasmic 1, intermediate chain 2	chr2:172543918-172604930	chr2:172568912-172569344	+	4695	-13.508	3.75215e-93
ENSG00000156787	TBC1D31: TBC1 domain family, member 31	chr8:124054207-124164393	chr8:124164048-124164392	+	8611	4.18231	5.7095e-93
ENSG00000121848	RNF115: ring finger protein 115	chr1:145611035-145696218	chr1:145648016-145648064	+	9360	2.41235	7.67314e-93
ENSG00000183628	DGCR6: DiGeorge syndrome critical region gene 6	chr22:18893540-18901751	chr22:18897492-18897612	+	5262	-3.86694	8.06057e-93
ENSG00000144283	PKP4: plakophilin 4	chr2:159313475-159539391	chr2:159533248-159533872	+	9525	-2.85514	8.96994e-93
ENSG00000185989	RASA3: RAS p21 protein activator 3	chr13:114747193-114898086	chr13:114839192-114839312	-	4352	2.32642	1.41077e-92
ENSG00000084207	GSTP1: glutathione S-transferase pi 1	chr11:67351065-67354131	chr11:67351064-67351312	+	1925	-7.96121	1.41079e-92
ENSG00000082438	COBLL1: cordon-bleu WH2 repeat protein-like 1	chr2:165510133-165700189	chr2:165559616-165559728	-	17176	-9.77585	1.58492e-92
ENSG00000049860	HEXB: hexosaminidase B (beta polypeptide)	chr5:73935847-74018472	chr5:74018120-74018472	+	5067	-3.84651	2.44663e-92
ENSG00000169554	ZEB2: zinc finger E-box binding homeobox 2	chr2:145141647-145282147	chr2:145268960-145271360	-	17907	2.42689	3.2922e-92
ENSG00000165629	ATP5C1: ATP synthase, H+ transporting, mitochondrial F1 complex, gamma polypeptide 1	chr10:7830091-7849778	chr10:7830091-7830226	+	2347	2.07292	3.4214e-92
ENSG00000166780	C16orf45: chromosome 16 open reading frame 45	chr16:15528151-15718885	chr16:15718746-15718885	+	3688	5.21671	1.25085e-91
ENSG00000152217	SETBP1: SET binding protein 1	chr18:42260137-42648475	chr18:42456528-42457380	+	11151	2.12787	1.48017e-91
ENSG00000125746	EML2: echinoderm microtubule associated protein like 2	chr19:46110251-46148887	chr19:46143672-46146036	-	8224	-5.33779	1.73435e-91
ENSG00000214776	RP11-726G1.1	chr12:9620147-9728864	chr12:9726061-9726130	+	10237	7.21223	2.1577e-91
ENSG00000126259	KIRREL2: kin of IRRE like 2 (Drosophila)	chr19:36346762-36358011	chr19:36347488-36348080	+	3382	-15.5301	2.62009e-91
ENSG00000127720	METTL25: methyltransferase like 25	chr12:82752275-82873015	chr12:82872712-82873016	+	3672	6.80389	1.72378e-90
ENSG00000255863	AC073610.5: Uncharacterized protein	chr12:49315766-49333446	chr12:49315768-49315984	-	385	10.8832	4.34627e-90
ENSG00000123106	CCDC91: coiled-coil domain containing 91	chr12:28286181-28732883	chr12:28565686-28565872	+	5461	2.20949	5.58019e-90
ENSG00000157764	BRAF: v-raf murine sarcoma viral oncogene homolog B	chr7:140419126-140624564	chr7:140624368-140624560	-	10380	2.34907	9.44578e-90
ENSG00000250159	RP11-381K20.2	chr5:137150021-137225025	chr5:137150016-137150288	-	1675	-7.2397	9.56252e-90
ENSG00000187735	TCEA1: transcription elongation factor A (SII), 1	chr8:54879111-54935089	chr8:54915452-54915652	-	4391	-13.8033	1.16243e-89
ENSG00000163848	ZNF148: zinc finger protein 148	chr3:124944404-125094198	chr3:125075824-125076128	-	10574	2.34518	2.69956e-89
ENSG00000205581	HMGN1: high mobility group nucleosome binding domain 1	chr21:40714240-40721573	chr21:40720828-40721128	-	5102	2.70085	3.25874e-89
ENSG00000180263	FGD6: FYVE, RhoGEF and PH domain containing 6	chr12:95470524-95611258	chr12:95546704-95546768	-	10044	3.03225	4.40704e-89
ENSG00000163812	ZDHHC3: zinc finger, DHHC-type containing 3	chr3:44956748-45017677	chr3:44974400-44974480	-	7609	2.90297	4.77668e-89
ENSG00000114416	FXR1: fragile X mental retardation, autosomal homolog 1	chr3:180585928-180700541	chr3:180630096-180630528	+	12054	-2.54947	5.60605e-89
ENSG00000243696	RP5-966M1.6: Musculoskeletal embryonic nuclear protein 1	chr3:52847297-52869745	chr3:52867128-52867264	-	6315	4.68954	7.05195e-89
ENSG00000151135	C12orf23: chromosome 12 open reading frame 23	chr12:107349496-107372556	chr12:107372128-107372560	+	4768	-3.02726	8.22606e-89
ENSG00000111371	SLC38A1: solute carrier family 38, member 1	chr12:46576845-46663800	chr12:46661008-46661484	-	10013	11.7359	1.22347e-88
ENSG00000164073	MFSD8: major facilitator superfamily domain containing 8	chr4:128838959-128887150	chr4:128863200-128863312	-	5023	2.08084	1.48188e-88
ENSG00000147606	SLC26A7: solute carrier family 26 (anion exchanger), member 7	chr8:92221721-92410378	chr8:92231120-92231232	+	6269	-12.148	1.79346e-88
ENSG00000144451	SPAG16: sperm associated antigen 16	chr2:214149112-215275225	chr2:214204880-214204992	+	8335	-2.42211	2.55565e-88
ENSG00000079215	SLC1A3: solute carrier family 1 (glial high affinity glutamate transporter), member 3	chr5:36606456-36688436	chr5:36630044-36630144	+	6265	11.3681	2.68329e-88
ENSG00000151748	SAV1: salvador homolog 1 (Drosophila)	chr14:51098775-51135049	chr14:51130972-51131844	-	5630	2.88364	9.13096e-88
ENSG00000137478	FCHSD2: FCH and double SH3 domains 2	chr11:72547789-72853306	chr11:72696104-72696160	-	5188	-2.02076	1.0428e-87
ENSG00000056972	TRAF3IP2: TRAF3 interacting protein 2	chr6:111877656-111927481	chr6:111922400-111922520	-	6553	-11.6307	1.58342e-87
ENSG00000139116	KIF21A: kinesin family member 21A	chr12:39687029-39837192	chr12:39709732-39709772	-	10144	-7.88543	1.63165e-87
ENSG00000146463	ZMYM4: zinc finger, MYM-type 4	chr1:35734567-35887659	chr1:35761528-35761588	+	7647	2.82859	1.87141e-87
ENSG00000101187	SLCO4A1: solute carrier organic anion transporter family, member 4A1	chr20:61273796-61317137	chr20:61297732-61297928	+	4051	2.22755	2.02029e-87
ENSG00000213079	SCAF8: SR-related CTD-associated factor 8	chr6:155054458-155155192	chr6:155054464-155055072	+	5295	2.84401	2.30235e-87
ENSG00000149273	RPS3: ribosomal protein S3	chr11:75110529-75133324	chr11:75132768-75133328	+	5894	-2.98054	3.09818e-87
ENSG00000162402	USP24: ubiquitin specific peptidase 24	chr1:55532031-55680786	chr1:55680464-55680784	-	11708	2.03714	3.71453e-87
ENSG00000107317	PTGDS: prostaglandin D2 synthase 21kDa (brain)	chr9:139871955-139879887	chr9:139879488-139879584	+	2378	-5.65251	3.95258e-87
ENSG00000001631	KRIT1: KRIT1, ankyrin repeat containing	chr7:91828282-91875480	chr7:91874736-91875480	-	6204	2.17445	4.83877e-87
ENSG00000112137	PHACTR1: phosphatase and actin regulator 1	chr6:12717892-13288645	chr6:12957590-12957983	+	8489	5.24487	5.06135e-87
ENSG00000188641	DPYD: dihydropyrimidine dehydrogenase	chr1:97543298-98386605	chr1:98165744-98165856	-	6556	-11.9287	5.95922e-87
ENSG00000265264	TIMM10B: Fracture callus 1 homolog (Rat); cDNA FLJ11268 fis, clone PLACE1009186, highly similar to Mitochondrial import inner membrane translocase subunit Tim9B; cDNA, FLJ92024, Homo sapiens fracture callus 1 homolog (rat) (FXC1), mRNA	chr11:6502714-6530208	chr11:6530109-6530208	+	884	-4.41575	7.4343e-87
ENSG00000179364	PACS2: phosphofurin acidic cluster sorting protein 2	chr14:105766899-105864484	chr14:105852024-105852056	+	12363	-5.40898	7.82825e-87
ENSG00000075790	BCAP29: B-cell receptor-associated protein 29	chr7:107220421-107269615	chr7:107254096-107254176	+	8409	2.79811	8.01516e-87
ENSG00000197157	SND1: staphylococcal nuclease and tudor domain containing 1	chr7:127292233-127732661	chr7:127568112-127568240	+	6500	-15.8182	9.36923e-87
ENSG00000166348	USP54: ubiquitin specific peptidase 54	chr10:75257295-75385711	chr10:75294360-75294528	-	9850	-3.28748	1.01338e-86
ENSG00000251357	AP000350.10: Uncharacterized protein	chr22:24204374-24237410	chr22:24204374-24204388	+	788	-3.52111	1.06398e-86
ENSG00000166405	RIC3: RIC3 acetylcholine receptor chaperone	chr11:8127596-8190602	chr11:8174921-8174970	-	7700	9.84804	1.07759e-86
ENSG00000198691	ABCA4: ATP-binding cassette, sub-family A (ABC1), member 4	chr1:94458392-94586688	chr1:94511192-94511520	-	8669	2.05231	1.19136e-86
ENSG00000130489	SCO2: SCO2 cytochrome c oxidase assembly protein	chr22:50961996-50964868	chr22:50964672-50964868	-	1361	26.6489	1.66597e-86
ENSG00000171988	JMJD1C: jumonji domain containing 1C	chr10:64926980-65225722	chr10:65225256-65225720	-	11026	3.34865	2.09804e-86
ENSG00000251136	RP11-37B2.1	chr8:90621637-90769955	chr8:90769272-90769952	-	4277	5.54644	2.31988e-86
ENSG00000119383	PPP2R4: protein phosphatase 2A activator, regulatory subunit 4	chr9:131873228-131911225	chr9:131903920-131904200	+	5907	6.02995	2.81787e-86
ENSG00000117523	PRRC2C: proline-rich coiled-coil 2C	chr1:171454650-171562650	chr1:171558512-171558752	+	14192	-3.66735	2.8964e-86
ENSG00000114942	EEF1B2: eukaryotic translation elongation factor 1 beta 2	chr2:207024308-207027652	chr2:207024304-207024784	+	1915	-2.58633	3.57908e-86
ENSG00000236850	BMS1P20: BMS1 pseudogene 20	chr22:22657588-22677203	chr22:22677018-22677204	+	1776	8.60746	3.72106e-86
ENSG00000170873	MTSS1: metastasis suppressor 1	chr8:125563030-125740730	chr8:125570952-125571072	-	7787	-18.6543	3.88616e-86
ENSG00000240207	RP11-379F4.4	chr3:158450051-158501859	chr3:158450048-158450320	+	4177	8.34184	5.53738e-86
ENSG00000161011	SQSTM1: sequestosome 1	chr5:179233387-179265078	chr5:179238576-179238688	+	7664	-4.18525	6.98174e-86
ENSG00000138758	SEPT11: septin 11	chr4:77870855-77961537	chr4:77960224-77960480	+	9787	-11.5479	8.01291e-86
ENSG00000163531	NFASC: neurofascin	chr1:204797778-204991950	chr1:204839728-204839824	+	21318	7.73636	8.30166e-86
ENSG00000232803	RP11-93B14.5	chr20:61294370-61298076	chr20:61294368-61294840	-	1534	5.53743	9.19651e-86
ENSG00000082212	ME2: malic enzyme 2, NAD(+)-dependent, mitochondrial	chr18:48405418-48474691	chr18:48405416-48405680	+	3427	2.05445	1.11862e-85
ENSG00000164066	INTU: inturned planar cell polarity protein	chr4:128544425-128647892	chr4:128597056-128597216	+	16066	-3.70193	1.34941e-85
ENSG00000181652	ATG9B: autophagy related 9B	chr7:150709296-150721586	chr7:150712256-150713104	-	6404	-6.43028	1.59201e-85
ENSG00000153113	CAST: calpastatin	chr5:95860970-96115299	chr5:96062456-96062560	+	12437	7.5184	2.34555e-85
ENSG00000138443	ABI2: abl-interactor 2	chr2:204192941-204312446	chr2:204219872-204220048	+	23220	-2.56426	3.1427e-85
ENSG00000104432	IL7: interleukin 7	chr8:79587977-79717758	chr8:79717144-79717760	-	3392	14.6258	4.65186e-85
ENSG00000143850	PLEKHA6: pleckstrin homology domain containing, family A member 6	chr1:204187978-204346793	chr1:204192592-204192720	-	7820	7.57856	5.88547e-85
ENSG00000273294	RP11-1084J3.4: Complement C1q tumor necrosis factor-related protein 3	chr5:33987278-34124633	chr5:34035752-34035864	-	3424	-4.18299	6.21995e-85
ENSG00000179583	CIITA: class II, major histocompatibility complex, transactivator	chr16:10971054-11026079	chr16:11000355-11003044	+	12036	9.48189	6.42167e-85
ENSG00000156482	RPL30: ribosomal protein L30	chr8:99037078-99058697	chr8:99057944-99058696	-	4027	-7.39165	1.13181e-84
ENSG00000104660	LEPROTL1: leptin receptor overlapping transcript-like 1	chr8:29952913-30034724	chr8:29994788-29995864	+	5421	2.50593	1.67212e-84
ENSG00000224729	PCOLCE-AS1: PCOLCE antisense RNA 1	chr7:100187024-100201829	chr7:100187024-100187704	-	3164	-8.35685	2.78402e-84
ENSG00000248592	TMEM110-MUSTN1: TMEM110-MUSTN1 readthrough	chr3:52867136-52931578	chr3:52867136-52867448	-	6271	4.36022	4.87584e-84
ENSG00000140553	UNC45A: unc-45 homolog A (C. elegans)	chr15:91473409-91497323	chr15:91478176-91478608	+	7498	-3.76367	5.55164e-84
ENSG00000267009	RP11-120M18.2	chr17:66409763-66521090	chr17:66416328-66416648	+	1863	-3.05914	7.49367e-84
ENSG00000107611	CUBN: cubilin (intrinsic factor-cobalamin receptor)	chr10:16865962-17171830	chr10:16865962-16867080	-	13168	3.9398	7.99783e-84
ENSG00000146350	TBC1D32: TBC1 domain family, member 32	chr6:121400639-121655891	chr6:121655424-121655624	-	6912	2.90915	1.12029e-83
ENSG00000153310	FAM49B: family with sequence similarity 49, member B	chr8:130851838-131029375	chr8:130892624-130892704	-	9129	-5.19107	1.28183e-83
ENSG00000118096	IFT46: intraflagellar transport 46 homolog (Chlamydomonas)	chr11:118415242-118443685	chr11:118443312-118443688	-	3814	5.79243	1.42971e-83
ENSG00000204257	HLA-DMA: major histocompatibility complex, class II, DM alpha	chr6:32916389-32936871	chr6:32935920-32936220	-	2534	-9.93957	1.47515e-83
ENSG00000166263	STXBP4: syntaxin binding protein 4	chr17:53046087-53241646	chr17:53120972-53122136	+	8708	-3.38387	1.94397e-83
ENSG00000033011	ALG1: ALG1, chitobiosyldiphosphodolichol beta-mannosyltransferase	chr16:5083702-5137380	chr16:5092095-5094000	+	5786	-5.66682	2.69429e-83
ENSG00000136935	GOLGA1: golgin A1	chr9:127640645-127710771	chr9:127709888-127710768	-	6009	2.01536	2.8237e-83
ENSG00000196498	NCOR2: nuclear receptor corepressor 2	chr12:124808960-125052135	chr12:125002688-125002840	-	13975	2.93205	3.31635e-83
ENSG00000156508	EEF1A1: eukaryotic translation elongation factor 1 alpha 1	chr6:74225472-74233520	chr6:74229608-74231440	-	5944	2.2958	3.87879e-83
ENSG00000093167	LRRFIP2: leucine rich repeat (in FLII) interacting protein 2	chr3:37094116-37225180	chr3:37114280-37114372	-	10674	-5.88857	4.18444e-83
ENSG00000182473	EXOC7: exocyst complex component 7	chr17:74077086-74117657	chr17:74087224-74087312	-	10126	-7.21416	5.48633e-83
ENSG00000166669	ATF7IP2: activating transcription factor 7 interacting protein 2	chr16:10420290-10577495	chr16:10479911-10481598	+	6391	3.36422	7.13108e-83
ENSG00000119778	ATAD2B: ATPase family, AAA domain containing 2B	chr2:23971533-24149984	chr2:24149424-24149984	-	10492	3.04919	7.58256e-83
ENSG00000173960	UBXN2A: UBX domain protein 2A	chr2:24150154-24227779	chr2:24191788-24191904	+	6882	-2.40653	7.94607e-83
ENSG00000197694	SPTAN1: spectrin, alpha, non-erythrocytic 1	chr9:131314865-131395941	chr9:131371928-131371944	+	11007	-2.67762	2.95919e-82
ENSG00000064489	MEF2BNB-MEF2B: MEF2BNB-MEF2B readthrough	chr19:19256375-19302967	chr19:19293102-19293156	-	1931	-8.40986	3.01727e-82
ENSG00000150938	CRIM1: cysteine rich transmembrane BMP regulator 1 (chordin-like)	chr2:36583068-36778278	chr2:36596256-36596392	+	7122	-4.66239	5.65225e-82
ENSG00000239665	RP11-295P9.3: Uncharacterized protein	chr10:13652046-13710299	chr10:13709706-13710299	+	12929	2.3855	5.75453e-82
ENSG00000114107	CEP70: centrosomal protein 70kDa	chr3:138213185-138313380	chr3:138310688-138310800	-	4421	2.12505	6.19935e-82
ENSG00000076053	RBM7: RNA binding motif protein 7	chr11:114270751-114284925	chr11:114270752-114271488	+	7885	-2.54782	7.40917e-82
ENSG00000068781	STON1-GTF2A1L: STON1-GTF2A1L readthrough	chr2:48757063-49003654	chr2:49003416-49003656	+	4294	-4.97825	7.62016e-82
ENSG00000157540	DYRK1A: dual-specificity tyrosine-(Y)-phosphorylation regulated kinase 1A	chr21:38738091-38889753	chr21:38802568-38802704	+	10292	-3.20227	8.17443e-82
ENSG00000206199	ANKUB1: ankyrin repeat and ubiquitin domain containing 1	chr3:149478891-149686172	chr3:149686144-149686176	-	6584	-2.21316	1.27671e-81
ENSG00000197971	MBP: myelin basic protein	chr18:74690782-74845639	chr18:74799304-74799608	-	18615	-6.16794	1.36419e-81
ENSG00000172986	GXYLT2: glucoside xylosyltransferase 2	chr3:72937223-73047289	chr3:73047224-73047288	+	3667	-4.85649	1.42548e-81
ENSG00000107771	CCSER2: coiled-coil serine-rich protein 2	chr10:86088341-86278273	chr10:86232784-86232904	+	8420	-2.93642	1.56352e-81
ENSG00000109654	TRIM2: tripartite motif containing 2	chr4:154073493-154260472	chr4:154178528-154178912	+	9333	-9.0966	1.60432e-81
ENSG00000226688	ENTPD1-AS1: ENTPD1 antisense RNA 1	chr10:97512962-97849995	chr10:97607152-97607240	-	12528	12.5548	1.67492e-81
ENSG00000181826	RELL1: RELT-like 1	chr4:37592421-37687998	chr4:37592420-37592840	-	1947	-2.87468	3.14287e-81
ENSG00000173517	PEAK1: pseudopodium-enriched atypical kinase 1	chr15:77400470-77712486	chr15:77657504-77657568	-	16711	-3.74595	3.96761e-81
ENSG00000156650	KAT6B: K(lysine) acetyltransferase 6B	chr10:76585339-76792380	chr10:76586360-76586544	+	13400	2.20519	8.12129e-81
ENSG00000197321	SVIL: supervillin	chr10:29746266-30025710	chr10:29815888-29815984	-	10341	-9.3316	8.40343e-81
ENSG00000164054	SHISA5: shisa family member 5	chr3:48509196-48542259	chr3:48520584-48520968	-	4586	5.48998	8.49128e-81
ENSG00000170832	USP32: ubiquitin specific peptidase 32	chr17:58256454-58499831	chr17:58469240-58469592	-	7755	2.9862	1.38171e-80
ENSG00000003402	CFLAR: CASP8 and FADD-like apoptosis regulator	chr2:201980826-202041410	chr2:201983216-201983616	+	22528	3.57048	2.10081e-80
ENSG00000131504	DIAPH1: diaphanous-related formin 1	chr5:140894582-140998622	chr5:140961872-140961936	-	7089	-2.30459	2.16557e-80
ENSG00000164180	TMEM161B: transmembrane protein 161B	chr5:87485449-87565293	chr5:87485448-87486080	-	9598	2.30684	2.44182e-80
ENSG00000172803	SNX32: sorting nexin 32	chr11:65601111-65624367	chr11:65616948-65618032	+	3966	-5.99933	2.51772e-80
ENSG00000147421	HMBOX1: homeobox containing 1	chr8:28747910-28922281	chr8:28782156-28782272	+	6634	-2.62046	2.95886e-80
ENSG00000172954	LCLAT1: lysocardiolipin acyltransferase 1	chr2:30670091-30867091	chr2:30699268-30699500	+	7517	-5.94263	3.21502e-80
ENSG00000134627	PIWIL4: piwi-like RNA-mediated gene silencing 4	chr11:94277005-94354587	chr11:94278448-94278984	+	4558	4.44307	3.21909e-80
ENSG00000136021	SCYL2: SCY1-like 2 (S. cerevisiae)	chr12:100660917-100735502	chr12:100690536-100690584	+	7470	-4.90764	3.26135e-80
ENSG00000144909	OSBPL11: oxysterol binding protein-like 11	chr3:125247701-125313934	chr3:125297800-125297880	-	4191	-2.2541	4.63985e-80
ENSG00000148484	RSU1: Ras suppressor protein 1	chr10:16632609-16859527	chr10:16858972-16859528	-	4191	2.0951	4.94339e-80
ENSG00000157423	HYDIN: HYDIN, axonemal central pair apparatus protein	chr16:70841280-71264625	chr16:71220664-71220824	-	23411	-5.2393	5.04452e-80
ENSG00000176058	TPRN: taperin	chr9:140086068-140098645	chr9:140098560-140098640	-	5338	-3.68746	6.65944e-80
ENSG00000111490	TBC1D30: TBC1 domain family, member 30	chr12:65174588-65274812	chr12:65174588-65175064	+	9032	17.5769	6.718e-80
ENSG00000179104	TMTC2: transmembrane and tetratricopeptide repeat containing 2	chr12:83080658-83528649	chr12:83360696-83360776	+	8319	-3.7958	7.83683e-80
ENSG00000114023	FAM162A: family with sequence similarity 162, member A	chr3:122103022-122131181	chr3:122103024-122103144	+	3793	3.31045	9.96213e-80
ENSG00000251569	RP11-724O16.1: Bardet-Biedl syndrome 5 protein; Uncharacterized protein	chr2:170335989-170382432	chr2:170374704-170374880	+	1935	-5.35247	1.23881e-79
ENSG00000272869	CTC-487M23.8: Signal recognition particle 19 kDa protein	chr5:112196884-112228776	chr5:112200320-112200432	+	2174	3.00002	1.64899e-79
ENSG00000175662	TOM1L2: target of myb1-like 2 (chicken)	chr17:17746827-17875736	chr17:17766588-17766724	-	7860	3.01156	4.51728e-79
ENSG00000100316	RPL3: ribosomal protein L3	chr22:39708886-39716394	chr22:39715376-39716392	-	4787	-3.65246	5.65559e-79
ENSG00000171132	PRKCE: protein kinase C, epsilon	chr2:45878483-46415129	chr2:46300576-46301136	+	9908	11.2807	7.90097e-79
ENSG00000069712	KIAA1107: KIAA1107	chr1:92632541-92650280	chr1:92633408-92633544	+	4623	3.96405	8.42069e-79
ENSG00000107863	ARHGAP21: Rho GTPase activating protein 21	chr10:24872537-25012597	chr10:24879134-24879408	-	10739	-4.9607	1.05677e-78
ENSG00000106976	DNM1: dynamin 1	chr9:130965657-131017527	chr9:131003032-131003328	+	5585	9.28285	1.58806e-78
ENSG00000068796	KIF2A: kinesin heavy chain member 2A	chr5:61601988-61833076	chr5:61668264-61668376	+	4774	-6.24735	2.26562e-78
ENSG00000197816	CCDC180: coiled-coil domain containing 180	chr9:100000764-100140806	chr9:100057904-100058280	+	16070	4.46033	2.68216e-78
ENSG00000171723	GPHN: gephyrin	chr14:66974124-67648520	chr14:67452400-67452456	+	6007	-3.76224	4.05351e-78
ENSG00000080845	DLGAP4: discs, large (Drosophila) homolog-associated protein 4	chr20:34894257-35157040	chr20:35060048-35061120	+	8789	-9.43482	5.7095e-78
ENSG00000067113	PPAP2A: phosphatidic acid phosphatase type 2A	chr5:54720681-54830878	chr5:54826264-54826356	-	2016	-3.92917	6.01669e-78
ENSG00000164199	GPR98: G protein-coupled receptor 98	chr5:89825160-90460038	chr5:89825160-89825328	+	23499	21.4701	6.23044e-78
ENSG00000163947	ARHGEF3: Rho guanine nucleotide exchange factor (GEF) 3	chr3:56761445-57113357	chr3:56809028-56809684	-	6594	-19.3092	6.48798e-78
ENSG00000066422	ZBTB11: zinc finger and BTB domain containing 11	chr3:101367732-101396339	chr3:101395448-101396336	-	7416	2.0431	9.12993e-78
ENSG00000122970	IFT81: intraflagellar transport 81 homolog (Chlamydomonas)	chr12:110562139-110656602	chr12:110562136-110562664	+	7005	2.02723	1.04248e-77
ENSG00000184857	TMEM186: transmembrane protein 186	chr16:8874240-8891505	chr16:8875149-8875301	-	1978	-3.00996	1.25236e-77
ENSG00000172346	CSDC2: cold shock domain containing C2, RNA binding	chr22:41956766-41973745	chr22:41973272-41973744	+	3250	3.73767	5.91441e-77
ENSG00000138771	SHROOM3: shroom family member 3	chr4:77356252-77704406	chr4:77356256-77357376	+	13159	7.27269	6.10854e-77
ENSG00000145819	ARHGAP26: Rho GTPase activating protein 26	chr5:142149948-142608576	chr5:142437424-142437728	+	13347	2.91357	7.11377e-77
ENSG00000092964	DPYSL2: dihydropyrimidinase-like 2	chr8:26371790-26515694	chr8:26371790-26372196	+	7052	-4.84494	7.50801e-77
ENSG00000219545	RPA3-AS1: RPA3 antisense RNA 1	chr7:7680341-8043689	chr7:8043537-8043689	+	3549	-5.27918	7.82308e-77
ENSG00000181666	HKR1: HKR1, GLI-Kruppel zinc finger family member	chr19:37803738-37860267	chr19:37808800-37809088	+	7203	2.67719	9.94911e-77
ENSG00000005812	FBXL3: F-box and leucine-rich repeat protein 3	chr13:77566739-77601330	chr13:77575696-77576184	-	4651	2.05694	1.05954e-76
ENSG00000131626	PPFIA1: protein tyrosine phosphatase, receptor type, f polypeptide (PTPRF), interacting protein (liprin), alpha 1	chr11:70116805-70230509	chr11:70197096-70197128	+	10467	-8.27619	1.13292e-76
ENSG00000175287	PHYHD1: phytanoyl-CoA dioxygenase domain containing 1	chr9:131683173-131704320	chr9:131684024-131684328	+	2915	-10.2318	1.46034e-76
ENSG00000101868	POLA1: polymerase (DNA directed), alpha 1, catalytic subunit	chrX:24712035-25015103	chrX:24712036-24712120	+	6336	2.10403	3.8551e-76
ENSG00000151532	VTI1A: vesicle transport through interaction with t-SNAREs 1A	chr10:114206755-114578503	chr10:114496480-114497544	+	8408	6.76965	4.04037e-76
ENSG00000160310	PRMT2: protein arginine methyltransferase 2	chr21:48055078-48085036	chr21:48055080-48056460	+	8031	2.68842	7.16413e-76
ENSG00000267470	ZNF571-AS1: ZNF571 antisense RNA 1	chr19:38039815-38078249	chr19:38056932-38056992	+	4560	6.90946	7.92132e-76
ENSG00000176406	RIMS2: regulating synaptic membrane exocytosis 2	chr8:104512975-105268322	chr8:104892640-104892920	+	12366	2.43299	1.38671e-75
ENSG00000100154	TTC28: tetratricopeptide repeat domain 28	chr22:28374003-29075853	chr22:28692184-28692316	-	12641	-2.50764	1.87894e-75
ENSG00000221955	SLC12A8: solute carrier family 12, member 8	chr3:124801479-124998021	chr3:124801480-124802896	-	5728	7.11083	3.06975e-75
ENSG00000136305	CIDEB: cell death-inducing DFFA-like effector b	chr14:24774301-24780636	chr14:24779854-24780636	-	3198	6.0069	3.49906e-75
ENSG00000103257	SLC7A5: solute carrier family 7 (amino acid transporter light chain, L system), member 5	chr16:87863628-87903094	chr16:87902488-87903096	-	4745	3.65391	8.82241e-75
ENSG00000184863	RBM33: RNA binding motif protein 33	chr7:155437144-155574179	chr7:155539104-155539360	+	13132	3.02022	9.08794e-75
ENSG00000132294	EFR3A: EFR3 homolog A (S. cerevisiae)	chr8:132916334-133025889	chr8:132952128-132952464	+	6116	-5.49342	1.16572e-74
ENSG00000116337	AMPD2: adenosine monophosphate deaminase 2	chr1:110158725-110174673	chr1:110162456-110162896	+	6828	5.11777	1.20012e-74
ENSG00000169282	KCNAB1: potassium voltage-gated channel, shaker-related subfamily, beta member 1	chr3:155755489-156256545	chr3:156008832-156009920	+	6414	-3.38066	1.5675e-74
ENSG00000100207	TCF20: transcription factor 20 (AR1)	chr22:42556018-42739622	chr22:42565852-42565904	-	7548	2.17596	2.67603e-74
ENSG00000265794	RP11-227G15.3	chr17:30651449-30687719	chr17:30651448-30651544	+	561	-17.6764	3.55467e-74
ENSG00000134369	NAV1: neuron navigator 1	chr1:201592410-201796102	chr1:201759680-201759712	+	22056	-3.01377	6.4363e-74
ENSG00000160014	CALM3: calmodulin 3 (phosphorylase kinase, delta)	chr19:47104330-47114050	chr19:47104492-47104696	+	3667	2.0598	1.02991e-73
ENSG00000132692	BCAN: brevican	chr1:156611181-156629324	chr1:156626528-156627552	+	4931	3.15824	1.97829e-73
ENSG00000086666	ZFAND6: zinc finger, AN1-type domain 6	chr15:80351909-80430735	chr15:80351912-80352152	+	5065	3.06096	2.25391e-73
ENSG00000118705	RPN2: ribophorin II	chr20:35806812-35870022	chr20:35866804-35866852	+	2815	-10.7838	3.60306e-73
ENSG00000038210	PI4K2B: phosphatidylinositol 4-kinase type 2 beta	chr4:25162262-25280714	chr4:25199088-25202498	+	7332	-3.3681	4.67684e-73
ENSG00000160844	GATS: GATS, stromal antigen 3 opposite strand	chr7:99798282-99869855	chr7:99831224-99831296	-	2733	3.76834	1.59661e-72
ENSG00000169764	UGP2: UDP-glucose pyrophosphorylase 2	chr2:64068073-64118696	chr2:64068844-64069336	+	6477	9.40897	2.69402e-72
ENSG00000136156	ITM2B: integral membrane protein 2B	chr13:48807293-48837063	chr13:48836704-48837064	+	2534	-3.79502	2.83109e-72
ENSG00000046653	GPM6B: glycoprotein M6B	chrX:13789149-13956757	chrX:13834962-13835465	-	5675	-4.20201	3.04731e-72
ENSG00000113648	H2AFY: H2A histone family, member Y	chr5:134669589-134735604	chr5:134686496-134687232	-	17730	3.47518	3.34655e-72
ENSG00000051825	MPHOSPH9: M-phase phosphoprotein 9	chr12:123636866-123728561	chr12:123728368-123728560	-	10304	2.51835	3.35781e-72
ENSG00000248487	ABHD14A: abhydrolase domain containing 14A	chr3:52005441-52015212	chr3:52005440-52005832	+	2309	4.36112	5.42408e-72
ENSG00000198597	ZNF536: zinc finger protein 536	chr19:30719196-31204445	chr19:30719196-30719580	+	8631	5.39937	6.01982e-72
ENSG00000119335	SET: SET nuclear oncogene	chr9:131445702-131458679	chr9:131445936-131446288	+	4355	5.89666	6.35335e-72
ENSG00000017373	SRCIN1: SRC kinase signaling inhibitor 1	chr17:36686250-36762183	chr17:36701444-36701696	-	11025	12.8924	6.86218e-72
ENSG00000136436	CALCOCO2: calcium binding and coiled-coil domain 2	chr17:46908349-46943884	chr17:46933940-46933976	+	8333	-10.0246	1.34527e-71
ENSG00000206562	METTL6: methyltransferase like 6	chr3:15422781-15482073	chr3:15422781-15425694	-	5712	-2.4169	1.45632e-71
ENSG00000174501	ANKRD36C: ankyrin repeat domain 36C	chr2:96514586-96657541	chr2:96517872-96517944	-	8749	-3.1879	1.5105e-71
ENSG00000196428	TSC22D2: TSC22 domain family, member 2	chr3:150126121-150184218	chr3:150141008-150141232	+	11676	2.12247	1.91138e-71
ENSG00000080823	MOK: MOK protein kinase	chr14:102690836-102771537	chr14:102706784-102706960	-	10996	-7.69395	1.98227e-71
ENSG00000147905	ZCCHC7: zinc finger, CCHC domain containing 7	chr9:37120535-37358146	chr9:37121596-37121668	+	3992	3.15326	2.2852e-71
ENSG00000272558	U91328.21	chr6:25984039-25999395	chr6:25999314-25999396	-	354	-16.1421	3.45678e-71
ENSG00000048471	SNX29: sorting nexin 29	chr16:12070593-12668146	chr16:12536851-12537222	+	11298	2.78817	3.51172e-71
ENSG00000182287	AP1S2: adaptor-related protein complex 1, sigma 2 subunit	chrX:15843928-15873054	chrX:15858619-15858714	-	5362	-2.78564	3.80242e-71
ENSG00000248672	LY75-CD302: LY75-CD302 readthrough	chr2:160628361-160761221	chr2:160706880-160706976	-	5650	-3.17919	4.15993e-71
ENSG00000095261	PSMD5: proteasome (prosome, macropain) 26S subunit, non-ATPase, 5	chr9:123577773-123605262	chr9:123577776-123578064	-	4432	-2.85114	7.1942e-71
ENSG00000083535	PIBF1: progesterone immunomodulatory binding factor 1	chr13:73356196-73590591	chr13:73356192-73356488	+	3669	2.0587	8.93006e-71
ENSG00000239219	RP11-379K17.4	chr3:169657140-169684522	chr3:169661040-169667040	-	7977	4.20985	9.88709e-71
ENSG00000116957	TBCE: tubulin folding cofactor E	chr1:235530674-235612283	chr1:235611664-235611888	+	2568	2.23478	1.03084e-70
ENSG00000143776	CDC42BPA: CDC42 binding protein kinase alpha (DMPK-like)	chr1:227177565-227506175	chr1:227247072-227247104	-	14055	-14.2315	1.46297e-70
ENSG00000155016	CYP2U1: cytochrome P450, family 2, subfamily U, polypeptide 1	chr4:108852524-108874613	chr4:108856752-108857760	+	6096	-3.71959	2.46073e-70
ENSG00000166024	R3HCC1L: R3H domain and coiled-coil containing 1-like	chr10:99894386-100004654	chr10:99946224-99946320	+	3559	-2.2252	3.78365e-70
ENSG00000175893	ZDHHC21: zinc finger, DHHC-type containing 21	chr9:14611068-14693469	chr9:14690334-14690383	-	9426	2.26972	4.38954e-70
ENSG00000107872	FBXL15: F-box and leucine-rich repeat protein 15	chr10:104178945-104182893	chr10:104179568-104180936	+	2593	-5.64413	5.05502e-70
ENSG00000147471	PROSC: proline synthetase co-transcribed homolog (bacterial)	chr8:37620110-37637283	chr8:37623044-37623264	+	3426	-2.15395	6.60129e-70
ENSG00000106772	PRUNE2: prune homolog 2 (Drosophila)	chr9:79226291-79521003	chr9:79234256-79234304	-	14801	-10.9293	7.03542e-70
ENSG00000105939	ZC3HAV1: zinc finger CCCH-type, antiviral 1	chr7:138728265-138794465	chr7:138774368-138774512	-	8235	2.40316	7.34138e-70
ENSG00000131781	FMO5: flavin containing monooxygenase 5	chr1:146646929-146714700	chr1:146672736-146673088	-	5988	3.2571	8.5e-70
ENSG00000131016	AKAP12: A kinase (PRKA) anchor protein 12	chr6:151561133-151679692	chr6:151646816-151647024	+	8741	15.2899	8.52476e-70
ENSG00000077943	ITGA8: integrin, alpha 8	chr10:15555947-15762124	chr10:15614209-15614368	-	7528	-2.38175	1.2632e-69
ENSG00000075151	EIF4G3: eukaryotic translation initiation factor 4 gamma, 3	chr1:21132962-21503377	chr1:21308880-21308938	-	8353	-6.09036	1.26549e-69
ENSG00000110514	MADD: MAP-kinase activating death domain	chr11:47290711-47351582	chr11:47330528-47330592	+	8353	-9.31572	1.42855e-69
ENSG00000141458	NPC1: Niemann-Pick disease, type C1	chr18:21086147-21166862	chr18:21108170-21109692	-	10102	-2.18517	1.8566e-69
ENSG00000137216	TMEM63B: transmembrane protein 63B	chr6:44094650-44123256	chr6:44103064-44103104	+	4425	23.3536	2.19347e-69
ENSG00000015479	MATR3: matrin 3	chr5:138609440-138667360	chr5:138614256-138614432	+	14669	4.99252	3.02147e-69
ENSG00000008294	SPAG9: sperm associated antigen 9	chr17:49039534-49198226	chr17:49086492-49086504	-	11948	-6.66647	4.68776e-69
ENSG00000168036	CTNNB1: catenin (cadherin-associated protein), beta 1, 88kDa	chr3:41236327-41301587	chr3:41265680-41265812	+	6606	-6.43643	5.02386e-69
ENSG00000081923	ATP8B1: ATPase, aminophospholipid transporter, class I, type 8B, member 1	chr18:55313657-55470333	chr18:55398856-55399064	-	6652	-5.87758	5.77292e-69
ENSG00000089123	TASP1: taspase, threonine aspartase, 1	chr20:13246708-13619587	chr20:13398094-13398168	-	3365	2.53357	7.51582e-69
ENSG00000087266	SH3BP2: SH3-domain binding protein 2	chr4:2794749-2842825	chr4:2826339-2826947	+	13968	2.00426	7.95345e-69
ENSG00000134982	APC: adenomatous polyposis coli	chr5:112043194-112181936	chr5:112159000-112159056	+	12475	2.15951	8.43538e-69
ENSG00000267120	AD000671.6: Uncharacterized protein	chr19:36230152-36236333	chr19:36231924-36232128	-	1925	4.18135	9.33244e-69
ENSG00000130540	SULT4A1: sulfotransferase family 4A, member 1	chr22:44220388-44258398	chr22:44223392-44223520	-	2864	16.4468	1.15991e-68
ENSG00000249319	AC068533.7	chr7:65552755-65617228	chr7:65595728-65595828	+	878	-2.12639	1.30262e-68
ENSG00000102265	TIMP1: TIMP metallopeptidase inhibitor 1	chrX:47441711-47446188	chrX:47441712-47441872	+	1790	-9.30873	1.39961e-68
ENSG00000107164	FUBP3: far upstream element (FUSE) binding protein 3	chr9:133454351-133513739	chr9:133456048-133457472	+	5507	-4.02558	1.64487e-68
ENSG00000128739	SNRPN: small nuclear ribonucleoprotein polypeptide N	chr15:25068793-25223870	chr15:25165156-25165272	+	3488	-17.8216	1.73249e-68
ENSG00000272741	RP11-447L10.1: Tctex1 domain-containing protein 2	chr3:195975100-196045093	chr3:196033808-196033888	-	708	-2.97029	2.4112e-68
ENSG00000150722	PPP1R1C: protein phosphatase 1, regulatory (inhibitor) subunit 1C	chr2:182818967-182996125	chr2:182993696-182996128	+	4931	-4.82553	2.4737e-68
ENSG00000125772	GPCPD1: glycerophosphocholine phosphodiesterase GDE1 homolog (S. cerevisiae)	chr20:5525084-5591672	chr20:5564926-5566683	-	7446	2.16185	4.25674e-68
ENSG00000130856	ZNF236: zinc finger protein 236	chr18:74534562-74682683	chr18:74672632-74672808	+	8770	2.22348	4.42031e-68
ENSG00000157514	TSC22D3: TSC22 domain family, member 3	chrX:106956450-107020572	chrX:107018328-107019216	-	4766	14.3422	6.05316e-68
ENSG00000101439	CST3: cystatin C	chr20:23608533-23619110	chr20:23608532-23610102	-	2504	-4.11129	9.74294e-68
ENSG00000152078	TMEM56: transmembrane protein 56	chr1:95582893-95663163	chr1:95616880-95616976	+	7402	-2.0175	1.03967e-67
ENSG00000267272	LINC01140: long intergenic non-protein coding RNA 1140	chr1:87595447-87634881	chr1:87633816-87634880	+	6717	11.6509	1.09094e-67
ENSG00000168309	FAM107A: family with sequence similarity 107, member A	chr3:58549843-58613337	chr3:58572584-58572840	-	5321	3.86212	1.14139e-67
ENSG00000168916	ZNF608: zinc finger protein 608	chr5:123972607-124084500	chr5:124081888-124082320	-	6920	2.86126	1.29427e-67
ENSG00000172167	MTBP: Mdm2, transformed 3T3 cell double minute 2, p53 binding protein (mouse) binding protein, 104kDa	chr8:121457639-121554373	chr8:121475928-121476000	+	8326	-3.08966	1.30605e-67
ENSG00000236404	RP11-125B21.2	chr9:2422701-2641395	chr9:2506358-2506540	-	4399	-3.93135	1.34038e-67
ENSG00000144840	RABL3: RAB, member of RAS oncogene family-like 3	chr3:120405527-120461840	chr3:120449544-120449632	-	4684	4.59169	1.36119e-67
ENSG00000023191	RNH1: ribonuclease/angiogenin inhibitor 1	chr11:494511-507300	chr11:504823-505881	-	7367	-2.17283	1.40569e-67
ENSG00000189362	TMEM194B: transmembrane protein 194B	chr2:191369067-191399448	chr2:191389984-191390112	-	6521	4.30876	1.48467e-67
ENSG00000163714	U2SURP: U2 snRNP-associated SURP domain containing	chr3:142683338-142779567	chr3:142683344-142683472	+	11297	-13.4747	2.02299e-67
ENSG00000138594	TMOD3: tropomodulin 3 (ubiquitous)	chr15:52121824-52239492	chr15:52239184-52239492	+	7045	-4.20653	2.30967e-67
ENSG00000112877	CEP72: centrosomal protein 72kDa	chr5:612386-667283	chr5:666978-667283	+	3658	5.30607	2.46149e-67
ENSG00000122484	RPAP2: RNA polymerase II associated protein 2	chr1:92764521-92867613	chr1:92765752-92765792	+	17142	2.18429	2.56641e-67
ENSG00000066777	ARFGEF1: ADP-ribosylation factor guanine nucleotide-exchange factor 1 (brefeldin A-inhibited)	chr8:68085746-68255912	chr8:68119328-68119424	-	10970	3.47014	4.81503e-67
ENSG00000134283	PPHLN1: periphilin 1	chr12:42632248-42853517	chr12:42778740-42778800	+	8798	3.94546	5.67095e-67
ENSG00000131773	KHDRBS3: KH domain containing, RNA binding, signal transduction associated 3	chr8:136469699-136668965	chr8:136659984-136660368	+	8645	3.0765	6.31117e-67
ENSG00000050820	BCAR1: breast cancer anti-estrogen resistance 1	chr16:75262927-75301951	chr16:75297536-75299112	-	8335	-3.32232	6.4888e-67
ENSG00000141551	CSNK1D: casein kinase 1, delta	chr17:80196898-80231607	chr17:80197600-80197936	-	11024	2.45926	6.94875e-67
ENSG00000214114	MYCBP: MYC binding protein	chr1:39328635-39347289	chr1:39338960-39341864	-	5313	-3.29551	7.831e-67
ENSG00000021645	NRXN3: neurexin 3	chr14:78708733-80330762	chr14:80319880-80320560	+	11335	-3.54441	9.01569e-67
ENSG00000079308	TNS1: tensin 1	chr2:218664511-218867718	chr2:218694560-218694608	-	15595	-5.17824	2.10729e-66
ENSG00000138750	NUP54: nucleoporin 54kDa	chr4:77035811-77069668	chr4:77068632-77068792	-	4062	-4.4436	2.91867e-66
ENSG00000170234	PWWP2A: PWWP domain containing 2A	chr5:159488807-159546430	chr5:159545808-159546432	-	6507	2.00588	4.36439e-66
ENSG00000002822	MAD1L1: MAD1 mitotic arrest deficient-like 1 (yeast)	chr7:1855428-2272878	chr7:1979723-1980185	-	6955	-2.31871	4.46784e-66
ENSG00000168010	ATG16L2: autophagy related 16-like 2 (S. cerevisiae)	chr11:72525352-72554719	chr11:72528800-72530064	+	8617	2.74953	4.8573e-66
ENSG00000163875	MEAF6: MYST/Esa1-associated factor 6	chr1:37958175-37980375	chr1:37962308-37962336	-	3487	-15.0277	7.29551e-66
ENSG00000165507	C10orf10: chromosome 10 open reading frame 10	chr10:45466428-45474258	chr10:45466428-45467124	-	2979	-3.12817	7.35191e-66
ENSG00000171703	TCEA2: transcription elongation factor A (SII), 2	chr20:62681188-62703700	chr20:62693784-62694220	+	4802	22.0638	1.27565e-65
ENSG00000169217	CD2BP2: CD2 (cytoplasmic tail) binding protein 2	chr16:30362086-30366682	chr16:30366532-30366682	-	3773	2.01659	1.41423e-65
ENSG00000255036	RP11-23J9.4	chr9:100000778-100139569	chr9:100053648-100053768	+	7116	3.25157	1.6221e-65
ENSG00000240303	ACAD11: acyl-CoA dehydrogenase family, member 11	chr3:132276981-132379567	chr3:132278672-132278784	-	5675	2.05516	1.68905e-65
ENSG00000077092	RARB: retinoic acid receptor, beta	chr3:25215822-25639423	chr3:25215822-25216066	+	3697	-5.36986	2.57649e-65
ENSG00000100564	PIGH: phosphatidylinositol glycan anchor biosynthesis, class H	chr14:68048671-68067004	chr14:68048672-68048992	-	2915	3.52891	2.6767e-65
ENSG00000085514	PILRA: paired immunoglobin-like type 2 receptor alpha	chr7:99965152-99997719	chr7:99973744-99974032	+	2003	-3.63924	3.92595e-65
ENSG00000167460	TPM4: tropomyosin 4	chr19:16177830-16213813	chr19:16206073-16206238	+	7412	-20.5283	4.15724e-65
ENSG00000115271	GCA: grancalcin, EF-hand calcium binding protein	chr2:163175349-163228105	chr2:163227808-163228112	+	3664	-15.6517	5.4356e-65
ENSG00000215018	COL28A1: collagen, type XXVIII, alpha 1	chr7:7395833-7575484	chr7:7572382-7572543	-	6619	3.46919	7.1387e-65
ENSG00000151778	SERP2: stress-associated endoplasmic reticulum protein family member 2	chr13:44947800-44971850	chr13:44964492-44964712	+	1399	9.56957	7.60422e-65
ENSG00000123983	ACSL3: acyl-CoA synthetase long-chain family member 3	chr2:223725651-223809357	chr2:223774336-223774464	+	7240	3.10281	7.86729e-65
ENSG00000168268	NT5DC2: 5'-nucleotidase domain containing 2	chr3:52558385-52569070	chr3:52568368-52569072	-	4734	-2.61947	8.49964e-65
ENSG00000061676	NCKAP1: NCK-associated protein 1	chr2:183773842-183903586	chr2:183889712-183889728	-	22520	-25.6334	9.8412e-65
ENSG00000269891	ARHGAP19-SLIT1: ARHGAP19-SLIT1 readthrough (NMD candidate)	chr10:98757794-99052413	chr10:98757792-98761104	-	11396	-7.51292	1.69807e-64
ENSG00000257379	RP11-793H13.8	chr12:53835524-53861312	chr12:53837176-53837556	+	1571	2.51271	1.85204e-64
ENSG00000261487	AC135048.13	chr16:30959706-30967832	chr16:30959706-30959888	+	1630	-6.0304	2.06394e-64
ENSG00000112305	SMAP1: small ArfGAP 1	chr6:71377478-71571718	chr6:71501392-71501472	+	4343	-10.0841	2.31233e-64
ENSG00000113240	CLK4: CDC-like kinase 4	chr5:178029664-178057616	chr5:178046832-178047680	-	7924	-4.27778	2.49528e-64
ENSG00000012061	ERCC1: excision repair cross-complementing rodent repair deficiency, complementation group 1 (includes overlapping antisense sequence)	chr19:45910590-45982086	chr19:45927040-45927624	-	5576	2.73501	2.66353e-64
ENSG00000187720	THSD4: thrombospondin, type I, domain containing 4	chr15:71389290-72075722	chr15:71704024-71704160	+	15803	-6.68045	2.73546e-64
ENSG00000071054	MAP4K4: mitogen-activated protein kinase kinase kinase kinase 4	chr2:102313311-102511149	chr2:102480280-102480512	+	11918	-6.16175	3.05963e-64
ENSG00000173166	RAPH1: Ras association (RalGDS/AF-6) and pleckstrin homology domains 1	chr2:204259067-204400133	chr2:204334960-204335040	-	11696	-2.91851	4.30917e-64
ENSG00000184903	IMMP2L: IMP2 inner mitochondrial membrane peptidase-like (S. cerevisiae)	chr7:110303109-111202573	chr7:111031896-111032072	-	3404	7.89659	6.1757e-64
ENSG00000240230	COX19: cytochrome c oxidase assembly homolog 19 (S. cerevisiae)	chr7:938414-1015235	chr7:1012336-1012928	-	5542	3.08008	6.77803e-64
ENSG00000088812	ATRN: attractin	chr20:3451686-3631769	chr20:3596474-3596594	+	8753	2.36608	6.83658e-64
ENSG00000152683	SLC30A6: solute carrier family 30 (zinc transporter), member 6	chr2:32390932-32449448	chr2:32402544-32402664	+	5387	-4.51718	7.43409e-64
ENSG00000103657	HERC1: HECT and RLD domain containing E3 ubiquitin protein ligase family member 1	chr15:63900816-64126141	chr15:63924488-63924804	-	17053	4.78473	7.87725e-64
ENSG00000272980	RP11-517H2.6	chr6:167412892-167552629	chr6:167549728-167552624	+	5310	3.68267	8.3138e-64
ENSG00000091039	OSBPL8: oxysterol binding protein-like 8	chr12:76745576-76953589	chr12:76816288-76817048	-	9198	-6.10456	1.00091e-63
ENSG00000233223	AC113189.5	chr17:7485281-7487390	chr17:7485789-7485849	-	1058	-3.8009	1.76694e-63
ENSG00000121989	ACVR2A: activin A receptor, type IIA	chr2:148602085-148688393	chr2:148655808-148655904	+	6768	-4.63061	4.41745e-63
ENSG00000100320	RBFOX2: RNA binding protein, fox-1 homolog (C. elegans) 2	chr22:36134782-36424473	chr22:36424288-36424472	-	10014	4.14978	4.94506e-63
ENSG00000154175	ABI3BP: ABI family, member 3 (NESH) binding protein	chr3:100467999-100712359	chr3:100551104-100551192	-	10978	-2.49681	5.19649e-63
ENSG00000167113	COQ4: coenzyme Q4	chr9:131084814-131096351	chr9:131087424-131087520	+	4814	2.04021	5.42629e-63
ENSG00000158528	PPP1R9A: protein phosphatase 1, regulatory subunit 9A	chr7:94536513-94925727	chr7:94913328-94913640	+	11151	2.3546	7.29674e-63
ENSG00000147679	UTP23: UTP23, small subunit (SSU) processome component, homolog (yeast)	chr8:117778741-117861702	chr8:117798744-117799040	+	5246	-16.1592	8.09725e-63
ENSG00000186635	ARAP1: ArfGAP with RhoGAP domain, ankyrin repeat and PH domain 1	chr11:72396113-72504644	chr11:72503920-72504640	-	9047	-2.74879	8.17316e-63
ENSG00000163297	ANTXR2: anthrax toxin receptor 2	chr4:80822302-81046608	chr4:80885816-80886248	-	10101	-7.81912	8.51925e-63
ENSG00000117713	ARID1A: AT rich interactive domain 1A (SWI-like)	chr1:27022523-27108595	chr1:27057642-27058096	+	9246	-2.10634	8.52369e-63
ENSG00000174748	RPL15: ribosomal protein L15	chr3:23958035-23965183	chr3:23963088-23965184	+	6528	-2.73453	9.18682e-63
ENSG00000139180	NDUFA9: NADH dehydrogenase (ubiquinone) 1 alpha subcomplex, 9, 39kDa	chr12:4758260-4798454	chr12:4764898-4765116	+	5362	2.36967	1.02219e-62
ENSG00000049769	PPP1R3F: protein phosphatase 1, regulatory subunit 3F	chrX:49126305-49157929	chrX:49126304-49127336	+	4162	2.04305	1.08589e-62
ENSG00000001497	LAS1L: LAS1-like (S. cerevisiae)	chrX:64732461-64754655	chrX:64740308-64743588	-	5589	-2.1588	2.32031e-62
ENSG00000107742	SPOCK2: sparc/osteonectin, cwcv and kazal-like domains proteoglycan (testican) 2	chr10:73818792-73848790	chr10:73845984-73846752	-	6572	4.90348	4.49025e-62
ENSG00000225205	AC093818.1	chr2:173345567-173421324	chr2:173420816-173421328	-	2447	-6.25131	1.10496e-61
ENSG00000170584	NUDCD2: NudC domain containing 2	chr5:162873531-162887146	chr5:162886864-162887152	-	8847	2.52169	1.4364e-61
ENSG00000137073	UBAP2: ubiquitin associated protein 2	chr9:33921690-34048947	chr9:34011624-34011664	-	10610	-2.93994	1.60751e-61
ENSG00000088387	DOCK9: dedicator of cytokinesis 9	chr13:99445740-99738879	chr13:99630040-99630336	-	10061	17.7351	1.69848e-61
ENSG00000044459	CNTLN: centlein, centrosomal protein	chr9:17134979-17503921	chr9:17166816-17168554	+	11167	4.10536	1.97784e-61
ENSG00000174171	RP11-23P13.6	chr15:42184990-42190773	chr15:42184992-42188140	+	3651	-4.43883	3.31202e-61
ENSG00000072864	NDE1: nudE neurodevelopment protein 1	chr16:15737123-15820210	chr16:15737123-15737784	+	8035	-11.9976	3.38429e-61
ENSG00000196220	SRGAP3: SLIT-ROBO Rho GTPase activating protein 3	chr3:9022274-9404737	chr3:9074333-9074436	-	18864	4.16838	3.45552e-61
ENSG00000169891	REPS2: RALBP1 associated Eps domain containing 2	chrX:16964813-17171395	chrX:17092236-17092282	+	11361	-3.80868	3.4708e-61
ENSG00000138709	LARP1B: La ribonucleoprotein domain family, member 1B	chr4:128982422-129144086	chr4:129043632-129045024	+	8792	2.31882	5.04395e-61
ENSG00000084636	COL16A1: collagen, type XVI, alpha 1	chr1:32117847-32169920	chr1:32165412-32165532	-	9365	5.52392	6.75796e-61
ENSG00000160908	ZNF394: zinc finger protein 394	chr7:99084141-99097947	chr7:99095488-99096464	-	3505	2.47488	8.79431e-61
ENSG00000167291	TBC1D16: TBC1 domain family, member 16	chr17:77906141-78009647	chr17:77987168-77987408	-	11555	2.36876	8.79765e-61
ENSG00000128606	LRRC17: leucine rich repeat containing 17	chr7:102553437-102585396	chr7:102553440-102553592	+	2674	-11.1554	8.81819e-61
ENSG00000177189	RPS6KA3: ribosomal protein S6 kinase, 90kDa, polypeptide 3	chrX:20168028-20285523	chrX:20258686-20258788	-	9302	-2.81063	9.86904e-61
ENSG00000196262	PPIA: peptidylprolyl isomerase A (cyclophilin A)	chr7:44836278-44864163	chr7:44836280-44836392	+	4429	2.80959	1.09113e-60
ENSG00000132535	DLG4: discs, large homolog 4 (Drosophila)	chr17:7093208-7123021	chr17:7122149-7123021	-	5746	4.79044	1.23074e-60
ENSG00000146540	C7orf50: chromosome 7 open reading frame 50	chr7:1036621-1177896	chr7:1067893-1067988	-	4961	2.31889	1.23518e-60
ENSG00000240291	RP11-499P20.2	chr10:18802043-18834580	chr10:18802044-18802588	-	1575	4.4613	1.61754e-60
ENSG00000007372	PAX6: paired box 6	chr11:31806339-31839509	chr11:31831452-31832216	-	14776	4.01151	1.72885e-60
ENSG00000214595	EML6: echinoderm microtubule associated protein like 6	chr2:54950635-55199157	chr2:55191704-55191868	+	14422	4.11926	2.17722e-60
ENSG00000175544	CABP4: calcium binding protein 4	chr11:67219876-67226699	chr11:67219872-67220912	+	2701	15.5615	2.41622e-60
ENSG00000220205	VAMP2: vesicle-associated membrane protein 2 (synaptobrevin 2)	chr17:8062466-8066864	chr17:8065761-8066293	-	3268	2.66314	3.78701e-60
ENSG00000109971	HSPA8: heat shock 70kDa protein 8	chr11:122928196-122933938	chr11:122932296-122932544	-	4849	15.0636	3.7958e-60
ENSG00000136169	SETDB2: SET domain, bifurcated 2	chr13:50018428-50069138	chr13:50038156-50038192	+	6741	-4.62672	3.86883e-60
ENSG00000184432	COPB2: coatomer protein complex, subunit beta 2 (beta prime)	chr3:139074441-139108574	chr3:139074448-139074608	-	8177	-2.24208	4.30384e-60
ENSG00000177030	DEAF1: DEAF1 transcription factor	chr11:644232-706715	chr11:706571-706715	-	4494	8.98408	5.66992e-60
ENSG00000100473	COCH: cochlin	chr14:31343719-31364271	chr14:31364118-31364272	+	3623	3.95868	6.84158e-60
ENSG00000157191	NECAP2: NECAP endocytosis associated 2	chr1:16767166-16786573	chr1:16767660-16768114	+	5559	-5.55804	7.92143e-60
ENSG00000164889	SLC4A2: solute carrier family 4 (anion exchanger), member 2	chr7:150754296-150773614	chr7:150758304-150758608	+	7590	9.88026	7.96486e-60
ENSG00000105926	MPP6: membrane protein, palmitoylated 6 (MAGUK p55 subfamily member 6)	chr7:24612886-24733812	chr7:24663680-24663776	+	9369	-2.18738	8.28371e-60
ENSG00000141664	ZCCHC2: zinc finger, CCHC domain containing 2	chr18:60190239-60254942	chr18:60223436-60223528	+	10142	-2.10194	8.30493e-60
ENSG00000061273	HDAC7: histone deacetylase 7	chr12:48176504-48226915	chr12:48177860-48179668	-	9936	-2.11992	1.22326e-59
ENSG00000261130	RP11-1021N1.1: Uncharacterized protein	chr16:15489610-15609205	chr16:15489610-15490064	+	1052	7.66808	1.24308e-59
ENSG00000115232	ITGA4: integrin, alpha 4 (antigen CD49D, alpha 4 subunit of VLA-4 receptor)	chr2:182321928-182400914	chr2:182344864-182344992	+	7901	2.13433	1.34268e-59
ENSG00000241978	AKAP2: A kinase (PRKA) anchor protein 2	chr9:112542768-112934792	chr9:112687344-112687360	+	8444	-4.63086	1.78241e-59
ENSG00000108107	RPL28: ribosomal protein L28	chr19:55896712-55914612	chr19:55914312-55914612	+	6927	-6.75191	2.16441e-59
ENSG00000168807	SNTB2: syntrophin, beta 2 (dystrophin-associated protein A1, 59kDa, basic component 2)	chr16:69221031-69342955	chr16:69269648-69269736	+	9875	-6.24196	2.38116e-59
ENSG00000213096	ZNF254: zinc finger protein 254	chr19:24216275-24312654	chr19:24216276-24216424	+	7408	4.15484	2.4729e-59
ENSG00000164465	DCBLD1: discoidin, CUB and LCCL domain containing 1	chr6:117774979-117891021	chr6:117853424-117853552	+	6819	3.45599	3.19745e-59
ENSG00000109184	DCUN1D4: DCN1, defective in cullin neddylation 1, domain containing 4	chr4:52709165-52783003	chr4:52776920-52777340	+	7625	2.59741	3.8728e-59
ENSG00000197965	MPZL1: myelin protein zero-like 1	chr1:167690428-167761156	chr1:167743792-167744080	+	7069	-10.1699	4.18485e-59
ENSG00000184226	PCDH9: protocadherin 9	chr13:66876966-67804468	chr13:66876968-66879160	-	6900	-2.00166	7.42616e-59
ENSG00000112531	QKI: QKI, KH domain containing, RNA binding	chr6:163835031-163999628	chr6:163878416-163878576	+	17368	-4.55888	8.54335e-59
ENSG00000157654	PALM2-AKAP2: PALM2-AKAP2 readthrough	chr9:112542588-112934792	chr9:112687344-112687360	+	8203	-4.62061	9.94869e-59
ENSG00000214338	SOGA3: SOGA family member 3	chr6:127759550-127840500	chr6:127838664-127838912	-	12397	30.7754	1.16792e-58
ENSG00000149476	DAK: dihydroxyacetone kinase 2 homolog (S. cerevisiae)	chr11:61100681-61120767	chr11:61120332-61120768	+	8136	2.51309	1.75307e-58
ENSG00000104221	BRF2: BRF2, RNA polymerase III transcription initiation factor 50 kDa subunit	chr8:37700785-37707422	chr8:37704372-37704692	-	2760	-2.34065	1.85754e-58
ENSG00000114126	TFDP2: transcription factor Dp-2 (E2F dimerization partner 2)	chr3:141663276-141868386	chr3:141820576-141820688	-	11895	-2.67206	2.0284e-58
ENSG00000163867	ZMYM6: zinc finger, MYM-type 6	chr1:35449522-35497569	chr1:35449520-35449548	-	9617	16.7306	2.18139e-58
ENSG00000230970	HHATL-AS1: HHATL antisense RNA 1	chr3:42744144-42748154	chr3:42744144-42744220	+	1173	4.13839	2.43606e-58
ENSG00000271853	RP1-178F15.5	chr1:153598807-153606816	chr1:153606720-153606816	-	995	-2.05589	3.4481e-58
ENSG00000172262	ZNF131: zinc finger protein 131	chr5:43065277-43192123	chr5:43080000-43080604	+	8516	3.41836	3.94986e-58
ENSG00000167552	TUBA1A: tubulin, alpha 1a	chr12:49578578-49583107	chr12:49580772-49581240	-	3421	2.75824	6.1422e-58
ENSG00000106462	EZH2: enhancer of zeste homolog 2 (Drosophila)	chr7:148504474-148581413	chr7:148533920-148534096	-	4522	-6.14208	6.35255e-58
ENSG00000180448	HMHA1: histocompatibility (minor) HA-1	chr19:1065921-1086627	chr19:1067173-1067494	+	6497	2.8204	9.36897e-58
ENSG00000182568	SATB1: SATB homeobox 1	chr3:18386878-18487080	chr3:18458948-18459002	-	13405	2.01583	9.66005e-58
ENSG00000116852	KIF21B: kinesin family member 21B	chr1:200938519-200992828	chr1:200952176-200952224	-	12148	-2.296	1.01689e-57
ENSG00000137821	LRRC49: leucine rich repeat containing 49	chr15:71145577-71342414	chr15:71184784-71185280	+	6409	2.91476	1.10901e-57
ENSG00000172671	ZFAND4: zinc finger, AN1-type domain 4	chr10:46111042-46168228	chr10:46145572-46147072	-	6138	2.60371	1.15031e-57
ENSG00000010327	STAB1: stabilin 1	chr3:52529353-52558511	chr3:52558316-52558512	+	10588	-4.99633	1.60315e-57
ENSG00000169379	ARL13B: ADP-ribosylation factor-like 13B	chr3:93698982-93774512	chr3:93715392-93715528	+	4160	-2.8487	1.85285e-57
ENSG00000166532	RIMKLB: ribosomal modification protein rimK-like family member B	chr12:8834195-8935691	chr12:8852380-8853210	+	8551	-5.32775	2.46302e-57
ENSG00000174799	CEP135: centrosomal protein 135kDa	chr4:56815036-56899529	chr4:56815036-56815224	+	8640	2.23337	2.59182e-57
ENSG00000121281	ADCY7: adenylate cyclase 7	chr16:50280047-50352046	chr16:50321792-50322260	+	8630	3.30628	3.28449e-57
ENSG00000157680	DGKI: diacylglycerol kinase, iota	chr7:137065782-137531838	chr7:137263008-137263072	-	15547	-2.76969	3.36192e-57
ENSG00000101353	MROH8: maestro heat-like repeat family member 8	chr20:35729628-35807991	chr20:35748100-35748240	-	3880	-3.94961	3.52067e-57
ENSG00000067606	PRKCZ: protein kinase C, zeta	chr1:1981908-2116834	chr1:1986879-1987315	+	7636	3.88972	4.42037e-57
ENSG00000139737	SLAIN1: SLAIN motif family, member 1	chr13:78272022-78338377	chr13:78317152-78317600	+	4033	-3.57689	5.34102e-57
ENSG00000132932	ATP8A2: ATPase, aminophospholipid transporter, class I, type 8A, member 2	chr13:25946208-26599989	chr13:26153944-26154084	+	10330	-3.21523	6.38998e-57
ENSG00000116604	MEF2D: myocyte enhancer factor 2D	chr1:156433518-156470620	chr1:156446288-156446304	-	6400	-8.35861	6.81701e-57
ENSG00000134313	KIDINS220: kinase D-interacting substrate, 220kDa	chr2:8865407-8977760	chr2:8897323-8897917	-	11082	4.52548	8.93307e-57
ENSG00000129646	QRICH2: glutamine rich 2	chr17:74270129-74303761	chr17:74274072-74274272	-	5457	4.85375	1.04933e-56
ENSG00000247556	OIP5-AS1: OIP5 antisense RNA 1	chr15:41576187-41601901	chr15:41600764-41600824	+	12009	4.90188	1.36776e-56
ENSG00000134121	CHL1: cell adhesion molecule L1-like	chr3:238278-451090	chr3:439909-440068	+	11845	-8.30713	1.42995e-56
ENSG00000145703	IQGAP2: IQ motif containing GTPase activating protein 2	chr5:75699073-76003957	chr5:75914336-75914424	+	7904	3.48819	1.99582e-56
ENSG00000059588	TARBP1: TAR (HIV-1) RNA binding protein 1	chr1:234527058-234614849	chr1:234536592-234536688	-	7743	-2.68151	2.12218e-56
ENSG00000182944	EWSR1: EWS RNA-binding protein 1	chr22:29663997-29696515	chr22:29670252-29670442	+	10327	-6.61901	3.0507e-56
ENSG00000266728	AC015688.3: Uncharacterized protein	chr17:25950389-25967803	chr17:25967596-25967804	+	730	11.2962	3.25297e-56
ENSG00000213047	DENND1B: DENN/MADD domain containing 1B	chr1:197473877-197744826	chr1:197703136-197704928	-	13203	2.21421	4.26345e-56
ENSG00000177380	PPFIA3: protein tyrosine phosphatase, receptor type, f polypeptide (PTPRF), interacting protein (liprin), alpha 3	chr19:49622645-49654283	chr19:49631116-49631724	+	6451	-3.01591	6.80294e-56
ENSG00000165443	PHYHIPL: phytanoyl-CoA 2-hydroxylase interacting protein-like	chr10:60936349-61007534	chr10:60937016-60937376	+	4093	3.34932	6.90165e-56
ENSG00000224186	C5orf66: chromosome 5 open reading frame 66	chr5:134368969-134691744	chr5:134685856-134686608	+	5007	2.72359	7.57574e-56
ENSG00000134758	RNF138: ring finger protein 138, E3 ubiquitin protein ligase	chr18:29671817-29711524	chr18:29691716-29691882	+	3795	-2.08502	1.03617e-55
ENSG00000114439	BBX: bobby sox homolog (Drosophila)	chr3:107241782-107530171	chr3:107380672-107380792	+	11877	-4.1574	1.77152e-55
ENSG00000198106	SNX29P2: sorting nexin 29 pseudogene 2	chr16:29262828-29519817	chr16:29367108-29367288	+	9173	-7.70688	1.80162e-55
ENSG00000113555	PCDH12: protocadherin 12	chr5:141323149-141349304	chr5:141323152-141325376	-	6818	-2.48619	2.28976e-55
ENSG00000137171	KLC4: kinesin light chain 4	chr6:43008514-43042837	chr6:43027144-43027424	+	6421	3.60442	3.88474e-55
ENSG00000114861	FOXP1: forkhead box P1	chr3:71003843-71633140	chr3:71632720-71632904	-	13359	-2.93922	7.00779e-55
ENSG00000196236	XPNPEP3: X-prolyl aminopeptidase (aminopeptidase P) 3, putative	chr22:41253080-41363838	chr22:41257620-41258776	+	10030	2.05874	7.31604e-55
ENSG00000074657	ZNF532: zinc finger protein 532	chr18:56529831-56653712	chr18:56599616-56599748	+	11951	-2.79045	7.71998e-55
ENSG00000175866	BAIAP2: BAI1-associated protein 2	chr17:79008947-79091232	chr17:79090032-79091232	+	10262	-4.1528	8.33006e-55
ENSG00000124151	NCOA3: nuclear receptor coactivator 3	chr20:46130600-46285621	chr20:46257176-46257536	+	8447	2.40871	9.36555e-55
ENSG00000224597	PTCHD3P1: patched domain containing 3 pseudogene 1	chr10:29698330-29776674	chr10:29776084-29776674	+	4995	2.85769	9.97712e-55
ENSG00000237298	TTN-AS1: TTN antisense RNA 1	chr2:179385909-179639402	chr2:179638960-179639408	+	16745	-3.71995	1.08041e-54
ENSG00000107104	KANK1: KN motif and ankyrin repeat domains 1	chr9:470290-746105	chr9:470555-470682	+	11285	-7.95366	1.09305e-54
ENSG00000177106	EPS8L2: EPS8-like 2	chr11:694437-727727	chr11:720548-720746	+	5693	2.70821	1.14459e-54
ENSG00000164344	KLKB1: kallikrein B, plasma (Fletcher factor) 1	chr4:187130132-187179625	chr4:187157936-187158096	+	2953	-4.00398	1.16026e-54
ENSG00000171055	FEZ2: fasciculation and elongation protein zeta 2 (zygin II)	chr2:36778569-36873230	chr2:36787928-36788008	-	6828	-6.21673	1.2962e-54
ENSG00000175061	FAM211A-AS1: FAM211A antisense RNA 1	chr17:16342135-16381992	chr17:16373615-16373846	+	3759	-3.6991	1.64272e-54
ENSG00000131233	GJA9: gap junction protein, alpha 9, 59kDa	chr1:39330174-39347289	chr1:39339264-39339580	-	3250	-2.81371	1.74672e-54
ENSG00000111906	HDDC2: HD domain containing 2	chr6:125541107-125623282	chr6:125541104-125541296	-	5946	10.0211	1.74712e-54
ENSG00000173681	CXorf23: chromosome X open reading frame 23	chrX:19930977-19988416	chrX:19988340-19988416	-	8630	-2.35744	1.83869e-54
ENSG00000255432	RP11-831H9.11: Uncharacterized protein	chr11:62417165-62432650	chr11:62417164-62417472	-	577	3.41636	2.16514e-54
ENSG00000004866	ST7: suppression of tumorigenicity 7	chr7:116593291-116870157	chr7:116862912-116863960	+	6742	6.05709	2.5924e-54
ENSG00000197448	GSTK1: glutathione S-transferase kappa 1	chr7:142941185-142967947	chr7:142966384-142967952	+	4228	-2.30832	5.55578e-54
ENSG00000272288	RP11-140K17.3	chr6:34664093-34665247	chr6:34664936-34665248	+	771	3.70209	5.65726e-54
ENSG00000109270	LAMTOR3: late endosomal/lysosomal adaptor, MAPK and MTOR activator 3	chr4:100799492-100815647	chr4:100815488-100815648	-	4226	2.00432	6.50414e-54
ENSG00000121440	PDZRN3: PDZ domain containing ring finger 3	chr3:73431583-73674091	chr3:73673256-73674088	-	6136	6.84733	6.62471e-54
ENSG00000079432	CIC: capicua transcriptional repressor	chr19:42772688-42799949	chr19:42788172-42788924	+	9494	2.52022	8.01877e-54
ENSG00000070366	SMG6: SMG6 nonsense mediated mRNA decay factor	chr17:1963132-2207065	chr17:1990368-1992055	-	11060	4.66483	8.26453e-54
ENSG00000154124	FAM105B: family with sequence similarity 105, member B	chr5:14664772-14699820	chr5:14678789-14678884	+	8614	-2.52984	1.02768e-53
ENSG00000106052	TAX1BP1: Tax1 (human T-cell leukemia virus type I) binding protein 1	chr7:27778949-27884183	chr7:27842728-27842800	+	8661	3.46376	1.16399e-53
ENSG00000140832	MARVELD3: MARVEL domain containing 3	chr16:71660063-71676017	chr16:71668096-71670368	+	6446	4.73071	1.2136e-53
ENSG00000064225	ST3GAL6: ST3 beta-galactoside alpha-2,3-sialyltransferase 6	chr3:98451079-98540045	chr3:98520144-98520464	+	6288	-4.04016	1.26691e-53
ENSG00000136813	KIAA0368: KIAA0368	chr9:114122971-114247025	chr9:114246264-114246832	-	8449	4.68218	1.46622e-53
ENSG00000127838	PNKD: paroxysmal nonkinesigenic dyskinesia	chr2:219135114-219211516	chr2:219187888-219188160	+	5184	3.25056	1.57386e-53
ENSG00000133401	PDZD2: PDZ domain containing 2	chr5:31639516-32111037	chr5:31798996-31799832	+	15642	2.3262	2.10987e-53
ENSG00000006114	SYNRG: synergin, gamma	chr17:35874899-35969544	chr17:35937476-35937712	-	14277	3.54862	2.11533e-53
ENSG00000163939	PBRM1: polybromo 1	chr3:52579367-52719933	chr3:52715720-52715836	-	9654	-11.5676	3.03953e-53
ENSG00000161544	CYGB: cytoglobin	chr17:74523437-74547257	chr17:74546944-74547256	-	2949	-6.10963	3.11946e-53
ENSG00000196628	TCF4: transcription factor 4	chr18:52889561-53332018	chr18:53177808-53178000	-	22377	2.39619	4.43338e-53
ENSG00000080603	SRCAP: Snf2-related CREBBP activator protein	chr16:30709529-30755602	chr16:30733884-30734068	+	12746	-2.74623	4.62247e-53
ENSG00000154122	ANKH: ANKH inorganic pyrophosphate transport regulator	chr5:14704909-14871887	chr5:14868817-14869139	-	10868	2.69087	5.29677e-53
ENSG00000140262	TCF12: transcription factor 12	chr15:57210820-57591479	chr15:57544396-57544688	+	9446	-18.129	5.87077e-53
ENSG00000145439	CBR4: carbonyl reductase 4	chr4:169784920-169931426	chr4:169815712-169815920	-	5110	3.48734	6.82362e-53
ENSG00000196511	TPK1: thiamin pyrophosphokinase 1	chr7:144149033-144533488	chr7:144364816-144364944	-	8436	-3.81898	7.38318e-53
ENSG00000114757	PEX5L: peroxisomal biogenesis factor 5-like	chr3:179512745-179754841	chr3:179691808-179692048	-	10159	16.7408	8.01291e-53
ENSG00000110066	SUV420H1: suppressor of variegation 4-20 homolog 1 (Drosophila)	chr11:67922329-67981295	chr11:67980944-67981296	-	8632	2.47574	8.60457e-53
ENSG00000203875	SNHG5: small nucleolar RNA host gene 5 (non-protein coding)	chr6:86370709-86388451	chr6:86370712-86370848	-	2206	-8.02868	1.05615e-52
ENSG00000171365	CLCN5: chloride channel, voltage-sensitive 5	chrX:49687224-49863892	chrX:49832232-49832416	+	10619	-8.01823	1.35943e-52
ENSG00000131697	NPHP4: nephronophthisis 4	chr1:5922870-6052533	chr1:5946554-5947032	-	13167	3.89707	1.69259e-52
ENSG00000075539	FRYL: FRY-like	chr4:48499377-48782339	chr4:48504844-48504864	-	18170	-5.61799	1.73532e-52
ENSG00000171823	FBXL14: F-box and leucine-rich repeat protein 14	chr12:1675158-1703331	chr12:1675158-1675976	-	2287	-3.9802	1.84677e-52
ENSG00000145349	CAMK2D: calcium/calmodulin-dependent protein kinase II delta	chr4:114372187-114683083	chr4:114424088-114424136	-	7363	-6.31662	2.30513e-52
ENSG00000186952	TMEM232: transmembrane protein 232	chr5:109624933-110074657	chr5:110074424-110074656	-	10171	6.81559	3.13996e-52
ENSG00000050393	MCUR1: mitochondrial calcium uniporter regulator 1	chr6:13786788-13814800	chr6:13814246-13814800	-	6057	3.02881	3.30425e-52
ENSG00000173542	MOB1B: MOB kinase activator 1B	chr4:71768042-71888166	chr4:71888080-71888168	+	8801	-2.39973	3.67434e-52
ENSG00000197548	ATG7: autophagy related 7	chr3:11313994-11599139	chr3:11518607-11518781	+	8833	-3.43079	4.12929e-52
ENSG00000122435	TRMT13: tRNA methyltransferase 13 homolog (S. cerevisiae)	chr1:100598705-100616053	chr1:100598704-100598872	+	4133	4.53978	7.27886e-52
ENSG00000108387	SEPT4: septin 4	chr17:56597610-56618179	chr17:56607176-56609304	-	8012	2.10275	8.00419e-52
ENSG00000144535	DIS3L2: DIS3 mitotic control homolog (S. cerevisiae)-like 2	chr2:232825954-233209060	chr2:233063232-233063488	+	11341	-2.74259	8.85464e-52
ENSG00000185483	ROR1: receptor tyrosine kinase-like orphan receptor 1	chr1:64239692-64647181	chr1:64474976-64475048	+	6836	-4.59885	1.08761e-51
ENSG00000153820	SPHKAP: SPHK1 interactor, AKAP domain containing	chr2:228844665-229046361	chr2:229046288-229046368	-	7009	2.90127	1.13778e-51
ENSG00000125637	PSD4: pleckstrin and Sec7 domain containing 4	chr2:113914901-113966973	chr2:113949952-113950168	+	13442	2.65045	1.37355e-51
ENSG00000267477	CTC-398G3.6	chr19:11577054-11616513	chr19:11577422-11577642	-	727	-6.13885	1.68641e-51
ENSG00000260916	CCPG1: cell cycle progression 1	chr15:55632229-55700708	chr15:55640528-55640664	-	8790	-3.93721	1.84186e-51
ENSG00000213906	LTB4R2: leukotriene B4 receptor 2	chr14:24774939-24781259	chr14:24779804-24781260	+	1705	2.501	1.87901e-51
ENSG00000152932	RAB3C: RAB3C, member RAS oncogene family	chr5:57878047-58155213	chr5:57878048-57878240	+	9648	11.1703	1.97869e-51
ENSG00000158711	ELK4: ELK4, ETS-domain protein (SRF accessory protein 1)	chr1:205577070-205601090	chr1:205600752-205601088	-	10973	2.42287	2.22387e-51
ENSG00000154262	ABCA6: ATP-binding cassette, sub-family A (ABC1), member 6	chr17:67074842-67138029	chr17:67137888-67138032	-	14151	4.28145	2.33396e-51
ENSG00000137817	PARP6: poly (ADP-ribose) polymerase family, member 6	chr15:72533521-72565340	chr15:72541472-72541656	-	7696	-3.79393	3.29135e-51
ENSG00000104814	MAP4K1: mitogen-activated protein kinase kinase kinase kinase 1	chr19:39078280-39109522	chr19:39104680-39105512	-	3953	17.6895	3.40981e-51
ENSG00000135655	USP15: ubiquitin specific peptidase 15	chr12:62654118-62811211	chr12:62728944-62730472	+	9160	3.44326	3.43038e-51
ENSG00000148634	HERC4: HECT and RLD domain containing E3 ubiquitin protein ligase 4	chr10:69681664-69835105	chr10:69834408-69834616	-	15838	2.20229	5.62994e-51
ENSG00000213204	C6orf165: chromosome 6 open reading frame 165	chr6:88117729-88221352	chr6:88126384-88126544	+	3530	-6.21438	7.03102e-51
ENSG00000111961	SASH1: SAM and SH3 domain containing 1	chr6:148593439-148873186	chr6:148663728-148664352	+	8598	2.30926	1.22892e-50
ENSG00000198911	SREBF2: sterol regulatory element binding transcription factor 2	chr22:42229108-42303312	chr22:42281600-42282168	+	7531	3.33981	1.41408e-50
ENSG00000236383	LINC00854: long intergenic non-protein coding RNA 854	chr17:41368959-41383338	chr17:41371072-41371292	-	2130	10.1474	1.50561e-50
ENSG00000100142	POLR2F: polymerase (RNA) II (DNA directed) polypeptide F	chr22:38348613-38437922	chr22:38383296-38384340	+	7042	5.58768	1.56327e-50
ENSG00000127922	SHFM1: split hand/foot malformation (ectrodactyly) type 1	chr7:96110937-96339203	chr7:96279528-96279832	-	7608	-7.12142	1.71205e-50
ENSG00000103569	AQP9: aquaporin 9	chr15:58430367-58478110	chr15:58458872-58459000	+	3235	-6.38331	1.84637e-50
ENSG00000075275	CELSR1: cadherin, EGF LAG seven-pass G-type receptor 1	chr22:46756730-46933067	chr22:46929524-46933068	-	12817	3.99423	1.95198e-50
ENSG00000120215	MLANA: melan-A	chr9:5890801-5910606	chr9:5890801-5891302	+	3083	-8.07225	2.02295e-50
ENSG00000120071	KANSL1: KAT8 regulatory NSL complex subunit 1	chr17:44107281-44302733	chr17:44269784-44270168	-	13921	2.13167	2.03833e-50
ENSG00000139793	MBNL2: muscleblind-like splicing regulator 2	chr13:97873687-98046374	chr13:98017392-98017424	+	4884	-5.98766	2.93998e-50
ENSG00000154710	RABGEF1: RAB guanine nucleotide exchange factor (GEF) 1	chr7:66147150-66276451	chr7:66272824-66273052	+	5618	2.87233	3.29542e-50
ENSG00000175768	TOMM5: translocase of outer mitochondrial membrane 5 homolog (yeast)	chr9:37582642-37592639	chr9:37582640-37585248	-	3644	-5.21893	3.32973e-50
ENSG00000176771	NCKAP5: NCK-associated protein 5	chr2:133429373-134326034	chr2:134325792-134326032	-	9545	3.33338	3.5626e-50
ENSG00000196967	ZNF585A: zinc finger protein 585A	chr19:37597635-37663643	chr19:37656288-37656600	-	8687	3.37547	3.70579e-50
ENSG00000154099	DNAAF1: dynein, axonemal, assembly factor 1	chr16:84178864-84212373	chr16:84205864-84208456	+	5939	-4.87792	4.14513e-50
ENSG00000230124	RP5-1180C10.2	chr1:180238787-180245359	chr1:180243072-180243248	-	4866	4.82409	4.37732e-50
ENSG00000118482	PHF3: PHD finger protein 3	chr6:64345724-64489229	chr6:64487496-64488136	+	10378	-12.801	5.41978e-50
ENSG00000197343	ZNF655: zinc finger protein 655	chr7:99156028-99174076	chr7:99159512-99160120	+	8401	2.29461	6.53791e-50
ENSG00000169439	SDC2: syndecan 2	chr8:97505578-97624000	chr8:97550920-97551040	+	4528	-12.7523	8.48848e-50
ENSG00000120963	ZNF706: zinc finger protein 706	chr8:102190105-102218421	chr8:102190104-102190616	-	7393	-2.46797	9.1638e-50
ENSG00000213903	LTB4R: leukotriene B4 receptor	chr14:24780655-24787242	chr14:24782516-24784226	+	4465	-2.86639	1.11712e-49
ENSG00000127329	PTPRB: protein tyrosine phosphatase, receptor type, B	chr12:70910629-71031220	chr12:71029448-71029848	-	13562	2.81691	1.46709e-49
ENSG00000129691	ASH2L: ash2 (absent, small, or homeotic)-like (Drosophila)	chr8:37962759-38001594	chr8:37974968-37975328	+	5795	-8.23213	1.51146e-49
ENSG00000109046	WSB1: WD repeat and SOCS box containing 1	chr17:25621101-25640657	chr17:25624212-25624334	+	6307	2.67139	1.53382e-49
ENSG00000183066	WBP2NL: WBP2 N-terminal like	chr22:42394728-42454460	chr22:42454292-42454460	+	6180	6.4907	1.58046e-49
ENSG00000131374	TBC1D5: TBC1 domain family, member 5	chr3:17198653-18486309	chr3:17616694-17616802	-	11269	-2.99822	1.63904e-49
ENSG00000017260	ATP2C1: ATPase, Ca++ transporting, type 2C, member 1	chr3:130569438-130735556	chr3:130648840-130649096	+	8533	-5.52092	1.7594e-49
ENSG00000247828	TMEM161B-AS1: TMEM161B antisense RNA 1	chr5:87564711-87732502	chr5:87571728-87572040	+	4439	2.70681	2.18945e-49
ENSG00000137941	TTLL7: tubulin tyrosine ligase-like family, member 7	chr1:84330710-84464833	chr1:84345576-84345664	-	10543	6.66216	2.30848e-49
ENSG00000058404	CAMK2B: calcium/calmodulin-dependent protein kinase II beta	chr7:44256748-44374176	chr7:44268392-44269944	-	8159	3.42404	2.33055e-49
ENSG00000187391	MAGI2: membrane associated guanylate kinase, WW and PDZ domain containing 2	chr7:77646392-79082890	chr7:77797232-77797424	-	9643	-2.3288	2.63651e-49
ENSG00000170606	HSPA4: heat shock 70kDa protein 4	chr5:132387653-132442141	chr5:132411736-132411872	+	5126	2.28435	2.98838e-49
ENSG00000264538	SUZ12P	chr17:29036316-29117926	chr17:29058724-29059140	+	3776	6.72525	4.01459e-49
ENSG00000141736	ERBB2: v-erb-b2 avian erythroblastic leukemia viral oncogene homolog 2	chr17:37844166-37886679	chr17:37844948-37845052	+	10321	-4.14651	4.32449e-49
ENSG00000184451	CCR10: chemokine (C-C motif) receptor 10	chr17:40830906-40835935	chr17:40835832-40835936	-	2619	-3.92307	5.32285e-49
ENSG00000100722	ZC3H14: zinc finger CCCH-type containing 14	chr14:89029252-89079853	chr14:89052912-89053080	+	6890	-4.74731	6.34233e-49
ENSG00000198265	HELZ: helicase with zinc finger	chr17:65066553-65242105	chr17:65172436-65172784	-	15677	3.14059	7.776e-49
ENSG00000173230	GOLGB1: golgin B1	chr3:121382045-121468602	chr3:121387160-121387352	-	11853	-2.00174	1.08183e-48
ENSG00000134744	ZCCHC11: zinc finger, CCHC domain containing 11	chr1:52873953-53019159	chr1:53018600-53018772	-	16199	2.8124	1.28981e-48
ENSG00000121406	ZNF549: zinc finger protein 549	chr19:58038692-58068910	chr19:58063752-58068912	+	9279	-2.32341	1.46452e-48
ENSG00000091436	MLTK: Mitogen-activated protein kinase kinase kinase MLT	chr2:173940162-174132738	chr2:174130784-174132736	+	13799	5.63294	1.64803e-48
ENSG00000255031	RP11-802E16.3	chr11:67818206-67821229	chr11:67818208-67818400	+	1209	5.44795	2.0371e-48
ENSG00000170456	DENND5B: DENN/MADD domain containing 5B	chr12:31535156-31744031	chr12:31743640-31744032	-	11310	3.33293	2.16102e-48
ENSG00000076650	GPATCH1: G patch domain containing 1	chr19:33571785-33621448	chr19:33617492-33617640	+	4488	-3.46776	2.50841e-48
ENSG00000088826	SMOX: spermine oxidase	chr20:4101626-4168394	chr20:4151129-4153322	+	4943	-5.61037	2.81824e-48
ENSG00000091831	ESR1: estrogen receptor 1	chr6:151977825-152450754	chr6:152446400-152450752	+	13629	-3.41383	2.85231e-48
ENSG00000188732	FAM221A: family with sequence similarity 221, member A	chr7:23719748-23742868	chr7:23719748-23719902	+	7458	-4.0997	3.26683e-48
ENSG00000074603	DPP8: dipeptidyl-peptidase 8	chr15:65734800-65810042	chr15:65804296-65804448	-	10211	3.05184	3.29635e-48
ENSG00000165752	STK32C: serine/threonine kinase 32C	chr10:134020995-134145351	chr10:134137536-134137880	-	3543	6.82347	3.6815e-48
ENSG00000159753	RLTPR: RGD motif, leucine rich repeats, tropomodulin domain and proline-rich containing	chr16:67678821-67691472	chr16:67682792-67686240	+	7699	9.40108	5.2646e-48
ENSG00000099797	TECR: trans-2,3-enoyl-CoA reductase	chr19:14627896-14676792	chr19:14627896-14628196	+	5749	7.60213	6.04369e-48
ENSG00000006125	AP2B1: adaptor-related protein complex 2, beta 1 subunit	chr17:33905064-34053436	chr17:33986784-33987140	+	7797	3.95872	6.72546e-48
ENSG00000186976	EFCAB6: EF-hand calcium binding domain 6	chr22:43924623-44208217	chr22:43936008-43936236	-	8562	4.11116	7.52518e-48
ENSG00000039523	FAM65A: family with sequence similarity 65, member A	chr16:67552320-67580691	chr16:67563248-67563992	+	6730	-2.69017	9.24725e-48
ENSG00000167986	DDB1: damage-specific DNA binding protein 1, 127kDa	chr11:61066922-61110068	chr11:61100104-61100308	-	13950	2.07214	1.11164e-47
ENSG00000108298	RPL19: ribosomal protein L19	chr17:37356535-37360980	chr17:37356536-37356996	+	2368	-2.54957	1.22803e-47
ENSG00000224660	SH3BP5-AS1: SH3BP5 antisense RNA 1	chr3:15295690-15306000	chr3:15305802-15306000	+	5733	-5.51804	1.30746e-47
ENSG00000151247	EIF4E: eukaryotic translation initiation factor 4E	chr4:99792834-99851788	chr4:99830832-99831112	-	14067	3.35333	1.37943e-47
ENSG00000167522	ANKRD11: ankyrin repeat domain 11	chr16:89334037-89556969	chr16:89439264-89439544	-	15352	3.12547	1.5586e-47
ENSG00000039319	ZFYVE16: zinc finger, FYVE domain containing 16	chr5:79703831-79775169	chr5:79707464-79707592	+	11461	-4.63511	1.72081e-47
ENSG00000177879	AP3S1: adaptor-related protein complex 3, sigma 1 subunit	chr5:115177177-115249778	chr5:115242520-115242560	+	3198	-17.2865	1.78701e-47
ENSG00000151304	SRFBP1: serum response factor binding protein 1	chr5:121297655-121411265	chr5:121411008-121411264	+	3111	14.093	1.88102e-47
ENSG00000072778	ACADVL: acyl-CoA dehydrogenase, very long chain	chr17:7120443-7128592	chr17:7120443-7120492	+	4865	-13.2475	2.10312e-47
ENSG00000128641	MYO1B: myosin IB	chr2:192109910-192290115	chr2:192265472-192265568	+	9527	-5.04713	2.3357e-47
ENSG00000147044	CASK: calcium/calmodulin-dependent serine protein kinase (MAGUK family)	chrX:41374186-41782716	chrX:41416284-41416352	-	10547	-3.04245	2.76893e-47
ENSG00000185250	PPIL6: peptidylprolyl isomerase (cyclophilin)-like 6	chr6:109711417-109762374	chr6:109761656-109762376	-	4481	4.6632	2.82999e-47
ENSG00000172269	DPAGT1: dolichyl-phosphate (UDP-N-acetylglucosamine) N-acetylglucosaminephosphotransferase 1 (GlcNAc-1-P transferase)	chr11:118967212-118979041	chr11:118977856-118979040	-	5280	-3.1935	2.85823e-47
ENSG00000153234	NR4A2: nuclear receptor subfamily 4, group A, member 2	chr2:157180943-157198860	chr2:157198544-157198864	-	3967	-6.56174	3.92306e-47
ENSG00000120306	CYSTM1: cysteine-rich transmembrane module containing 1	chr5:139554226-139661637	chr5:139661088-139661632	+	2183	-2.35309	4.35982e-47
ENSG00000166848	TERF2IP: telomeric repeat binding factor 2, interacting protein	chr16:75681683-75795770	chr16:75794728-75795768	+	3379	3.56425	5.7414e-47
ENSG00000205707	LYRM5: LYR motif containing 5	chr12:25348149-25362579	chr12:25348640-25349118	+	2466	-2.53214	8.0336e-47
ENSG00000173905	GOLIM4: golgi integral membrane protein 4	chr3:167726464-167813763	chr3:167758576-167758656	-	4647	2.3477	9.2736e-47
ENSG00000116750	UCHL5: ubiquitin carboxyl-terminal hydrolase L5	chr1:192981379-193029237	chr1:193028768-193029232	-	7108	2.33214	9.8347e-47
ENSG00000271147	RP4-769N13.6	chrX:101854439-101969599	chrX:101855848-101855960	+	2711	2.67031	1.08442e-46
ENSG00000080839	RBL1: retinoblastoma-like 1 (p107)	chr20:35624751-35724398	chr20:35695636-35695700	-	5954	-2.08268	1.16112e-46
ENSG00000137101	CD72: CD72 molecule	chr9:35609529-35646807	chr9:35615940-35617244	-	3374	9.03823	1.35533e-46
ENSG00000169862	CTNND2: catenin (cadherin-associated protein), delta 2	chr5:10971951-11904155	chr5:11903165-11903497	-	6863	5.15255	1.65185e-46
ENSG00000116783	TNNI3K: TNNI3 interacting kinase	chr1:74663946-75010112	chr1:74929120-74929232	+	5075	-3.62245	2.04589e-46
ENSG00000160216	AGPAT3: 1-acylglycerol-3-phosphate O-acyltransferase 3	chr21:45285066-45406417	chr21:45323772-45323900	+	11296	4.43141	2.34806e-46
ENSG00000180530	NRIP1: nuclear receptor interacting protein 1	chr21:16333555-16437321	chr21:16374500-16374689	-	7940	-5.34273	2.58863e-46
ENSG00000165609	NUDT5: nudix (nucleoside diphosphate linked moiety X)-type motif 5	chr10:12207323-12238143	chr10:12211720-12212155	-	4969	-2.00265	2.70976e-46
ENSG00000038532	CLEC16A: C-type lectin domain family 16, member A	chr16:11038344-11276046	chr16:11066337-11066416	+	11944	-7.84173	3.25903e-46
ENSG00000115504	EHBP1: EH domain binding protein 1	chr2:62900985-63273622	chr2:63215064-63215172	+	8219	-4.74858	3.28172e-46
ENSG00000147509	RGS20: regulator of G-protein signaling 20	chr8:54764367-54871863	chr8:54826056-54826480	+	3192	7.44312	3.42865e-46
ENSG00000121741	ZMYM2: zinc finger, MYM-type 2	chr13:20532809-20665968	chr13:20642228-20642488	+	11565	2.66701	3.47078e-46
ENSG00000143153	ATP1B1: ATPase, Na+/K+ transporting, beta 1 polypeptide	chr1:169074934-169101960	chr1:169077152-169077408	+	3068	6.02152	3.55395e-46
ENSG00000240758	RP11-155G14.6	chr7:128095990-128109251	chr7:128108896-128109248	+	662	-5.60484	3.5622e-46
ENSG00000158321	AUTS2: autism susceptibility candidate 2	chr7:69063904-70258054	chr7:70159856-70160032	+	10418	3.37408	3.74322e-46
ENSG00000165983	PTER: phosphotriesterase related	chr10:16478941-16555736	chr10:16547018-16547159	+	3998	2.26638	5.47524e-46
ENSG00000156958	GALK2: galactokinase 2	chr15:49447852-49660066	chr15:49462212-49462572	+	5454	2.37817	5.72307e-46
ENSG00000170917	NUDT6: nudix (nucleoside diphosphate linked moiety X)-type motif 6	chr4:123809851-123844123	chr4:123811128-123811240	-	6591	-2.61737	7.4831e-46
ENSG00000164627	KIF6: kinesin family member 6	chr6:39297765-39693181	chr6:39657752-39659640	-	12593	15.7522	8.1911e-46
ENSG00000080503	SMARCA2: SWI/SNF related, matrix associated, actin dependent regulator of chromatin, subfamily a, member 2	chr9:2015341-2193624	chr9:2159813-2159909	+	7132	2.44327	8.66263e-46
ENSG00000137210	TMEM14B: transmembrane protein 14B	chr6:10747991-10852986	chr6:10829239-10829438	+	4815	3.6333	9.29428e-46
ENSG00000140386	SCAPER: S-phase cyclin A-associated protein in the ER	chr15:76640525-77197785	chr15:77089560-77089952	-	11329	4.55688	1.02386e-45
ENSG00000163291	PAQR3: progestin and adipoQ receptor family member III	chr4:79808280-79860592	chr4:79844672-79845104	-	12403	-2.46402	1.25075e-45
ENSG00000265148	BZRAP1-AS1: BZRAP1 antisense RNA 1	chr17:56402810-56493127	chr17:56429096-56429276	+	3601	-3.98938	1.25117e-45
ENSG00000142949	PTPRF: protein tyrosine phosphatase, receptor type, F	chr1:43990857-44089343	chr1:44069280-44069860	+	10719	2.96236	1.26694e-45
ENSG00000245105	A2M-AS1: A2M antisense RNA 1	chr12:9217772-9220651	chr12:9218421-9218656	+	2187	-6.78314	1.43065e-45
ENSG00000112699	GMDS: GDP-mannose 4,6-dehydratase	chr6:1624040-2245926	chr6:2117702-2117790	-	4304	-3.40308	1.49203e-45
ENSG00000162631	NTNG1: netrin G1	chr1:107682628-108026080	chr1:107950304-107953208	+	9165	2.26865	1.51411e-45
ENSG00000163116	STPG2: sperm-tail PG-rich repeat containing 2	chr4:98105243-99064391	chr4:98105240-98108984	-	5836	9.79384	1.56616e-45
ENSG00000111684	LPCAT3: lysophosphatidylcholine acyltransferase 3	chr12:7085347-7125814	chr12:7088756-7089129	-	4724	-2.27168	1.66899e-45
ENSG00000246859	STARD4-AS1: STARD4 antisense RNA 1	chr5:110847923-111075423	chr5:110847920-110848208	+	5647	5.47253	1.74517e-45
ENSG00000259030	FPGT-TNNI3K: FPGT-TNNI3K readthrough	chr1:74663918-75009666	chr1:74929120-74929232	+	9358	-3.79396	1.75202e-45
ENSG00000244242	IFITM10: interferon induced transmembrane protein 10	chr11:1753639-1771821	chr11:1771588-1771821	-	4784	4.75064	1.88691e-45
ENSG00000184313	MROH7: maestro heat-like repeat family member 7	chr1:55107462-55175939	chr1:55144416-55144528	+	9052	3.17284	2.10791e-45
ENSG00000213402	PTPRCAP: protein tyrosine phosphatase, receptor type, C-associated protein	chr11:67202980-67205538	chr11:67205088-67205536	-	1292	-4.02591	2.17852e-45
ENSG00000248751	RP1-130H16.18: Uncharacterized protein	chr22:30681226-30695471	chr22:30684694-30684764	-	2057	2.73896	2.18711e-45
ENSG00000141503	MINK1: misshapen-like kinase 1	chr17:4736682-4801356	chr17:4795696-4795807	+	7817	7.45058	2.19652e-45
ENSG00000108654	DDX5: DEAD (Asp-Glu-Ala-Asp) box helicase 5	chr17:62495733-62504317	chr17:62504176-62504316	-	7319	-4.69168	2.23896e-45
ENSG00000109762	SNX25: sorting nexin 25	chr4:186125390-186291339	chr4:186131232-186131408	+	4567	2.19215	2.55132e-45
ENSG00000139624	CERS5: ceramide synthase 5	chr12:50523574-50561288	chr12:50526744-50527852	-	6235	-3.97345	4.65945e-45
ENSG00000130294	KIF1A: kinesin family member 1A	chr2:241653180-241759725	chr2:241696736-241697008	-	12357	-4.09966	5.51467e-45
ENSG00000065989	PDE4A: phosphodiesterase 4A, cAMP-specific	chr19:10527448-10580305	chr19:10559755-10559826	+	6644	12.3889	6.12952e-45
ENSG00000198168	SVIP: small VCP/p97-interacting protein	chr11:22835344-22851845	chr11:22835344-22835612	-	5263	2.40523	9.51754e-45
ENSG00000137497	NUMA1: nuclear mitotic apparatus protein 1	chr11:71713909-71791739	chr11:71723304-71723488	-	15212	4.44501	9.86287e-45
ENSG00000067798	NAV3: neuron navigator 3	chr12:78224684-78606790	chr12:78334864-78334912	+	11179	-3.30987	1.06579e-44
ENSG00000218336	TENM3: teneurin transmembrane protein 3	chr4:183065139-183724177	chr4:183245104-183245408	+	11983	-4.73346	2.05945e-44
ENSG00000141068	KSR1: kinase suppressor of ras 1	chr17:25783669-25953461	chr17:25948060-25948300	+	11817	-2.67309	2.21099e-44
ENSG00000077684	JADE1: jade family PHD finger 1	chr4:129730778-129796379	chr4:129731072-129731544	+	9110	-2.89534	2.34875e-44
ENSG00000155754	ALS2CR11: amyotrophic lateral sclerosis 2 (juvenile) chromosome region, candidate 11	chr2:202352147-202483901	chr2:202483616-202483904	-	6815	8.64293	2.43666e-44
ENSG00000179715	PCED1B: PC-esterase domain containing 1B	chr12:47473385-47630443	chr12:47473384-47473508	+	2616	-10.744	2.46295e-44
ENSG00000236782	RP11-96L14.7	chr1:26496437-26498312	chr1:26497646-26497864	-	1290	-10.6068	2.58854e-44
ENSG00000154723	ATP5J: ATP synthase, H+ transporting, mitochondrial Fo complex, subunit F6	chr21:27088814-27107984	chr21:27088814-27088872	-	2043	3.52937	2.76363e-44
ENSG00000161040	FBXL13: F-box and leucine-rich repeat protein 13	chr7:102453307-102715286	chr7:102566720-102566824	-	4319	-3.60319	2.81656e-44
ENSG00000149357	LAMTOR1: late endosomal/lysosomal adaptor, MAPK and MTOR activator 1	chr11:71796940-71814433	chr11:71805480-71805824	-	2778	-4.60353	2.86571e-44
ENSG00000158467	AHCYL2: adenosylhomocysteinase-like 2	chr7:128864863-129070052	chr7:128864864-128865280	+	6899	2.17575	2.89769e-44
ENSG00000132199	ENOSF1: enolase superfamily member 1	chr18:670323-712676	chr18:712359-712676	-	10616	2.43918	3.1627e-44
ENSG00000155085	AK9: adenylate kinase 9	chr6:109814058-110012420	chr6:109814056-109814776	-	10098	4.74346	3.27326e-44
ENSG00000179604	CDC42EP4: CDC42 effector protein (Rho GTPase binding) 4	chr17:71279762-71308314	chr17:71282848-71282992	-	5007	-13.6687	3.4398e-44
ENSG00000160753	RUSC1: RUN and SH3 domain containing 1	chr1:155290686-155300905	chr1:155293728-155294736	+	5427	2.3256	3.50977e-44
ENSG00000064042	LIMCH1: LIM and calponin homology domains 1	chr4:41361623-41702061	chr4:41614724-41615120	+	10862	7.93928	5.55149e-44
ENSG00000135414	GDF11: growth differentiation factor 11	chr12:56137063-56150911	chr12:56150796-56150912	+	3846	-4.61237	5.59956e-44
ENSG00000157470	FAM81A: family with sequence similarity 81, member A	chr15:59664891-59815748	chr15:59664892-59664976	+	5578	19.2158	7.95199e-44
ENSG00000100865	CINP: cyclin-dependent kinase 2 interacting protein	chr14:102808955-102829253	chr14:102808952-102809064	-	3528	-2.05312	9.44857e-44
ENSG00000171603	CLSTN1: calsyntenin 1	chr1:9789083-9884584	chr1:9883700-9884584	-	5559	2.08846	1.06454e-43
ENSG00000100852	ARHGAP5: Rho GTPase activating protein 5	chr14:32545319-32628934	chr14:32545320-32545424	+	10887	3.15354	1.11203e-43
ENSG00000128656	CHN1: chimerin 1	chr2:175664090-175870097	chr2:175809616-175809664	-	4971	-2.49303	1.12318e-43
ENSG00000157600	TMEM164: transmembrane protein 164	chrX:109245858-109425962	chrX:109425536-109425960	+	6583	-6.64606	1.16871e-43
ENSG00000140153	WDR20: WD repeat domain 20	chr14:102605839-102691184	chr14:102659800-102659848	+	7328	2.44493	1.48933e-43
ENSG00000113163	COL4A3BP: collagen, type IV, alpha 3 (Goodpasture antigen) binding protein	chr5:74664310-74807963	chr5:74695136-74695216	-	8697	-7.76556	1.50739e-43
ENSG00000166546	BEAN1: brain expressed, associated with NEDD4, 1	chr16:66461199-66527432	chr16:66516780-66519408	+	7165	10.8196	1.63141e-43
ENSG00000173715	C11orf80: chromosome 11 open reading frame 80	chr11:66511921-66610987	chr11:66529548-66529920	+	3953	-3.48066	1.7159e-43
ENSG00000213999	MEF2B: myocyte enhancer factor 2B	chr19:19256376-19303400	chr19:19291494-19291570	-	2724	4.61362	2.12209e-43
ENSG00000254413	CHKB-CPT1B: CHKB-CPT1B readthrough (NMD candidate)	chr22:51007297-51021394	chr22:51016976-51017088	-	5022	-2.36001	3.94764e-43
ENSG00000133424	LARGE: like-glycosyltransferase	chr22:33558211-34318829	chr22:33558212-33562816	-	10687	3.84027	4.66132e-43
ENSG00000179818	PCBP1-AS1: PCBP1 antisense RNA 1	chr2:70189394-70315978	chr2:70223816-70224016	-	13515	-2.77942	6.3924e-43
ENSG00000113231	PDE8B: phosphodiesterase 8B	chr5:76506273-76725632	chr5:76703208-76703280	+	6944	2.0643	7.9077e-43
ENSG00000186480	INSIG1: insulin induced gene 1	chr7:155089485-155101945	chr7:155095536-155095600	+	3650	2.89887	7.96967e-43
ENSG00000221947	XKR9: XK, Kell blood group complex subunit-related family, member 9	chr8:71581599-71702606	chr8:71646032-71648176	+	3905	5.336	8.53333e-43
ENSG00000149557	FEZ1: fasciculation and elongation protein zeta 1 (zygin I)	chr11:125315645-125366213	chr11:125322232-125323824	-	5932	2.13698	8.68457e-43
ENSG00000181090	EHMT1: euchromatic histone-lysine N-methyltransferase 1	chr9:140513443-140764468	chr9:140759136-140764464	+	15257	-3.06057	9.43928e-43
ENSG00000118292	C1orf54: chromosome 1 open reading frame 54	chr1:150240599-150253327	chr1:150253248-150253328	+	1351	2.50212	9.77435e-43
ENSG00000163399	ATP1A1: ATPase, Na+/K+ transporting, alpha 1 polypeptide	chr1:116915289-116952883	chr1:116916488-116916864	+	7261	2.22905	1.16239e-42
ENSG00000101040	ZMYND8: zinc finger, MYND-type containing 8	chr20:45837858-45985567	chr20:45841288-45841368	-	7684	4.81023	1.34648e-42
ENSG00000167615	LENG8: leukocyte receptor cluster (LRC) member 8	chr19:54960064-54973217	chr19:54962464-54962560	+	6470	2.19437	1.37432e-42
ENSG00000135773	CAPN9: calpain 9	chr1:230883129-230937749	chr1:230937312-230937744	+	2593	13.8202	1.67187e-42
ENSG00000124813	RUNX2: runt-related transcription factor 2	chr6:45295893-45632086	chr6:45295892-45296520	+	8191	-6.67975	1.75106e-42
ENSG00000183653	GRIK1-AS2: GRIK1 antisense RNA 2	chr21:30968359-31003067	chr21:31002858-31003068	+	1073	15.8561	1.90012e-42
ENSG00000163110	PDLIM5: PDZ and LIM domain 5	chr4:95373036-95589377	chr4:95532216-95532352	+	11115	-4.52953	2.00183e-42
ENSG00000097021	ACOT7: acyl-CoA thioesterase 7	chr1:6324328-6454451	chr1:6445553-6445873	-	4892	6.3328	2.02514e-42
ENSG00000180104	EXOC3: exocyst complex component 3	chr5:443272-472052	chr5:469904-470102	+	8182	-3.89519	2.57829e-42
ENSG00000125257	ABCC4: ATP-binding cassette, sub-family C (CFTR/MRP), member 4	chr13:95672082-95953687	chr13:95672080-95673936	-	8072	2.23262	2.86446e-42
ENSG00000105655	ISYNA1: inositol-3-phosphate synthase 1	chr19:18545197-18549111	chr19:18548408-18549112	-	3284	2.10734	3.0504e-42
ENSG00000103202	NME4: NME/NM23 nucleoside diphosphate kinase 4	chr16:446724-460367	chr16:456684-456777	+	3663	-4.78491	3.3191e-42
ENSG00000009307	CSDE1: cold shock domain containing E1, RNA-binding	chr1:115259533-115301297	chr1:115284144-115284296	-	5755	-2.80151	3.92314e-42
ENSG00000134825	TMEM258: transmembrane protein 258	chr11:61535972-61560274	chr11:61541448-61541620	-	3068	10.2089	4.03211e-42
ENSG00000133805	AMPD3: adenosine monophosphate deaminase 3	chr11:10329859-10529126	chr11:10329859-10330220	+	6793	19.5504	5.45454e-42
ENSG00000198198	SZT2: seizure threshold 2 homolog (mouse)	chr1:43855552-43918321	chr1:43877660-43878464	+	17331	2.64419	5.4692e-42
ENSG00000070159	PTPN3: protein tyrosine phosphatase, non-receptor type 3	chr9:112137745-112260590	chr9:112211088-112213664	-	10071	3.91892	7.63238e-42
ENSG00000117697	NSL1: NSL1, MIS12 kinetochore complex component	chr1:212899494-212965124	chr1:212899488-212900528	-	4091	-3.80567	8.585e-42
ENSG00000169057	MECP2: methyl CpG binding protein 2 (Rett syndrome)	chrX:153287023-153363212	chrX:153313968-153314928	-	12556	3.27001	8.96867e-42
ENSG00000198929	NOS1AP: nitric oxide synthase 1 (neuronal) adaptor protein	chr1:162039563-162353321	chr1:162351680-162352000	+	8449	3.07996	9.63964e-42
ENSG00000138757	G3BP2: GTPase activating protein (SH3 domain) binding protein 2	chr4:76567965-76649709	chr4:76649240-76649360	-	7178	-3.641	9.99979e-42
ENSG00000197555	SIPA1L1: signal-induced proliferation-associated 1 like 1	chr14:71787165-72207946	chr14:72053000-72053648	+	12412	3.08994	1.07863e-41
ENSG00000142530	FAM71E1: family with sequence similarity 71, member E1	chr19:50970041-50980010	chr19:50970040-50970212	-	1566	-3.64615	1.1181e-41
ENSG00000128617	OPN1SW: opsin 1 (cone pigments), short-wave-sensitive	chr7:128412544-128415844	chr7:128412544-128412712	-	1096	2.71787	1.1984e-41
ENSG00000066629	EML1: echinoderm microtubule associated protein like 1	chr14:100204029-100408397	chr14:100239288-100240352	+	8899	-12.758	1.21809e-41
ENSG00000136754	ABI1: abl-interactor 1	chr10:27035521-27150016	chr10:27052808-27052888	-	4236	-3.10277	1.24569e-41
ENSG00000144579	CTDSP1: CTD (carboxy-terminal domain, RNA polymerase II, polypeptide A) small phosphatase 1	chr2:219262978-219270664	chr2:219263056-219263200	+	4727	-6.49306	1.27216e-41
ENSG00000171953	ATPAF2: ATP synthase mitochondrial F1 complex assembly factor 2	chr17:17880722-17942523	chr17:17880722-17881290	-	5564	-2.34798	1.30741e-41
ENSG00000040341	STAU2: staufen double-stranded RNA binding protein 2	chr8:74332603-74659943	chr8:74584416-74584664	-	8998	3.08993	1.3642e-41
ENSG00000144619	CNTN4: contactin 4	chr3:2140496-3099645	chr3:2140496-2140662	+	9130	6.05469	1.7601e-41
ENSG00000258728	GALT: Uncharacterized protein	chr9:34646641-34657110	chr9:34656736-34656904	+	902	2.28085	1.79331e-41
ENSG00000099139	PCSK5: proprotein convertase subtilisin/kexin type 5	chr9:78505559-78977255	chr9:78686640-78686816	+	12705	-2.05196	1.93664e-41
ENSG00000151835	SACS: spastic ataxia of Charlevoix-Saguenay (sacsin)	chr13:23902964-24007841	chr13:23985358-23985880	-	15880	-3.91183	2.39273e-41
ENSG00000113396	SLC27A6: solute carrier family 27 (fatty acid transporter), member 6	chr5:127873705-128369335	chr5:127873704-127873760	+	3493	31.42	3.93548e-41
ENSG00000143443	C1orf56: chromosome 1 open reading frame 56	chr1:151020215-151024462	chr1:151022048-151022192	+	2331	-3.23663	4.19536e-41
ENSG00000138050	THUMPD2: THUMP domain containing 2	chr2:39963199-40006407	chr2:39983028-39983100	-	3823	2.07188	4.45505e-41
ENSG00000129295	LRRC6: leucine rich repeat containing 6	chr8:133584319-133687838	chr8:133655616-133655936	-	2622	-4.82855	5.46241e-41
ENSG00000126216	TUBGCP3: tubulin, gamma complex associated protein 3	chr13:113139324-113242481	chr13:113242216-113242480	-	5863	2.39401	5.47894e-41
ENSG00000164329	PAPD4: PAP associated domain containing 4	chr5:78907942-78982471	chr5:78910896-78910984	+	5508	2.25002	5.55301e-41
ENSG00000175471	MCTP1: multiple C2 domains, transmembrane 1	chr5:94039445-94620279	chr5:94253600-94253680	-	12089	7.17953	5.75372e-41
ENSG00000130779	CLIP1: CAP-GLY domain containing linker protein 1	chr12:122755978-122907179	chr12:122831920-122832024	-	16293	-4.33453	6.16252e-41
ENSG00000127564	PKMYT1: protein kinase, membrane associated tyrosine/threonine 1	chr16:3018024-3030540	chr16:3018024-3018516	-	5034	-4.15684	6.84004e-41
ENSG00000135596	MICAL1: microtubule associated monooxygenase, calponin and LIM domain containing 1	chr6:109765264-109787171	chr6:109786864-109787168	-	7056	-2.47	6.97963e-41
ENSG00000088808	PPP1R13B: protein phosphatase 1, regulatory subunit 13B	chr14:104200088-104313927	chr14:104230200-104230816	-	9031	2.64736	7.33292e-41
ENSG00000050748	MAPK9: mitogen-activated protein kinase 9	chr5:179660142-179719099	chr5:179718848-179719104	-	8955	3.21476	7.39575e-41
ENSG00000060982	BCAT1: branched chain amino-acid transaminase 1, cytosolic	chr12:24964294-25102393	chr12:25055880-25056008	-	10372	-4.4361	7.48909e-41
ENSG00000106571	GLI3: GLI family zinc finger 3	chr7:42000547-42277469	chr7:42065796-42066012	-	9239	-3.72423	7.99873e-41
ENSG00000065613	SLK: STE20-like kinase	chr10:105726958-105788991	chr10:105770576-105770664	+	7974	-11.8047	8.43183e-41
ENSG00000033627	ATP6V0A1: ATPase, H+ transporting, lysosomal V0 subunit a1	chr17:40610861-40674629	chr17:40660588-40660608	+	10968	-12.896	9.06078e-41
ENSG00000011021	CLCN6: chloride channel, voltage-sensitive 6	chr1:11866206-11903201	chr1:11889905-11890327	+	6884	8.64171	9.25225e-41
ENSG00000173406	DAB1: Dab, reelin signal transducer, homolog 1 (Drosophila)	chr1:57460450-59012406	chr1:57480556-57481104	-	7846	-2.93527	9.81875e-41
ENSG00000198948	MFAP3L: microfibrillar-associated protein 3-like	chr4:170907747-170954182	chr4:170948016-170948368	-	8741	3.37931	1.17598e-40
ENSG00000187951	ARHGAP11B: Rho GTPase activating protein 11B	chr15:30916696-31065196	chr15:30917556-30919152	+	9184	7.12564	1.19535e-40
ENSG00000135439	AGAP2: ArfGAP with GTPase domain, ankyrin repeat and PH domain 2	chr12:58118979-58135940	chr12:58130860-58132028	-	5292	-7.20842	1.2088e-40
ENSG00000114779	ABHD14B: abhydrolase domain containing 14B	chr3:52002525-52017425	chr3:52004620-52004648	-	3161	-6.17007	1.24853e-40
ENSG00000144366	GULP1: GULP, engulfment adaptor PTB domain containing 1	chr2:189156395-189460653	chr2:189447072-189447296	+	11974	-4.64897	1.38657e-40
ENSG00000156475	PPP2R2B: protein phosphatase 2, regulatory subunit B, beta	chr5:145967935-146464347	chr5:146460624-146461056	-	6089	24.4839	1.44219e-40
ENSG00000257065	RP3-468K18.5	chr6:144128228-144165754	chr6:144165616-144165760	+	762	-4.29713	1.63414e-40
ENSG00000085224	ATRX: alpha thalassemia/mental retardation syndrome X-linked	chrX:76760355-77041702	chrX:76871720-76871976	-	12224	2.41854	1.71429e-40
ENSG00000104643	MTMR9: myotubularin related protein 9	chr8:11141924-11185646	chr8:11155408-11155460	+	8795	2.44314	1.87046e-40
ENSG00000196581	AJAP1: adherens junctions associated protein 1	chr1:4714791-4852594	chr1:4714791-4715514	+	12405	4.44472	1.89656e-40
ENSG00000126005	MMP24-AS1: MMP24 antisense RNA 1	chr20:33804264-33865934	chr20:33863960-33864116	-	3983	-9.60604	2.16697e-40
ENSG00000101445	PPP1R16B: protein phosphatase 1, regulatory subunit 16B	chr20:37434347-37551667	chr20:37534612-37534736	+	6400	2.50706	2.39399e-40
ENSG00000115556	PLCD4: phospholipase C, delta 4	chr2:219472487-219501907	chr2:219498112-219498208	+	5867	13.1075	2.54207e-40
ENSG00000164506	STXBP5: syntaxin binding protein 5 (tomosyn)	chr6:147525560-147706866	chr6:147660480-147660512	+	5853	6.2419	2.74447e-40
ENSG00000105583	WDR83OS: WD repeat domain 83 opposite strand	chr19:12778884-12782170	chr19:12780167-12782170	-	2656	-2.00507	3.14532e-40
ENSG00000075391	RASAL2: RAS protein activator like 2	chr1:178062863-178448644	chr1:178439824-178439856	+	11818	-7.04266	4.1053e-40
ENSG00000126603	GLIS2: GLIS family zinc finger 2	chr16:4364761-4389598	chr16:4385275-4385394	+	4469	2.07371	5.91105e-40
ENSG00000147403	RPL10: ribosomal protein L10	chrX:153618314-153637504	chrX:153625488-153625712	+	4825	-3.00466	6.58535e-40
ENSG00000236144	AD000090.2	chr19:36031639-36036931	chr19:36036840-36036932	-	4859	-2.20911	8.10824e-40
ENSG00000168758	SEMA4C: sema domain, immunoglobulin domain (Ig), transmembrane domain (TM) and short cytoplasmic domain, (semaphorin) 4C	chr2:97525452-97536494	chr2:97533512-97533664	-	6157	2.27727	8.98312e-40
ENSG00000184465	WDR27: WD repeat domain 27	chr6:169857306-170102159	chr6:170066512-170066752	-	10259	2.85837	1.08973e-39
ENSG00000135541	AHI1: Abelson helper integration site 1	chr6:135604669-135818914	chr6:135708928-135709168	-	8703	3.29512	1.20906e-39
ENSG00000171298	GAA: glucosidase, alpha; acid	chr17:78075354-78093678	chr17:78075504-78076528	+	5156	-3.84232	1.21481e-39
ENSG00000135709	KIAA0513: KIAA0513	chr16:85061374-85127836	chr16:85061376-85061464	+	8819	8.46211	1.29761e-39
ENSG00000256646	PSMA2: Proteasome subunit alpha type-2	chr7:42948871-42971773	chr7:42951512-42952152	-	3068	-2.10671	1.37489e-39
ENSG00000128708	HAT1: histone acetyltransferase 1	chr2:172778957-172848599	chr2:172779120-172781440	+	6792	-2.63144	1.40681e-39
ENSG00000108848	LUC7L3: LUC7-like 3 (S. cerevisiae)	chr17:48796904-48833574	chr17:48801180-48801328	+	8151	2.46798	1.50521e-39
ENSG00000232973	CYP1B1-AS1: CYP1B1 antisense RNA 1	chr2:38302790-38408997	chr2:38358652-38358760	+	4138	-6.41974	1.72266e-39
ENSG00000174473	GALNTL6: UDP-N-acetyl-alpha-D-galactosamine:polypeptide N-acetylgalactosaminyltransferase-like 6	chr4:172733404-173962710	chr4:172737152-172737504	+	9241	4.65376	1.75102e-39
ENSG00000108924	HLF: hepatic leukemia factor	chr17:53342372-53402426	chr17:53361060-53361312	+	6602	4.65711	1.75818e-39
ENSG00000197070	ARRDC1: arrestin domain containing 1	chr9:140500105-140509812	chr9:140500112-140500288	+	3821	2.90591	1.99175e-39
ENSG00000269590	CTD-2192J16.24: Uncharacterized protein	chr19:12775641-12780211	chr19:12780167-12780211	-	585	-2.69833	2.10183e-39
ENSG00000010610	CD4: CD4 molecule	chr12:6896023-6929974	chr12:6926295-6926496	+	4583	4.61185	2.49933e-39
ENSG00000013375	PGM3: phosphoglucomutase 3	chr6:83870868-83903655	chr6:83900904-83901040	-	7331	3.14185	2.53553e-39
ENSG00000107643	MAPK8: mitogen-activated protein kinase 8	chr10:49514697-49647403	chr10:49632128-49632200	+	9613	-6.31298	2.58531e-39
ENSG00000271793	RP11-321N4.5	chr6:86267695-86324952	chr6:86322552-86322640	-	835	2.03221	2.73154e-39
ENSG00000114547	ROPN1B: rhophilin associated tail protein 1B	chr3:125687986-125702297	chr3:125690888-125692696	+	4048	-4.8028	2.84681e-39
ENSG00000180879	SSR4: signal sequence receptor, delta	chrX:153058970-153063960	chrX:153058976-153060032	+	4590	-3.80026	3.22292e-39
ENSG00000048991	R3HDM1: R3H domain containing 1	chr2:136289024-136482840	chr2:136399104-136399360	+	7898	-3.59736	4.20844e-39
ENSG00000266978	CTD-2369P2.5	chr19:10362943-10395784	chr19:10395643-10395784	-	918	4.78544	4.29759e-39
ENSG00000135127	CCDC64: coiled-coil domain containing 64	chr12:120427672-120532298	chr12:120430224-120430520	+	4793	4.23941	4.30708e-39
ENSG00000189171	S100A13: S100 calcium binding protein A13	chr1:153591262-153606568	chr1:153602928-153603136	-	2558	-2.86998	7.38489e-39
ENSG00000007168	PAFAH1B1: platelet-activating factor acetylhydrolase 1b, regulatory subunit 1 (45kDa)	chr17:2496503-2588909	chr17:2584137-2584424	+	8127	4.12647	7.6671e-39
ENSG00000041988	THAP3: THAP domain containing, apoptosis associated protein 3	chr1:6684925-6695646	chr1:6690347-6690413	+	4072	2.08073	7.94574e-39
ENSG00000144401	METTL21A: methyltransferase like 21A	chr2:208445354-208490652	chr2:208445360-208445728	-	6798	-2.4237	8.19041e-39
ENSG00000042781	USH2A: Usher syndrome 2A (autosomal recessive, mild)	chr1:215796235-216596738	chr1:215940016-215940128	-	20584	2.94249	9.91896e-39
ENSG00000176463	SLCO3A1: solute carrier organic anion transporter family, member 3A1	chr15:92396924-92715665	chr15:92714104-92715664	+	9435	-4.24074	1.01502e-38
ENSG00000174606	ANGEL2: angel homolog 2 (Drosophila)	chr1:213165523-213189168	chr1:213184544-213184800	-	7349	-5.7201	1.21022e-38
ENSG00000115904	SOS1: son of sevenless homolog 1 (Drosophila)	chr2:39208536-39351486	chr2:39216408-39216456	-	9350	3.59654	1.31698e-38
ENSG00000010318	PHF7: PHD finger protein 7	chr3:52444672-52457657	chr3:52457104-52457656	+	3367	10.0331	1.35073e-38
ENSG00000139220	PPFIA2: protein tyrosine phosphatase, receptor type, f polypeptide (PTPRF), interacting protein (liprin), alpha 2	chr12:81652044-82153332	chr12:81652048-81653440	-	8300	2.30128	1.41079e-38
ENSG00000119509	INVS: inversin	chr9:102861537-103063282	chr9:102863584-102864296	+	6241	-3.21805	1.51728e-38
ENSG00000248235	AC037459.4: Uncharacterized protein	chr8:22446786-22459597	chr8:22459484-22459596	+	1198	-2.34654	1.93207e-38
ENSG00000164116	GUCY1A3: guanylate cyclase 1, soluble, alpha 3	chr4:156587862-156653501	chr4:156587856-156588368	+	5766	2.28692	2.00147e-38
ENSG00000157077	ZFYVE9: zinc finger, FYVE domain containing 9	chr1:52608045-52812358	chr1:52732328-52732504	+	5529	2.55006	2.2394e-38
ENSG00000255275	RP13-279N23.2	chr1:19175766-19247615	chr1:19235032-19235160	-	4369	-2.27664	2.25646e-38
ENSG00000103034	NDRG4: NDRG family member 4	chr16:58496749-58547532	chr16:58528868-58528912	+	9647	6.17295	2.36173e-38
ENSG00000197748	WDR96: WD repeat domain 96	chr10:105889645-105992120	chr10:105956608-105956688	-	7184	4.24779	2.41374e-38
ENSG00000154222	CC2D1B: coiled-coil and C2 domain containing 1B	chr1:52811394-52831865	chr1:52811392-52811876	-	7491	-3.10856	2.41481e-38
ENSG00000105953	OGDH: oxoglutarate (alpha-ketoglutarate) dehydrogenase (lipoamide)	chr7:44646170-44748665	chr7:44695916-44695960	+	5209	-8.82799	2.43247e-38
ENSG00000066855	MTFR1: mitochondrial fission regulator 1	chr8:66556968-66683496	chr8:66637552-66637836	+	4629	2.01979	2.51388e-38
ENSG00000085998	POMGNT1: protein O-linked mannose N-acetylglucosaminyltransferase 1 (beta 1,2-)	chr1:46654353-46685977	chr1:46685376-46685976	-	6366	3.57771	2.79808e-38
ENSG00000101901	ALG13: ALG13, UDP-N-acetylglucosaminyltransferase subunit	chrX:110909042-111003877	chrX:110973624-110973656	+	6764	-2.69495	2.88574e-38
ENSG00000141367	CLTC: clathrin, heavy chain (Hc)	chr17:57697218-57773671	chr17:57748344-57748496	+	11021	3.22791	4.47976e-38
ENSG00000153774	CFDP1: craniofacial development protein 1	chr16:75327595-75467383	chr16:75335656-75335800	-	3230	2.54697	4.82194e-38
ENSG00000196975	ANXA4: annexin A4	chr2:69871556-70053596	chr2:69947904-69948000	+	9946	-3.32743	4.87279e-38
ENSG00000115355	CCDC88A: coiled-coil domain containing 88A	chr2:55514977-55647057	chr2:55540964-55541260	-	14537	2.01275	4.93024e-38
ENSG00000148660	CAMK2G: calcium/calmodulin-dependent protein kinase II gamma	chr10:75572258-75634343	chr10:75577968-75578656	-	6770	4.0577	5.38977e-38
ENSG00000116745	RPE65: retinal pigment epithelium-specific protein 65kDa	chr1:68894504-68915642	chr1:68915576-68915640	-	2610	-6.0095	5.53295e-38
ENSG00000087903	RFX2: regulatory factor X, 2 (influences HLA class II expression)	chr19:5993174-6199583	chr19:6189738-6192064	-	9094	-4.49175	5.66255e-38
ENSG00000119950	MXI1: MAX interactor 1, dimerization protein	chr10:111967362-112047123	chr10:111967360-111967840	+	4607	-3.37363	6.02262e-38
ENSG00000102755	FLT1: fms-related tyrosine kinase 1	chr13:28874488-29069265	chr13:28942232-28942800	-	8072	-16.9791	6.22397e-38
ENSG00000124593	PRICKLE4: prickle homolog 4 (Drosophila)	chr6:41748086-41757879	chr6:41751200-41751976	+	4731	3.81947	7.8558e-38
ENSG00000087884	AAMDC: adipogenesis associated, Mth938 domain containing	chr11:77532154-77629478	chr11:77611616-77611832	+	1943	-4.29833	8.24596e-38
ENSG00000231419	LINC00689: long intergenic non-protein coding RNA 689	chr7:158799212-158822886	chr7:158809152-158810336	+	9158	5.92277	8.92172e-38
ENSG00000128915	NARG2: NMDA receptor regulated 2	chr15:60711807-60771359	chr15:60771200-60771360	-	16010	2.52182	9.04875e-38
ENSG00000173068	BNC2: basonuclin 2	chr9:16409500-16870841	chr9:16738357-16738483	-	14812	-2.47779	1.18561e-37
ENSG00000138606	SHF: Src homology 2 domain containing F	chr15:45459411-45493373	chr15:45465772-45465912	-	4894	-12.5607	1.20451e-37
ENSG00000271723	MROH7-TTC4: MROH7-TTC4 readthrough (NMD candidate)	chr1:55107458-55207981	chr1:55144416-55144528	+	7090	3.53436	1.46596e-37
ENSG00000133657	ATP13A3: ATPase type 13A3	chr3:194123400-194219093	chr3:194218576-194219088	-	10099	-4.21918	1.47605e-37
ENSG00000079950	STX7: syntaxin 7	chr6:132767005-132834337	chr6:132782848-132783000	-	16387	2.996	1.48428e-37
ENSG00000242193	RP11-568K15.1	chr1:177975270-178007085	chr1:177993536-177993616	-	5564	-3.95514	1.57657e-37
ENSG00000198001	IRAK4: interleukin-1 receptor-associated kinase 4	chr12:44152746-44183346	chr12:44152744-44153396	+	5629	-3.56699	1.59264e-37
ENSG00000146414	SHPRH: SNF2 histone linker PHD RING helicase, E3 ubiquitin protein ligase	chr6:146185380-146285559	chr6:146284864-146285232	-	17636	2.21537	1.66581e-37
ENSG00000149294	NCAM1: neural cell adhesion molecule 1	chr11:112831996-113149158	chr11:113143656-113144472	+	12768	-5.65544	1.83076e-37
ENSG00000139725	RHOF: ras homolog family member F (in filopodia)	chr12:122215663-122241309	chr12:122237752-122238584	-	6177	2.001	1.85346e-37
ENSG00000126858	RHOT1: ras homolog family member T1	chr17:30469472-30580393	chr17:30548068-30548204	+	6372	2.20659	2.02124e-37
ENSG00000166435	XRRA1: X-ray radiation resistance associated 1	chr11:74518783-74660245	chr11:74638432-74638536	-	9086	-3.06954	2.14643e-37
ENSG00000135315	KIAA1009: KIAA1009	chr6:84833959-84937353	chr6:84928816-84928928	-	5418	2.1076	2.20429e-37
ENSG00000149179	C11orf49: chromosome 11 open reading frame 49	chr11:46958239-47185936	chr11:47158864-47159112	+	5671	3.56302	2.32341e-37
ENSG00000242173	ARHGDIG: Rho GDP dissociation inhibitor (GDI) gamma	chr16:318725-333003	chr16:321880-322182	+	2422	3.02507	2.41662e-37
ENSG00000100523	DDHD1: DDHD domain containing 1	chr14:53510685-53620000	chr14:53518560-53518644	-	10721	6.23583	2.62558e-37
ENSG00000231999	RP5-1007M22.2	chr1:90048799-90098453	chr1:90097432-90097768	-	2088	3.19725	2.67307e-37
ENSG00000131089	ARHGEF9: Cdc42 guanine nucleotide exchange factor (GEF) 9	chrX:62854846-63005426	chrX:62921368-62921520	-	6673	4.07346	2.73321e-37
ENSG00000122497	NBPF14: neuroblastoma breakpoint family, member 14	chr1:148003641-148025863	chr1:148015616-148015792	-	3704	2.98557	3.52906e-37
ENSG00000120910	PPP3CC: protein phosphatase 3, catalytic subunit, gamma isozyme	chr8:22298331-22398652	chr8:22388814-22388840	+	2896	-3.16473	4.24694e-37
ENSG00000100399	CHADL: chondroadherin-like	chr22:41625516-41636938	chr22:41635448-41635624	-	2596	2.7848	4.31204e-37
ENSG00000082458	DLG3: discs, large homolog 3 (Drosophila)	chrX:69664710-69725337	chrX:69672152-69672608	+	7841	4.67878	4.33541e-37
ENSG00000100592	DAAM1: dishevelled associated activator of morphogenesis 1	chr14:59655363-59838123	chr14:59805104-59805132	+	10712	-13.6858	4.88596e-37
ENSG00000079459	FDFT1: farnesyl-diphosphate farnesyltransferase 1	chr8:11653081-11696818	chr8:11653081-11653520	+	5202	-3.72903	4.89379e-37
ENSG00000198919	DZIP3: DAZ interacting zinc finger protein 3	chr3:108308528-108413693	chr3:108308528-108308688	+	6972	2.09136	5.91649e-37
ENSG00000257621	RP11-349A22.5	chr14:58732082-58764852	chr14:58759784-58759856	-	7409	-3.88164	8.23311e-37
ENSG00000162994	CLHC1: clathrin heavy chain linker domain containing 1	chr2:55401926-55459699	chr2:55459140-55459296	-	4398	3.39806	8.61195e-37
ENSG00000187231	SESTD1: SEC14 and spectrin domains 1	chr2:179966418-180129517	chr2:180129232-180129520	-	11349	2.30682	9.17018e-37
ENSG00000164258	NDUFS4: NADH dehydrogenase (ubiquinone) Fe-S protein 4, 18kDa (NADH-coenzyme Q reductase)	chr5:52856462-52979168	chr5:52900552-52900724	+	1174	-4.12052	1.62152e-36
ENSG00000128891	C15orf57: chromosome 15 open reading frame 57	chr15:40820881-40857256	chr15:40826540-40831552	-	8648	-2.44864	1.78012e-36
ENSG00000120875	DUSP4: dual specificity phosphatase 4	chr8:29190580-29208185	chr8:29202886-29203592	-	7257	3.59356	2.00784e-36
ENSG00000058668	ATP2B4: ATPase, Ca++ transporting, plasma membrane 4	chr1:203595688-203713209	chr1:203702352-203702752	+	9721	-3.97277	2.01438e-36
ENSG00000172530	BANP: BTG3 associated nuclear protein	chr16:87982849-88110924	chr16:87990176-87990672	+	7679	4.00164	2.36022e-36
ENSG00000020181	GPR124: G protein-coupled receptor 124	chr8:37641708-37702414	chr8:37654424-37655052	+	7061	2.35544	2.70874e-36
ENSG00000079691	LRRC16A: leucine rich repeat containing 16A	chr6:25279305-25620758	chr6:25612968-25613114	+	6881	-3.51459	2.91927e-36
ENSG00000196531	NACA: nascent polypeptide-associated complex alpha subunit	chr12:57106211-57125412	chr12:57125272-57125412	-	10008	-6.41751	3.05154e-36
ENSG00000152556	PFKM: phosphofructokinase, muscle	chr12:48498921-48540187	chr12:48499692-48500096	+	7284	5.02388	3.30159e-36
ENSG00000023171	GRAMD1B: GRAM domain containing 1B	chr11:123396343-123498482	chr11:123396344-123396880	+	9770	-2.97432	3.3376e-36
ENSG00000101489	CELF4: CUGBP, Elav-like family member 4	chr18:34823009-35146000	chr18:34827148-34827232	-	6532	28.5901	3.96441e-36
ENSG00000151692	RNF144A: ring finger protein 144A	chr2:7057522-7208417	chr2:7164499-7164647	+	6473	-2.25533	5.28465e-36
ENSG00000231312	AC007246.3	chr2:39663777-39892483	chr2:39701668-39701900	+	6741	3.43906	5.37449e-36
ENSG00000135298	BAI3: brain-specific angiogenesis inhibitor 3	chr6:69345258-70099403	chr6:70064128-70064224	+	6579	-2.43825	5.49146e-36
ENSG00000108375	RNF43: ring finger protein 43	chr17:56429860-56494956	chr17:56440512-56440768	-	7505	2.58434	6.61648e-36
ENSG00000048342	CC2D2A: coiled-coil and C2 domain containing 2A	chr4:15471488-15603180	chr4:15480846-15480952	+	7570	2.48314	7.10602e-36
ENSG00000198276	UCKL1: uridine-cytidine kinase 1-like 1	chr20:62571185-62587769	chr20:62582112-62582480	-	3105	-6.18577	7.15442e-36
ENSG00000182551	ADI1: acireductone dioxygenase 1	chr2:3501131-3523507	chr2:3518578-3521518	-	5560	-4.73811	7.24274e-36
ENSG00000133958	UNC79: unc-79 homolog (C. elegans)	chr14:93799564-94174222	chr14:93799568-93799872	+	12513	39.5449	7.70794e-36
ENSG00000004139	SARM1: sterile alpha and TIR motif containing 1	chr17:26691377-26728065	chr17:26698682-26699520	+	8132	-2.2748	8.48741e-36
ENSG00000124795	DEK: DEK oncogene	chr6:18224098-18265054	chr6:18244738-18244834	-	4361	-2.25105	1.30374e-35
ENSG00000064607	SUGP2: SURP and G patch domain containing 2	chr19:19101696-19144832	chr19:19144570-19144832	-	7744	2.10064	1.40453e-35
ENSG00000135502	SLC26A10: solute carrier family 26, member 10	chr12:58013309-58019934	chr12:58014684-58014876	+	4276	13.214	1.40725e-35
ENSG00000272168	CASC15: cancer susceptibility candidate 15 (non-protein coding)	chr6:21665002-22214734	chr6:22020568-22020772	+	11161	3.96313	1.518e-35
ENSG00000063176	SPHK2: sphingosine kinase 2	chr19:49122547-49133974	chr19:49123656-49123808	+	6008	2.45661	2.0432e-35
ENSG00000164144	ARFIP1: ADP-ribosylation factor interacting protein 1	chr4:153701088-153839615	chr4:153791904-153792000	+	4269	4.0193	2.17134e-35
ENSG00000035681	NSMAF: neutral sphingomyelinase (N-SMase) activation associated factor	chr8:59496062-59572403	chr8:59549792-59549948	-	6165	-5.70052	2.40832e-35
ENSG00000132478	UNK: unkempt family zinc finger	chr17:73780680-73821886	chr17:73805024-73805120	+	5699	2.20556	2.99456e-35
ENSG00000157617	C2CD2: C2 calcium-dependent domain containing 2	chr21:43305220-43373999	chr21:43373056-43373260	-	8602	3.50706	3.5733e-35
ENSG00000260037	CTD-2524L6.3	chr15:72110736-72115725	chr15:72110736-72110864	+	896	-5.24796	3.6822e-35
ENSG00000137764	MAP2K5: mitogen-activated protein kinase kinase 5	chr15:67835046-68099461	chr15:67951104-67951696	+	5031	2.55109	3.69773e-35
ENSG00000104731	KLHDC4: kelch domain containing 4	chr16:87730090-87799598	chr16:87730088-87730264	-	9649	-9.78507	4.11585e-35
ENSG00000145833	DDX46: DEAD (Asp-Glu-Ala-Asp) box polypeptide 46	chr5:134094468-134190823	chr5:134124904-134124952	+	9214	2.52166	4.2226e-35
ENSG00000138095	LRPPRC: leucine-rich pentatricopeptide repeat containing	chr2:44113646-44223144	chr2:44186124-44186360	-	9760	3.20252	4.24867e-35
ENSG00000120885	CLU: clusterin	chr8:27454433-27472548	chr8:27469116-27469268	-	6616	-2.51759	4.46266e-35
ENSG00000165392	WRN: Werner syndrome, RecQ helicase-like	chr8:30891316-31031285	chr8:31030510-31031284	+	5634	2.15444	4.57384e-35
ENSG00000111203	ITFG2: integrin alpha FG-GAP repeat containing 2	chr12:2921787-2968957	chr12:2945910-2946158	+	6250	-2.11724	5.04378e-35
ENSG00000171189	GRIK1: glutamate receptor, ionotropic, kainate 1	chr21:30909253-31312351	chr21:30909252-30909706	-	4248	9.80319	5.19507e-35
ENSG00000071462	WBSCR22: Williams Beuren syndrome chromosome region 22	chr7:73097354-73119491	chr7:73117712-73119488	+	7944	-4.27246	5.59956e-35
ENSG00000231871	IPO9-AS1: IPO9 antisense RNA 1	chr1:201657386-201798687	chr1:201798080-201798688	-	1274	-2.79615	6.77736e-35
ENSG00000108641	B9D1: B9 protein domain 1	chr17:19240866-19281495	chr17:19244232-19244640	-	3522	-4.12269	6.90659e-35
ENSG00000258472	RP11-192H23.4: Uncharacterized protein	chr17:26782769-26941215	chr17:26907028-26907138	-	6244	4.46836	7.2402e-35
ENSG00000171159	C9orf16: chromosome 9 open reading frame 16	chr9:130922538-130926207	chr9:130924280-130925232	+	1662	-3.04618	7.2892e-35
ENSG00000062194	GPBP1: GC-rich promoter binding protein 1	chr5:56469774-56560506	chr5:56517200-56517224	+	6493	2.07482	8.0697e-35
ENSG00000157823	AP3S2: adaptor-related protein complex 3, sigma 2 subunit	chr15:90373830-90437574	chr15:90420536-90420656	-	8146	8.21741	8.20493e-35
ENSG00000112167	SAYSD1: SAYSVFN motif domain containing 1	chr6:39071839-39082965	chr6:39077088-39077348	-	2925	-2.73754	8.69257e-35
ENSG00000117143	UAP1: UDP-N-acteylglucosamine pyrophosphorylase 1	chr1:162531322-162569627	chr1:162562528-162562576	+	3405	17.1438	9.95331e-35
ENSG00000106853	PTGR1: prostaglandin reductase 1	chr9:114312001-114362135	chr9:114312000-114312080	-	3722	-5.02976	1.03945e-34
ENSG00000125675	GRIA3: glutamate receptor, ionotropic, AMPA 3	chrX:122318005-122624766	chrX:122622560-122624768	+	6883	-2.73174	1.07576e-34
ENSG00000249437	NAIP: NLR family, apoptosis inhibitory protein	chr5:70264309-70320941	chr5:70297920-70297968	-	9513	-9.77457	1.0783e-34
ENSG00000095794	CREM: cAMP responsive element modulator	chr10:35415718-35501886	chr10:35484792-35485072	+	5695	5.38895	1.27447e-34
ENSG00000255819	KLRC4-KLRK1: KLRC4-KLRK1 readthrough	chr12:10524951-10562745	chr12:10546408-10546466	-	2592	-3.6795	1.32545e-34
ENSG00000048052	HDAC9: histone deacetylase 9	chr7:18126571-19042039	chr7:18367072-18367380	+	16827	8.52066	1.51372e-34
ENSG00000107796	ACTA2: actin, alpha 2, smooth muscle, aorta	chr10:90694830-90751147	chr10:90750696-90751144	-	3027	-5.70299	1.58739e-34
ENSG00000064313	TAF2: TAF2 RNA polymerase II, TATA box binding protein (TBP)-associated factor, 150kDa	chr8:120743014-120845103	chr8:120757120-120757280	-	6547	2.02311	1.98384e-34
ENSG00000185842	DNAH14: dynein, axonemal, heavy chain 14	chr1:225083963-225586996	chr1:225117216-225117536	+	19741	5.97752	2.04691e-34
ENSG00000049618	ARID1B: AT rich interactive domain 1B (SWI1-like)	chr6:157099062-157531913	chr6:157191232-157191520	+	16334	3.66421	2.16761e-34
ENSG00000129538	RNASE1: ribonuclease, RNase A family, 1 (pancreatic)	chr14:21269386-21271437	chr14:21270956-21271436	-	1506	-7.77796	2.38689e-34
ENSG00000196233	LCOR: ligand dependent nuclear receptor corepressor	chr10:98592016-98740800	chr10:98740552-98740800	+	11116	2.45948	2.4104e-34
ENSG00000248027	CTD-2383M3.1	chr11:100554892-100558686	chr11:100554896-100556432	-	1865	-6.61354	2.41191e-34
ENSG00000127252	HRASLS: HRAS-like suppressor	chr3:192958913-192995527	chr3:192958912-192959328	+	1169	2.49498	2.48702e-34
ENSG00000146416	AIG1: androgen-induced 1	chr6:143381632-143661441	chr6:143656192-143656672	+	6027	-2.00406	3.18679e-34
ENSG00000090615	GOLGA3: golgin A3	chr12:133345494-133405444	chr12:133404192-133404296	-	10550	4.57899	3.52445e-34
ENSG00000263327	TAPT1-AS1: TAPT1 antisense RNA 1 (head to head)	chr4:16228285-16321763	chr4:16290506-16290668	+	4192	-4.75247	3.64377e-34
ENSG00000106565	TMEM176B: transmembrane protein 176B	chr7:150488372-150498448	chr7:150498080-150498448	-	1979	-4.82385	3.74014e-34
ENSG00000167815	PRDX2: peroxiredoxin 2	chr19:12907633-12912694	chr19:12912553-12912694	-	2114	2.555	3.88266e-34
ENSG00000010810	FYN: FYN oncogene related to SRC, FGR, YES	chr6:111981534-112194655	chr6:112020720-112020872	-	7411	7.12692	4.39288e-34
ENSG00000251322	SHANK3: SH3 and multiple ankyrin repeat domains 3	chr22:51112842-51171726	chr22:51123012-51123080	+	7515	3.80932	4.71469e-34
ENSG00000204390	HSPA1L: heat shock 70kDa protein 1-like	chr6:31777395-31783437	chr6:31783356-31783436	-	2624	2.92873	4.73081e-34
ENSG00000109475	RPL34: ribosomal protein L34	chr4:109541721-109551568	chr4:109551176-109551568	+	3393	-2.18336	5.32809e-34
ENSG00000169684	CHRNA5: cholinergic receptor, nicotinic, alpha 5 (neuronal)	chr15:78857861-78887611	chr15:78880656-78880768	+	3623	-4.89109	8.163e-34
ENSG00000163249	CCNYL1: cyclin Y-like 1	chr2:208576263-208626563	chr2:208606944-208607072	+	4707	-2.37702	8.2815e-34
ENSG00000149150	SLC43A1: solute carrier family 43 (amino acid system L transporter), member 1	chr11:57252006-57283259	chr11:57259064-57259100	-	3534	-3.63857	8.74784e-34
ENSG00000155275	TRMT44: tRNA methyltransferase 44 homolog (S. cerevisiae)	chr4:8437866-8495258	chr4:8440518-8441028	+	7724	-6.79818	9.09823e-34
ENSG00000144567	FAM134A: family with sequence similarity 134, member A	chr2:220040946-220050201	chr2:220040944-220041088	+	5689	2.42238	9.38274e-34
ENSG00000187147	RNF220: ring finger protein 220	chr1:44870865-45117396	chr1:44877652-44878392	+	9779	5.08688	9.46545e-34
ENSG00000140350	ANP32A: acidic (leucine-rich) nuclear phosphoprotein 32 family, member A	chr15:69070873-69113236	chr15:69081584-69084584	-	7544	2.5947	1.21413e-33
ENSG00000102900	NUP93: nucleoporin 93kDa	chr16:56764016-56878797	chr16:56815568-56816128	+	5735	-2.92238	1.25896e-33
ENSG00000105738	SIPA1L3: signal-induced proliferation-associated 1 like 3	chr19:38397867-38699012	chr19:38422984-38423332	+	10335	8.09436	1.30704e-33
ENSG00000237945	LINC00649: long intergenic non-protein coding RNA 649	chr21:35287837-35349992	chr21:35287836-35288084	+	14129	-5.13219	1.55688e-33
ENSG00000198399	ITSN2: intersectin 2	chr2:24425732-24583583	chr2:24583172-24583584	-	12014	2.57099	1.66036e-33
ENSG00000137642	SORL1: sortilin-related receptor, L(DLR class) A repeats containing	chr11:121322911-121504402	chr11:121447472-121447848	+	19449	2.37571	1.7471e-33
ENSG00000154305	MIA3: melanoma inhibitory activity family, member 3	chr1:222791427-222841354	chr1:222817648-222817920	+	10188	2.02755	1.80936e-33
ENSG00000167703	SLC43A2: solute carrier family 43 (amino acid system L transporter), member 2	chr17:1472560-1532180	chr17:1532087-1532180	-	10618	-2.0698	1.99103e-33
ENSG00000100024	UPB1: ureidopropionase, beta	chr22:24863205-24924358	chr22:24890074-24891476	+	7059	9.65595	2.01353e-33
ENSG00000230590	FTX: FTX transcript, XIST regulator (non-protein coding)	chrX:73183789-73513409	chrX:73511592-73511912	-	6132	3.34251	2.21673e-33
ENSG00000173269	MMRN2: multimerin 2	chr10:88695296-88729238	chr10:88728800-88729240	-	5334	-5.2443	2.29764e-33
ENSG00000070610	GBA2: glucosidase, beta (bile acid) 2	chr9:35736862-35749983	chr9:35749708-35749984	-	5079	3.62412	2.59891e-33
ENSG00000065357	DGKA: diacylglycerol kinase, alpha 80kDa	chr12:56321102-56347811	chr12:56321104-56321404	+	10215	-7.92762	2.90109e-33
ENSG00000013441	CLK1: CDC-like kinase 1	chr2:201717731-201729422	chr2:201728816-201729280	-	5125	3.11111	3.53703e-33
ENSG00000179915	NRXN1: neurexin 1	chr2:50145642-51259674	chr2:50755760-50756072	-	15264	-2.81521	3.82867e-33
ENSG00000163597	SNHG16: small nucleolar RNA host gene 16 (non-protein coding)	chr17:74553847-74561430	chr17:74553848-74556512	+	5362	-2.35432	4.04872e-33
ENSG00000073331	ALPK1: alpha-kinase 1	chr4:113206664-113363776	chr4:113206664-113206920	+	12325	-3.49583	4.11073e-33
ENSG00000261884	CTC-479C5.12	chr16:67963516-67969920	chr16:67969864-67969920	-	5685	6.28361	4.16349e-33
ENSG00000138029	HADHB: hydroxyacyl-CoA dehydrogenase/3-ketoacyl-CoA thiolase/enoyl-CoA hydratase (trifunctional protein), beta subunit	chr2:26466037-26513336	chr2:26483404-26484460	+	4133	-2.31725	4.24766e-33
ENSG00000180398	MCFD2: multiple coagulation factor deficiency 2	chr2:47129008-47168994	chr2:47168712-47168992	-	5994	3.23304	4.26578e-33
ENSG00000124164	VAPB: VAMP (vesicle-associated membrane protein)-associated protein B and C	chr20:56964177-57026157	chr20:57006088-57006572	+	10585	2.541	4.34111e-33
ENSG00000144711	IQSEC1: IQ motif and Sec7 domain 1	chr3:12938718-13114617	chr3:13001776-13002138	-	6883	3.15521	4.51817e-33
ENSG00000176273	SLC35G1: solute carrier family 35, member G1	chr10:95653729-95715819	chr10:95660512-95663584	+	6829	2.92945	5.02824e-33
ENSG00000110911	SLC11A2: solute carrier family 11 (proton-coupled divalent metal ion transporter), member 2	chr12:51373183-51422349	chr12:51418144-51418624	-	9823	3.17059	6.10867e-33
ENSG00000124422	USP22: ubiquitin specific peptidase 22	chr17:20902909-20947073	chr17:20921514-20921654	-	6804	2.34748	7.14955e-33
ENSG00000140511	HAPLN3: hyaluronan and proteoglycan link protein 3	chr15:89420518-89438857	chr15:89422648-89423840	-	3524	-3.02438	7.67945e-33
ENSG00000162961	DPY30: dpy-30 homolog (C. elegans)	chr2:32092877-32264881	chr2:32246008-32246168	-	2745	-2.11964	9.61177e-33
ENSG00000067141	NEO1: neogenin 1	chr15:73344050-73597547	chr15:73567032-73567064	+	8117	-8.49236	1.41217e-32
ENSG00000245534	RP11-219B17.1	chr15:60771376-60922836	chr15:60839916-60840164	+	2036	4.76857	1.51034e-32
ENSG00000134824	FADS2: fatty acid desaturase 2	chr11:61560451-61634826	chr11:61560452-61560500	+	11026	-4.94251	1.52241e-32
ENSG00000109458	GAB1: GRB2-associated binding protein 1	chr4:144257914-144395721	chr4:144315968-144316880	+	10119	2.3539	1.58426e-32
ENSG00000253767	PCDHGA8: protocadherin gamma subfamily A, 8	chr5:140772380-140892546	chr5:140772384-140774800	+	4605	-2.52895	1.72304e-32
ENSG00000067066	SP100: SP100 nuclear antigen	chr2:231280656-231408805	chr2:231372704-231375888	+	12691	-5.24968	1.89479e-32
ENSG00000223662	SAMSN1-AS1: SAMSN1 antisense RNA 1	chr21:15954522-15970624	chr21:15957682-15957859	+	840	4.82756	1.89755e-32
ENSG00000267040	RP11-35G9.3	chr18:55297533-55405276	chr18:55335236-55336528	+	3879	4.53524	2.10361e-32
ENSG00000155265	GOLGA7B: golgin A7 family, member B	chr10:99609995-99631337	chr10:99623688-99623840	+	3409	-2.46791	2.12142e-32
ENSG00000166986	MARS: methionyl-tRNA synthetase	chr12:57869227-57911352	chr12:57869228-57869424	+	7028	10.4578	2.13155e-32
ENSG00000126261	UBA2: ubiquitin-like modifier activating enzyme 2	chr19:34919256-34960853	chr19:34920996-34921092	+	3512	3.10077	2.42871e-32
ENSG00000115875	SRSF7: serine/arginine-rich splicing factor 7	chr2:38970740-38978636	chr2:38977964-38978280	-	4045	2.16561	2.46849e-32
ENSG00000198089	SFI1: Sfi1 homolog, spindle assembly associated (yeast)	chr22:31884673-32014572	chr22:31998196-31998280	+	12038	-2.90628	3.38712e-32
ENSG00000116675	DNAJC6: DnaJ (Hsp40) homolog, subfamily C, member 6	chr1:65713901-65881552	chr1:65720144-65720332	+	6907	4.17746	3.40993e-32
ENSG00000110076	NRXN2: neurexin 2	chr11:64373645-64490660	chr11:64434720-64435160	-	10580	-8.12601	3.73838e-32
ENSG00000204514	ZNF814: zinc finger protein 814	chr19:58360098-58400442	chr19:58360096-58361928	-	12600	2.02367	3.7746e-32
ENSG00000145526	CDH18: cadherin 18, type 2	chr5:19473059-20575982	chr5:20575570-20575982	-	4851	4.18301	4.38541e-32
ENSG00000013563	DNASE1L1: deoxyribonuclease I-like 1	chrX:153629578-153640449	chrX:153637760-153638368	-	4130	-2.91801	4.54683e-32
ENSG00000163349	HIPK1: homeodomain interacting protein kinase 1	chr1:114471813-114520426	chr1:114506008-114506144	+	9215	2.37008	5.11462e-32
ENSG00000163596	ICA1L: islet cell autoantigen 1,69kDa-like	chr2:203640689-203736708	chr2:203736336-203736704	-	7781	3.61122	5.36676e-32
ENSG00000107614	TRDMT1: tRNA aspartic acid methyltransferase 1	chr10:17184252-17244053	chr10:17196676-17196732	-	10535	2.29354	6.19961e-32
ENSG00000169902	TPST1: tyrosylprotein sulfotransferase 1	chr7:65670185-65885530	chr7:65824024-65824460	+	2871	2.25591	7.16796e-32
ENSG00000181027	FKRP: fukutin related protein	chr19:47249302-47280245	chr19:47279908-47280244	+	5081	8.81501	7.52645e-32
ENSG00000109854	HTATIP2: HIV-1 Tat interactive protein 2, 30kDa	chr11:20385230-20405329	chr11:20388720-20389200	+	2797	-2.51518	8.33656e-32
ENSG00000241404	EGFL8: EGF-like-domain, multiple 8	chr6:32132359-32136058	chr6:32134686-32135034	+	2621	2.52127	8.46216e-32
ENSG00000102230	PCYT1B: phosphate cytidylyltransferase 1, choline, beta	chrX:24576203-24690794	chrX:24690686-24690794	-	5555	8.16456	9.11231e-32
ENSG00000151062	CACNA2D4: calcium channel, voltage-dependent, alpha 2/delta subunit 4	chr12:1901122-2028002	chr12:1904225-1905115	-	7639	2.37953	1.01406e-31
ENSG00000250644	RP11-295K3.1	chr11:1768896-1780281	chr11:1768896-1769349	-	1136	-2.31234	1.19451e-31
ENSG00000174437	ATP2A2: ATPase, Ca++ transporting, cardiac muscle, slow twitch 2	chr12:110718560-110788898	chr12:110733792-110734120	+	13745	3.76645	1.23357e-31
ENSG00000140455	USP3: ubiquitin specific peptidase 3	chr15:63796792-63886839	chr15:63820032-63820340	+	7681	2.58859	1.28661e-31
ENSG00000114805	PLCH1: phospholipase C, eta 1	chr3:155093368-155462856	chr3:155421936-155422048	-	7173	7.30003	1.31854e-31
ENSG00000122707	RECK: reversion-inducing-cysteine-rich protein with kazal motifs	chr9:36036429-36124448	chr9:36066764-36066868	+	6045	-9.14712	1.40196e-31
ENSG00000115947	ORC4: origin recognition complex, subunit 4	chr2:148687967-148779147	chr2:148779008-148779152	-	9018	2.25338	1.51334e-31
ENSG00000125149	C16orf70: chromosome 16 open reading frame 70	chr16:67143860-67182442	chr16:67174416-67174496	+	5965	-2.02156	1.56342e-31
ENSG00000088543	C3orf18: chromosome 3 open reading frame 18	chr3:50595461-50608458	chr3:50608332-50608456	-	3242	6.1123	1.69264e-31
ENSG00000256349	CTD-3074O7.11: Bardet-Biedl syndrome 1 protein	chr11:66276549-66301084	chr11:66276548-66276784	+	3547	-2.06729	1.74472e-31
ENSG00000137474	MYO7A: myosin VIIA	chr11:76839309-76926284	chr11:76839312-76839536	+	10136	3.57137	1.8131e-31
ENSG00000133392	MYH11: myosin, heavy chain 11, smooth muscle	chr16:15797028-15950890	chr16:15818744-15818995	-	16104	-4.9908	2.247e-31
ENSG00000109771	LRP2BP: LRP2 binding protein	chr4:186285031-186317053	chr4:186315936-186317056	-	7361	-2.7164	2.43935e-31
ENSG00000110075	PPP6R3: protein phosphatase 6, regulatory subunit 3	chr11:68228185-68382802	chr11:68376944-68377096	+	8333	-4.59476	2.75742e-31
ENSG00000214135	AC024560.3	chr3:197305083-197354777	chr3:197338448-197338496	-	3502	-3.96345	2.96387e-31
ENSG00000166262	FAM227B: family with sequence similarity 227, member B	chr15:49619158-49913128	chr15:49866936-49867304	-	6022	-2.87303	3.22106e-31
ENSG00000259784	ATP6C: Uncharacterized protein	chr16:2563965-2577956	chr16:2577561-2577616	+	596	3.13421	3.68297e-31
ENSG00000144445	KANSL1L: KAT8 regulatory NSL complex subunit 1-like	chr2:210886146-211036107	chr2:211019920-211020032	-	8468	-2.7927	3.96346e-31
ENSG00000115946	PNO1: partner of NOB1 homolog (S. cerevisiae)	chr2:68384975-68403370	chr2:68384976-68385272	+	2674	2.17855	3.99851e-31
ENSG00000136828	RALGPS1: Ral GEF with PH domain and SH3 binding motif 1	chr9:129677052-129985445	chr9:129940176-129940704	+	10507	4.00058	4.24804e-31
ENSG00000116221	MRPL37: mitochondrial ribosomal protein L37	chr1:54649713-54691137	chr1:54686284-54686604	+	2544	-3.42661	4.26057e-31
ENSG00000081189	MEF2C: myocyte enhancer factor 2C	chr5:88013974-88199922	chr5:88176736-88176840	-	9053	4.1781	4.41401e-31
ENSG00000250602	RP11-517I3.1	chr5:125769196-125826063	chr5:125803136-125803320	-	1689	-5.97987	4.47774e-31
ENSG00000197140	ADAM32: ADAM metallopeptidase domain 32	chr8:38964508-39142430	chr8:38965048-38965352	+	10044	6.81094	4.8851e-31
ENSG00000177359	RP11-551L14.1	chr12:31264585-31359088	chr12:31264584-31266016	-	8118	2.25088	5.45006e-31
ENSG00000177853	ZNF518A: zinc finger protein 518A	chr10:97889471-97965044	chr10:97894928-97895048	+	10883	4.86143	5.47998e-31
ENSG00000170927	PKHD1: polycystic kidney and hepatic disease 1 (autosomal recessive)	chr6:51480097-51952423	chr6:51735300-51735436	-	17454	-4.05706	5.58443e-31
ENSG00000144229	THSD7B: thrombospondin, type I, domain containing 7B	chr2:137523114-138435287	chr2:137523120-137523264	+	6762	5.10064	5.96844e-31
ENSG00000164048	ZNF589: zinc finger protein 589	chr3:48282589-48340743	chr3:48327736-48329116	+	5521	-3.27136	6.02456e-31
ENSG00000110435	PDHX: pyruvate dehydrogenase complex, component X	chr11:34937375-35042138	chr11:34937676-34938032	+	3760	4.39695	6.22957e-31
ENSG00000187824	TMEM220: transmembrane protein 220	chr17:10602331-10633633	chr17:10632347-10632377	-	3508	4.67251	6.44092e-31
ENSG00000261732	LA16c-431H6.6	chr16:1682259-1736716	chr16:1735439-1735588	+	5326	5.49091	6.55088e-31
ENSG00000115525	ST3GAL5: ST3 beta-galactoside alpha-2,3-sialyltransferase 5	chr2:86066266-86116137	chr2:86092976-86093320	-	5701	4.77123	7.21181e-31
ENSG00000125814	NAPB: N-ethylmaleimide-sensitive factor attachment protein, beta	chr20:23355158-23402125	chr20:23377374-23377824	-	5188	2.06553	7.89687e-31
ENSG00000204070	SYS1: SYS1 Golgi-localized integral membrane protein homolog (S. cerevisiae)	chr20:43990576-44005438	chr20:44002932-44005440	+	6117	-2.21673	9.32811e-31
ENSG00000099910	KLHL22: kelch-like family member 22	chr22:20783527-20850170	chr22:20784016-20784120	-	5112	9.1977	9.35634e-31
ENSG00000148288	GBGT1: globoside alpha-1,3-N-acetylgalactosaminyltransferase 1	chr9:136028339-136039332	chr9:136035168-136035632	-	3708	-3.56027	9.75939e-31
ENSG00000115993	TRAK2: trafficking protein, kinesin binding 2	chr2:202241929-202316302	chr2:202316064-202316304	-	7595	-2.46238	1.05727e-30
ENSG00000184307	ZDHHC23: zinc finger, DHHC-type containing 23	chr3:113666747-113684248	chr3:113684016-113684248	+	7138	-6.67063	1.09881e-30
ENSG00000078114	NEBL: nebulette	chr10:21068901-21463116	chr10:21158668-21158770	-	13718	-2.61095	1.18763e-30
ENSG00000171456	ASXL1: additional sex combs like 1 (Drosophila)	chr20:30946154-31027122	chr20:30959580-30959676	+	9417	-2.62265	1.21738e-30
ENSG00000232871	SEC1P: secretory blood group 1, pseudogene	chr19:49141327-49184461	chr19:49183280-49184460	+	1593	14.3838	1.32367e-30
ENSG00000101152	DNAJC5: DnaJ (Hsp40) homolog, subfamily C, member 5	chr20:62526517-62567384	chr20:62562460-62562536	+	5304	3.59262	1.34052e-30
ENSG00000086062	B4GALT1: UDP-Gal:betaGlcNAc beta 1,4- galactosyltransferase, polypeptide 1	chr9:33104079-33167354	chr9:33128032-33128196	-	5065	-7.69718	1.40342e-30
ENSG00000069431	ABCC9: ATP-binding cassette, sub-family C (CFTR/MRP), member 9	chr12:21950334-22094336	chr12:22075902-22078492	-	11421	-4.85694	1.4411e-30
ENSG00000248383	PCDHAC1: protocadherin alpha subfamily C, 1	chr5:140306301-140391929	chr5:140306304-140309392	+	5950	-2.36854	1.47115e-30
ENSG00000197852	FAM212B: family with sequence similarity 212, member B	chr1:112223251-112298446	chr1:112287920-112290328	-	9199	-4.05061	1.61023e-30
ENSG00000152926	ZNF117: zinc finger protein 117	chr7:64432153-64467062	chr7:64440300-64441860	-	10688	-2.30232	1.61396e-30
ENSG00000152952	PLOD2: procollagen-lysine, 2-oxoglutarate 5-dioxygenase 2	chr3:145787226-145881440	chr3:145841056-145841120	-	7646	-2.13399	1.67733e-30
ENSG00000176225	RTTN: rotatin	chr18:67671028-67873181	chr18:67863736-67863888	-	9077	2.07502	2.10896e-30
ENSG00000176623	RMDN1: regulator of microtubule dynamics 1	chr8:87480485-87526586	chr8:87486640-87486888	-	5646	-2.41499	2.65359e-30
ENSG00000170540	ARL6IP1: ADP-ribosylation factor-like 6 interacting protein 1	chr16:18802990-18813000	chr16:18812520-18812746	-	3664	2.54348	2.6711e-30
ENSG00000145348	TBCK: TBC1 domain containing kinase	chr4:106962755-107242652	chr4:107176104-107176208	-	11112	-2.7036	2.72807e-30
ENSG00000173599	PC: pyruvate carboxylase	chr11:66615703-66725847	chr11:66721720-66721908	-	5927	-3.88579	2.8258e-30
ENSG00000135838	NPL: N-acetylneuraminate pyruvate lyase (dihydrodipicolinate synthase)	chr1:182758427-182799519	chr1:182794912-182796160	+	4975	-3.15148	3.1799e-30
ENSG00000225470	JPX: JPX transcript, XIST activator (non-protein coding)	chrX:73164158-73290243	chrX:73166832-73167264	+	4427	2.21317	3.53571e-30
ENSG00000063244	U2AF2: U2 small nuclear RNA auxiliary factor 2	chr19:56165511-56186081	chr19:56170228-56170348	+	4115	-2.2835	3.73668e-30
ENSG00000163131	CTSS: cathepsin S	chr1:150702671-150738433	chr1:150738176-150738432	-	4228	-4.80911	3.93137e-30
ENSG00000133812	SBF2: SET binding factor 2	chr11:9800213-10315754	chr11:9849672-9849768	-	16767	-2.99233	4.13783e-30
ENSG00000197386	HTT: huntingtin	chr4:3076407-3245676	chr4:3204732-3204793	+	18118	2.71983	4.22833e-30
ENSG00000100478	AP4S1: adaptor-related protein complex 4, sigma 1 subunit	chr14:31494311-31562818	chr14:31494312-31494504	+	4393	3.78107	4.50172e-30
ENSG00000010803	SCMH1: sex comb on midleg homolog 1 (Drosophila)	chr1:41492871-41707826	chr1:41628448-41628688	-	4447	5.07015	5.02552e-30
ENSG00000102452	NALCN: sodium leak channel, non-selective	chr13:101706129-102068843	chr13:102020896-102021352	-	8949	4.30726	8.64511e-30
ENSG00000163625	WDFY3: WD repeat and FYVE domain containing 3	chr4:85590703-85887544	chr4:85729488-85729568	-	16915	-5.36754	8.74593e-30
ENSG00000152944	MED21: mediator complex subunit 21	chr12:27175478-27219276	chr12:27217208-27217428	+	2823	-5.24003	9.61407e-30
ENSG00000111913	FAM65B: family with sequence similarity 65, member B	chr6:24797600-25042238	chr6:24840350-24841004	-	7697	4.02682	1.23235e-29
ENSG00000058091	CDK14: cyclin-dependent kinase 14	chr7:90095737-90839905	chr7:90225808-90226032	+	6841	3.41215	1.25902e-29
ENSG00000173114	LRRN3: leucine rich repeat neuronal 3	chr7:110731061-110765510	chr7:110737224-110737376	+	3875	6.71692	1.5058e-29
ENSG00000130307	USHBP1: Usher syndrome 1C binding protein 1	chr19:17359984-17393595	chr19:17385220-17385372	-	5175	-11.7761	1.52316e-29
ENSG00000127481	UBR4: ubiquitin protein ligase E3 component n-recognin 4	chr1:19400999-19536770	chr1:19476256-19476288	-	24695	-11.2734	1.53234e-29
ENSG00000239672	NME1: NME/NM23 nucleoside diphosphate kinase 1	chr17:49230896-49239789	chr17:49230896-49231024	+	3438	4.52325	1.5785e-29
ENSG00000159140	SON: SON DNA binding protein	chr21:34914923-34949812	chr21:34944520-34944936	+	13197	3.48896	1.82208e-29
ENSG00000153317	ASAP1: ArfGAP with SH3 domain, ankyrin repeat and PH domain 1	chr8:131064352-131455906	chr8:131370264-131370392	-	8278	2.01779	1.83147e-29
ENSG00000111674	ENO2: enolase 2 (gamma, neuronal)	chr12:7022908-7032861	chr12:7023490-7023823	+	4281	2.70716	1.94276e-29
ENSG00000188191	PRKAR1B: protein kinase, cAMP-dependent, regulatory, type I, beta	chr7:588833-767287	chr7:766240-766614	-	4491	13.8263	2.04463e-29
ENSG00000173210	ABLIM3: actin binding LIM protein family, member 3	chr5:148521045-148640105	chr5:148617008-148617168	+	7216	-7.42844	2.09108e-29
ENSG00000183597	TANGO2: transport and golgi organization 2 homolog (Drosophila)	chr22:20004536-20053449	chr22:20040882-20043764	+	6157	2.0147	2.12838e-29
ENSG00000070614	NDST1: N-deacetylase/N-sulfotransferase (heparan glucosaminyl) 1	chr5:149865380-149937773	chr5:149877344-149877808	+	9043	-7.25472	2.196e-29
ENSG00000131584	ACAP3: ArfGAP with coiled-coil, ankyrin repeat and PH domains 3	chr1:1227755-1244989	chr1:1244821-1244989	-	8809	4.21246	2.24031e-29
ENSG00000184154	LRTOMT: leucine rich transmembrane and O-methyltransferase domain containing	chr11:71791381-71821828	chr11:71791384-71791928	+	6136	2.31369	2.33766e-29
ENSG00000132323	ILKAP: integrin-linked kinase-associated serine/threonine phosphatase	chr2:239079041-239112370	chr2:239112144-239112368	-	4771	2.39339	2.35429e-29
ENSG00000079263	SP140: SP140 nuclear body protein	chr2:231067825-231223762	chr2:231177296-231177936	+	5829	6.13727	2.46329e-29
ENSG00000186260	MKL2: MKL/myocardin-like 2	chr16:14165177-14360630	chr16:14243142-14243393	+	16578	-3.08371	2.4807e-29
ENSG00000164691	TAGAP: T-cell activation RhoGTPase activating protein	chr6:159455499-159466184	chr6:159465904-159466176	-	4089	-6.10004	2.56223e-29
ENSG00000198780	FAM169A: family with sequence similarity 169, member A	chr5:74073398-74162776	chr5:74161152-74161464	-	6860	3.59593	2.61976e-29
ENSG00000131127	ZNF141: zinc finger protein 141	chr4:331602-378653	chr4:351996-352339	+	5744	2.81722	2.66686e-29
ENSG00000214367	HAUS3: HAUS augmin-like complex, subunit 3	chr4:2229190-2243891	chr4:2243246-2243891	-	7067	2.01317	2.91794e-29
ENSG00000151338	MIPOL1: mirror-image polydactyly 1	chr14:37667117-38021566	chr14:37709628-37709776	+	18149	-2.7173	2.92996e-29
ENSG00000169359	SLC33A1: solute carrier family 33 (acetyl-CoA transporter), member 1	chr3:155538812-155572218	chr3:155562512-155562864	-	9627	-2.07225	2.99379e-29
ENSG00000205089	CCNI2: cyclin I family, member 2	chr5:132083136-132089856	chr5:132084040-132084168	+	2923	4.54902	3.14696e-29
ENSG00000125966	MMP24: matrix metallopeptidase 24 (membrane-inserted)	chr20:33814456-33864801	chr20:33839708-33839824	+	4412	-3.72286	3.20257e-29
ENSG00000204084	INPP5B: inositol polyphosphate-5-phosphatase, 75kDa	chr1:38326368-38412729	chr1:38411924-38412008	-	9099	2.24097	3.2624e-29
ENSG00000122783	C7orf49: chromosome 7 open reading frame 49	chr7:134777114-134855547	chr7:134777120-134779328	-	5195	-2.9854	3.41561e-29
ENSG00000173915	USMG5: up-regulated during skeletal muscle growth 5 homolog (mouse)	chr10:105148797-105156223	chr10:105155504-105155832	-	898	-2.70884	3.47908e-29
ENSG00000156256	USP16: ubiquitin specific peptidase 16	chr21:30396949-30426809	chr21:30398028-30398092	+	5694	-11.3764	3.90529e-29
ENSG00000166432	ZMAT1: zinc finger, matrin-type 1	chrX:101137261-101187004	chrX:101159200-101159304	-	7512	-2.15311	3.94897e-29
ENSG00000225855	RUSC1-AS1: RUSC1 antisense RNA 1	chr1:155286653-155293967	chr1:155292032-155292224	-	3516	-2.90092	4.35829e-29
ENSG00000260466	RP4-536B24.2	chr16:87870137-87871269	chr16:87871016-87871272	+	522	-3.17536	5.05502e-29
ENSG00000161970	RPL26: ribosomal protein L26	chr17:8280837-8286531	chr17:8286092-8286531	-	2472	-3.51979	5.35327e-29
ENSG00000135686	KLHL36: kelch-like family member 36	chr16:84682130-84701292	chr16:84682128-84682496	+	9995	2.01237	5.40415e-29
ENSG00000251349	MSANTD3-TMEFF1: MSANTD3-TMEFF1 readthrough	chr9:103204552-103339918	chr9:103204552-103204640	+	2069	2.40265	5.80212e-29
ENSG00000215386	LINC00478: long intergenic non-protein coding RNA 478	chr21:17442841-17999716	chr21:17603376-17603436	+	5502	3.49242	6.12061e-29
ENSG00000241553	ARPC4: actin related protein 2/3 complex, subunit 4, 20kDa	chr3:9834178-9849410	chr3:9841562-9841751	+	3608	-3.41776	6.46431e-29
ENSG00000154358	OBSCN: obscurin, cytoskeletal calmodulin and titin-interacting RhoGEF	chr1:228395830-228566577	chr1:228404720-228404992	+	32207	4.82951	6.48265e-29
ENSG00000204956	PCDHGA1: protocadherin gamma subfamily A, 1	chr5:140710251-140892546	chr5:140710256-140712720	+	4653	-3.1848	7.50058e-29
ENSG00000198794	SCAMP5: secretory carrier membrane protein 5	chr15:75249559-75313837	chr15:75249560-75249808	+	4874	11.3532	7.54127e-29
ENSG00000104518	GSDMD: gasdermin D	chr8:144635376-144645232	chr8:144637232-144637360	+	5116	-5.6423	7.87487e-29
ENSG00000129521	EGLN3: egl-9 family hypoxia-inducible factor 3	chr14:34393436-34931980	chr14:34456216-34456368	-	7359	3.83139	8.98255e-29
ENSG00000090975	PITPNM2: phosphatidylinositol transfer protein, membrane-associated 2	chr12:123468026-123634562	chr12:123565696-123565880	-	9165	4.94145	8.99803e-29
ENSG00000004766	CCDC132: coiled-coil domain containing 132	chr7:92861652-92988338	chr7:92949688-92950480	+	7359	2.44214	1.01215e-28
ENSG00000261332	RP11-297C4.1	chr16:30510086-30510875	chr16:30510684-30510876	-	577	5.21834	1.07975e-28
ENSG00000006432	MAP3K9: mitogen-activated protein kinase kinase kinase 9	chr14:71189242-71276251	chr14:71275480-71276248	-	12386	2.61009	1.08303e-28
ENSG00000198715	C1orf85: chromosome 1 open reading frame 85	chr1:156259879-156265463	chr1:156261200-156261344	-	3224	-3.55542	1.14007e-28
ENSG00000152763	WDR78: WD repeat domain 78	chr1:67278567-67390570	chr1:67278568-67279864	-	6700	2.97718	1.19172e-28
ENSG00000133083	DCLK1: doublecortin-like kinase 1	chr13:36345477-36705443	chr13:36705248-36705444	-	11609	2.05884	1.2349e-28
ENSG00000184014	DENND5A: DENN/MADD domain containing 5A	chr11:9160371-9286937	chr11:9229107-9229179	-	8648	3.56775	1.24494e-28
ENSG00000148143	ZNF462: zinc finger protein 462	chr9:109625377-109775915	chr9:109694888-109695088	+	12259	2.95662	1.65392e-28
ENSG00000211451	GNRHR2: gonadotropin-releasing hormone (type 2) receptor 2	chr1:145509751-145516076	chr1:145514880-145516080	-	2494	-2.94638	1.79285e-28
ENSG00000239264	TXNDC5: thioredoxin domain containing 5 (endoplasmic reticulum)	chr6:7881482-8026646	chr6:8026599-8026646	-	4701	-4.14597	1.79542e-28
ENSG00000104218	CSPP1: centrosome and spindle pole associated protein 1	chr8:67974660-68108498	chr8:67996080-67996576	+	7024	2.65051	1.82893e-28
ENSG00000149781	FERMT3: fermitin family member 3	chr11:63974149-63991354	chr11:63990784-63991352	+	3062	-2.51287	1.99689e-28
ENSG00000132122	SPATA6: spermatogenesis associated 6	chr1:48761043-48937845	chr1:48917224-48917272	-	5904	3.01148	2.0818e-28
ENSG00000081026	MAGI3: membrane associated guanylate kinase, WW and PDZ domain containing 3	chr1:113933370-114228545	chr1:114224832-114225056	+	8180	-4.05581	2.25459e-28
ENSG00000258663	RP11-123M6.2	chr14:101300768-101327363	chr14:101300768-101300912	-	289	12.5052	2.27905e-28
ENSG00000070081	NUCB2: nucleobindin 2	chr11:17229699-17371521	chr11:17290732-17290878	+	8993	2.91414	2.56288e-28
ENSG00000078304	PPP2R5C: protein phosphatase 2, regulatory subunit B', gamma	chr14:102228134-102394326	chr14:102263544-102264040	+	14289	4.09671	2.74017e-28
ENSG00000113597	TRAPPC13: trafficking protein particle complex 13	chr5:64920542-64962060	chr5:64951460-64951480	+	7049	4.67055	2.9827e-28
ENSG00000164707	SLC13A4: solute carrier family 13 (sodium/sulfate symporter), member 4	chr7:135365984-135414006	chr7:135378880-135378992	-	8015	-3.24696	3.05422e-28
ENSG00000140859	KIFC3: kinesin family member C3	chr16:57792128-57896957	chr16:57880252-57880440	-	7552	-7.67801	3.12192e-28
ENSG00000163644	PPM1K: protein phosphatase, Mg2+/Mn2+ dependent, 1K	chr4:89178771-89205921	chr4:89204928-89205416	-	11371	5.55989	3.49872e-28
ENSG00000183423	LRIT3: leucine-rich repeat, immunoglobulin-like and transmembrane domains 3	chr4:110769357-110793471	chr4:110786272-110786432	+	3897	7.54184	3.65092e-28
ENSG00000108175	ZMIZ1: zinc finger, MIZ-type containing 1	chr10:80828791-81076276	chr10:80828792-80829024	+	10735	2.21088	3.65138e-28
ENSG00000184305	CCSER1: coiled-coil serine-rich protein 1	chr4:91048685-92523064	chr4:91048688-91048984	+	10428	3.01804	3.90337e-28
ENSG00000051108	HERPUD1: homocysteine-inducible, endoplasmic reticulum stress-inducible, ubiquitin-like domain member 1	chr16:56965959-56977798	chr16:56967096-56967228	+	4178	3.47041	4.22364e-28
ENSG00000261915	RP11-542C16.2	chr17:7215979-7222493	chr17:7218649-7219097	-	2571	-2.25978	4.46034e-28
ENSG00000060138	YBX3: Y box binding protein 3	chr12:10851682-10875911	chr12:10874658-10874995	-	8615	2.5073	4.48155e-28
ENSG00000149483	TMEM138: transmembrane protein 138	chr11:61129472-61136981	chr11:61129472-61129892	+	6348	2.45518	4.50868e-28
ENSG00000079387	SENP1: SUMO1/sentrin specific peptidase 1	chr12:48436680-48500091	chr12:48482944-48483076	-	6366	-3.29041	4.64994e-28
ENSG00000114473	IQCG: IQ motif containing G	chr3:197615945-197687013	chr3:197686720-197686896	-	7474	3.57348	5.05169e-28
ENSG00000255767	RP13-512J5.1: Uncharacterized protein	chr2:3579573-3595547	chr2:3579573-3579900	-	421	4.59341	5.15319e-28
ENSG00000120675	DNAJC15: DnaJ (Hsp40) homolog, subfamily C, member 15	chr13:43597338-43683045	chr13:43597336-43597872	+	2727	2.06268	5.17107e-28
ENSG00000178105	DDX10: DEAD (Asp-Glu-Ala-Asp) box polypeptide 10	chr11:108535751-108811657	chr11:108535752-108536064	+	8461	2.62929	5.33964e-28
ENSG00000099814	CEP170B: centrosomal protein 170B	chr14:105331616-105363107	chr14:105331616-105331848	+	7199	2.45687	5.96378e-28
ENSG00000166394	CYB5R2: cytochrome b5 reductase 2	chr11:7686330-7698453	chr11:7694837-7695724	-	8596	-3.91376	5.97927e-28
ENSG00000258984	UBE2F-SCLY: UBE2F-SCLY readthrough (NMD candidate)	chr2:238875655-239008053	chr2:239005440-239005520	+	3195	-2.08935	6.20497e-28
ENSG00000258891	RP5-1021I20.5	chr14:74362866-74404817	chr14:74404648-74404816	-	3953	-2.10455	7.28884e-28
ENSG00000111358	GTF2H3: general transcription factor IIH, polypeptide 3, 34kDa	chr12:124118374-124147153	chr12:124123808-124123888	+	3907	-2.35649	7.57207e-28
ENSG00000168264	IRF2BP2: interferon regulatory factor 2 binding protein 2	chr1:234740014-234745271	chr1:234743776-234743840	-	4724	2.59417	7.76464e-28
ENSG00000188647	PTAR1: protein prenyltransferase alpha subunit repeat containing 1	chr9:72324437-72374875	chr9:72372040-72373616	-	12200	2.33935	8.21918e-28
ENSG00000119139	TJP2: tight junction protein 2	chr9:71736208-71870124	chr9:71736400-71737152	+	7277	5.11194	8.22016e-28
ENSG00000260276	RP11-77H9.2	chr16:8941961-8954274	chr16:8943705-8943850	+	2288	-2.8241	8.93816e-28
ENSG00000163162	RNF149: ring finger protein 149	chr2:101887680-101925163	chr2:101889584-101889800	-	4836	-2.36276	9.43663e-28
ENSG00000173744	AGFG1: ArfGAP with FG repeats 1	chr2:228336867-228425930	chr2:228396848-228396928	+	9321	-4.4357	9.4511e-28
ENSG00000109819	PPARGC1A: peroxisome proliferator-activated receptor gamma, coactivator 1 alpha	chr4:23756663-23905712	chr4:23883400-23883756	-	10511	2.83647	1.06369e-27
ENSG00000153551	CMTM7: CKLF-like MARVEL transmembrane domain containing 7	chr3:32433162-32524559	chr3:32495732-32497020	+	3751	5.00554	1.1315e-27
ENSG00000164543	STK17A: serine/threonine kinase 17a	chr7:43622356-43666385	chr7:43622664-43623048	+	4943	2.2436	1.23799e-27
ENSG00000255248	RP11-166D19.1	chr11:121899062-121987031	chr11:121936264-121937144	-	7117	-3.0541	1.65147e-27
ENSG00000235718	MFRP: membrane frizzled-related protein	chr11:119209651-119217383	chr11:119215584-119215712	-	4029	2.56365	1.66919e-27
ENSG00000259159	MFRP	chr11:119209651-119217368	chr11:119215584-119215712	-	3902	2.55975	1.84918e-27
ENSG00000133256	PDE6B: phosphodiesterase 6B, cGMP-specific, rod, beta	chr4:619372-664571	chr4:647225-647496	+	5086	4.64679	1.85735e-27
ENSG00000232788	AC078883.3	chr2:173328989-173330750	chr2:173328992-173329296	-	1077	-6.1726	2.00243e-27
ENSG00000116001	TIA1: TIA1 cytotoxic granule-associated RNA binding protein	chr2:70436575-70475792	chr2:70455472-70455592	-	6607	-2.01432	2.07515e-27
ENSG00000157353	FUK: fucokinase	chr16:70488323-70514177	chr16:70497072-70497176	+	7405	-2.57557	2.14731e-27
ENSG00000116016	EPAS1: endothelial PAS domain protein 1	chr2:46520805-46613836	chr2:46520804-46521236	+	7296	-5.5211	2.56382e-27
ENSG00000223953	C1QTNF5: C1q and tumor necrosis factor related protein 5	chr11:119209651-119217383	chr11:119215584-119215712	-	3917	2.56285	2.64003e-27
ENSG00000163029	SMC6: structural maintenance of chromosomes 6	chr2:17845078-17981509	chr2:17934244-17934332	-	9363	5.11977	2.80493e-27
ENSG00000138658	C4orf21: chromosome 4 open reading frame 21	chr4:113460491-113558151	chr4:113469408-113469536	-	9100	3.83887	3.08764e-27
ENSG00000100644	HIF1A: hypoxia inducible factor 1, alpha subunit (basic helix-loop-helix transcription factor)	chr14:62162230-62214976	chr14:62165612-62165664	+	5150	2.4061	3.19954e-27
ENSG00000111052	LIN7A: lin-7 homolog A (C. elegans)	chr12:81186298-81331704	chr12:81331416-81331704	-	6795	-2.00212	3.88173e-27
ENSG00000188921	PTPLAD2: protein tyrosine phosphatase-like A domain containing 2	chr9:20995305-21031635	chr9:21029292-21029396	-	9768	2.62165	4.04855e-27
ENSG00000165084	C8orf34: chromosome 8 open reading frame 34	chr8:69242956-69731257	chr8:69730472-69731256	+	10499	4.0334	4.32759e-27
ENSG00000256087	ZNF432: zinc finger protein 432	chr19:52534631-52598991	chr19:52567744-52567780	-	5985	3.864	4.51331e-27
[truncated: 2,104 more rows]

## Sheet: iAMD vs Normal RPE
IGB HyperLink	Alt Name	Location (hg19)	Splicing Coordinates iAMD vs. Normal RPE	Strand	Total BPs	Fold Change: iAMD vs. Normal RPE	padj-value: iAMD vs. Normal RPE
ENSG00000243649	CFB: complement factor B	chr6:31895474-31919861	chr6:31913426-31913476	+	6622	3.91209	1.00E-320
ENSG00000244255	CFB: Complement factor B; Uncharacterized protein; cDNA FLJ55673, highly similar to Complement factor B	chr6:31895474-31919825	chr6:31911000-31911096	+	4069	3.15703	1.00E-320
ENSG00000268173	PIK3R2: PIK3R2 protein	chr19:18263967-18288927	chr19:18279536-18279706	+	5142	-2.77411	1.00E-320
ENSG00000158019	BRE: brain and reproductive organ-expressed (TNFRSF1A modulator)	chr2:28112807-28561768	chr2:28112808-28113132	+	3392	6.4951	7.1728e-231
ENSG00000038945	MSR1: macrophage scavenger receptor 1	chr8:15965386-16424999	chr8:16043667-16043781	-	7812	-2.01283	2.31058e-184
ENSG00000171174	RBKS: ribokinase	chr2:28004230-28113965	chr2:28055552-28055644	-	3973	-4.54606	2.84689e-132
ENSG00000204681	GABBR1: gamma-aminobutyric acid (GABA) B receptor, 1	chr6:29523405-29601753	chr6:29574672-29574780	-	8470	-2.23017	2.0296e-122
ENSG00000177675	CD163L1: CD163 molecule-like 1	chr12:7499280-7632493	chr12:7528295-7528610	-	5690	-2.5335	1.10966e-110
ENSG00000236850	BMS1P20: BMS1 pseudogene 20	chr22:22657588-22677203	chr22:22677018-22677204	+	1776	2.41886	2.78648e-101
ENSG00000111912	NCOA7: nuclear receptor coactivator 7	chr6:126102306-126252266	chr6:126112000-126112216	+	6737	-2.28683	6.69416e-80
ENSG00000197971	MBP: myelin basic protein	chr18:74690782-74845639	chr18:74799304-74799608	-	18615	-2.34171	7.31224e-76
ENSG00000206341	HLA-H: major histocompatibility complex, class I, H (pseudogene)	chr6:29855349-29858259	chr6:29857484-29857600	+	1837	-2.25104	1.11698e-72
ENSG00000240583	AQP1: aquaporin 1 (Colton blood group)	chr7:30893009-30965131	chr7:30893008-30893076	+	3888	-3.41782	1.83853e-55
ENSG00000133316	WDR74: WD repeat domain 74	chr11:62599813-62609281	chr11:62607548-62607852	-	4247	2.03894	6.59647e-53
ENSG00000259439	RP11-89K21.1	chr2:45147331-45166338	chr2:45158260-45158616	-	4756	-2.07026	1.19216e-50
ENSG00000250424	AQP1: Uncharacterized protein	chr7:30893009-30963427	chr7:30893008-30893076	+	1524	-3.26784	7.13916e-49
ENSG00000166598	HSP90B1: heat shock protein 90kDa beta (Grp94), member 1	chr12:104323884-104347423	chr12:104347160-104347424	+	4688	3.4436	4.57449e-47
ENSG00000064886	CHI3L2: chitinase 3-like 2	chr1:111743392-111786062	chr1:111743392-111744008	+	3295	3.66024	9.33618e-44
ENSG00000115415	STAT1: signal transducer and activator of transcription 1, 91kDa	chr2:191829083-191885686	chr2:191829088-191829424	-	6053	-2.55844	6.23224e-43
ENSG00000137101	CD72: CD72 molecule	chr9:35609529-35646807	chr9:35646400-35646808	-	3374	-2.30135	1.12097e-42
ENSG00000116678	LEPR: leptin receptor	chr1:65886247-66107242	chr1:66095884-66096104	+	11457	-2.10418	5.76797e-34
ENSG00000198785	GRIN3A: glutamate receptor, ionotropic, N-methyl-D-aspartate 3A	chr9:104331634-104500862	chr9:104432344-104433392	-	8121	-8.89613	1.91474e-31
ENSG00000117228	GBP1: guanylate binding protein 1, interferon-inducible	chr1:89518001-89531043	chr1:89530840-89531040	-	4992	-3.4693	4.05564e-29
ENSG00000175445	LPL: lipoprotein lipase	chr8:19759227-19824769	chr8:19804052-19804208	+	4382	-2.10121	3.58452e-26
ENSG00000260729	RP11-106M3.2	chr15:72577067-72668322	chr15:72608184-72608272	-	4374	-2.92149	8.5888e-26
ENSG00000047617	ANO2: anoctamin 2	chr12:5641034-6055398	chr12:5965423-5965799	-	6012	-2.39751	4.30242e-24
ENSG00000164038	SLC9B2: solute carrier family 9, subfamily B (NHA2, cation proton antiporter 2), member 2	chr4:103941024-104006986	chr4:103986568-103986928	-	5469	2.1571	5.23299e-23
ENSG00000073910	FRY: furry homolog (Drosophila)	chr13:32605436-32870794	chr13:32757112-32757172	+	16059	2.16264	8.11787e-23
ENSG00000254709	IGLL5: immunoglobulin lambda-like polypeptide 5	chr22:23229959-23238287	chr22:23229960-23230440	+	1335	9.53972	2.30721e-22
ENSG00000137441	FGFBP2: fibroblast growth factor binding protein 2	chr4:15961865-15970932	chr4:15970850-15970932	-	1250	3.45884	6.31412e-22
ENSG00000211892	IGHG4: immunoglobulin heavy constant gamma 4 (G4m marker)	chr14:106090686-106092403	chr14:106091232-106091560	-	1110	2.30237	3.42352e-20
ENSG00000140481	CCDC33: coiled-coil domain containing 33	chr15:74509612-74628813	chr15:74623000-74623088	+	5275	2.14805	3.65069e-20
ENSG00000158373	HIST1H2BD: histone cluster 1, H2bd	chr6:26158348-26171577	chr6:26171202-26171576	+	898	-2.3521	4.32663e-20
ENSG00000229391	HLA-DRB6: major histocompatibility complex, class II, DR beta 6 (pseudogene)	chr6:32520489-32527799	chr6:32521152-32521176	-	1326	-2.06779	2.66116e-19
ENSG00000117616	C1orf63: chromosome 1 open reading frame 63	chr1:25568727-25664704	chr1:25644552-25644762	-	6804	2.13961	1.95725e-15
ENSG00000140105	WARS: tryptophanyl-tRNA synthetase	chr14:100800124-100843142	chr14:100842592-100843144	-	6358	-2.97527	2.53466e-15
ENSG00000253364	RP11-731F5.2	chr14:106110832-106115394	chr14:106114256-106114368	-	930	8.82727	3.33308e-13
ENSG00000214140	PRCD: progressive rod-cone degeneration	chr17:74523667-74549660	chr17:74538632-74538712	+	5305	-2.06526	5.70001e-13
ENSG00000137210	TMEM14B: transmembrane protein 14B	chr6:10747991-10852986	chr6:10759171-10760007	+	4815	2.97371	6.25282e-13
ENSG00000154723	ATP5J: ATP synthase, H+ transporting, mitochondrial Fo complex, subunit F6	chr21:27088814-27107984	chr21:27088814-27088872	-	2043	-2.20318	9.03305e-13
ENSG00000255248	RP11-166D19.1	chr11:121899062-121987031	chr11:121939648-121939888	-	7117	2.49992	6.81961e-12
ENSG00000134283	PPHLN1: periphilin 1	chr12:42632248-42853517	chr12:42838848-42839248	+	8798	-2.15398	7.56139e-12
ENSG00000204622	HLA-J: major histocompatibility complex, class I, J (pseudogene)	chr6:29974359-29977733	chr6:29974576-29974846	+	1634	2.07408	7.9498e-12
ENSG00000119917	IFIT3: interferon-induced protein with tetratricopeptide repeats 3	chr10:91087650-91100728	chr10:91087648-91087832	+	2640	-3.00222	8.68794e-12
ENSG00000104408	EIF3E: eukaryotic translation initiation factor 3, subunit E	chr8:109213444-109447562	chr8:109240024-109240160	-	6005	2.04234	1.48739e-11
ENSG00000223414	LINC00473: long intergenic non-protein coding RNA 473	chr6:166322289-166401536	chr6:166322288-166322560	-	4376	-2.4177	1.70674e-11
ENSG00000184588	PDE4B: phosphodiesterase 4B, cAMP-specific	chr1:66258196-66840259	chr1:66378928-66379040	+	8641	2.89189	1.81077e-11
ENSG00000130513	GDF15: growth differentiation factor 15	chr19:18485540-18499986	chr19:18497728-18497824	+	2087	-4.18291	3.18505e-11
ENSG00000116132	PRRX1: paired related homeobox 1	chr1:170631868-170708560	chr1:170699584-170699760	+	8246	2.52592	3.32328e-11
ENSG00000109046	WSB1: WD repeat and SOCS box containing 1	chr17:25621101-25640657	chr17:25624212-25624334	+	6307	-2.20011	3.3835e-11
ENSG00000136205	TNS3: tensin 3	chr7:47314751-47622156	chr7:47492528-47492828	-	11797	2.76615	1.04938e-10
ENSG00000160179	ABCG1: ATP-binding cassette, sub-family G (WHITE), member 1	chr21:43619798-43717354	chr21:43639224-43639416	+	6124	-3.57468	1.4443e-10
ENSG00000185010	F8: coagulation factor VIII, procoagulant component	chrX:154064062-154255215	chrX:154114400-154114592	-	9603	2.44955	2.43537e-10
ENSG00000162687	KCNT2: potassium channel, subfamily T, member 2	chr1:196194908-196578355	chr1:196398704-196398880	-	7124	2.43084	3.68703e-10
ENSG00000052126	PLEKHA5: pleckstrin homology domain containing, family A member 5	chr12:19282647-19529334	chr12:19423120-19423140	+	12596	-2.22355	4.2721e-10
ENSG00000144233	AMMECR1L: AMMECR1-like	chr2:128619203-128643496	chr2:128642328-128642432	-	4761	2.06477	4.37853e-10
ENSG00000131386	GALNT15: UDP-N-acetyl-alpha-D-galactosamine:polypeptide N-acetylgalactosaminyltransferase 15	chr3:16216155-16273499	chr3:16224219-16224760	+	5676	-2.66772	5.4813e-10
ENSG00000109846	CRYAB: crystallin, alpha B	chr11:111779288-111794446	chr11:111779872-111779992	-	3034	2.13489	6.13391e-10
ENSG00000176406	RIMS2: regulating synaptic membrane exocytosis 2	chr8:104512975-105268322	chr8:104709312-104709520	+	12366	-2.90058	7.96447e-10
ENSG00000257950	P2RX5-TAX1BP3: P2RX5-TAX1BP3 readthrough (NMD candidate)	chr17:3566356-3599488	chr17:3591305-3591399	-	5905	2.72921	8.36529e-10
ENSG00000005421	PON1: paraoxonase 1	chr7:94926987-95025673	chr7:95023952-95024024	-	2988	-3.86102	8.44309e-10
ENSG00000111906	HDDC2: HD domain containing 2	chr6:125541107-125623282	chr6:125618632-125618712	-	5946	2.58235	1.76798e-09
ENSG00000086300	SNX10: sorting nexin 10	chr7:26331540-26413949	chr7:26331540-26331706	+	3421	-3.20049	2.56724e-09
ENSG00000064042	LIMCH1: LIM and calponin homology domains 1	chr4:41361623-41702061	chr4:41553336-41553412	+	10862	2.64534	2.75807e-09
ENSG00000155307	SAMSN1: SAM domain, SH3 domain and nuclear localization signals 1	chr21:15857548-15955723	chr21:15895591-15895715	-	3152	-2.21082	3.51588e-09
ENSG00000035115	SH3YL1: SH3 and SYLF domain containing 1	chr2:217729-266398	chr2:242797-242871	-	11165	4.16449	1.05156e-08
ENSG00000248405	PRR5-ARHGAP8: PRR5-ARHGAP8 readthrough	chr22:45098112-45258586	chr22:45221360-45221472	+	3264	2.30684	2.54645e-08
ENSG00000147509	RGS20: regulator of G-protein signaling 20	chr8:54764367-54871863	chr8:54826056-54826480	+	3192	-2.42204	2.65247e-08
ENSG00000156265	MAP3K7CL: MAP3K7 C-terminal like	chr21:30449791-30548210	chr21:30521508-30521572	+	4497	-3.61452	4.19624e-08
ENSG00000149489	ROM1: retinal outer segment membrane protein 1	chr11:62379193-62382592	chr11:62379192-62379564	+	2495	-2.40978	5.13393e-08
ENSG00000241484	ARHGAP8: Rho GTPase activating protein 8	chr22:45098354-45258665	chr22:45221360-45221472	+	5678	2.2751	5.21022e-08
ENSG00000257923	CUX1: cut-like homeobox 1	chr7:101458958-101927249	chr7:101575624-101575904	+	18329	-2.12025	6.80098e-08
ENSG00000042781	USH2A: Usher syndrome 2A (autosomal recessive, mild)	chr1:215796235-216596738	chr1:215940016-215940128	-	20584	-2.01085	6.93302e-08
ENSG00000139192	TAPBPL: TAP binding protein-like	chr12:6560855-6575683	chr12:6570200-6570556	+	3188	-2.10915	7.31631e-08
ENSG00000072201	LNX1: ligand of numb-protein X 1, E3 ubiquitin protein ligase	chr4:54325467-54567572	chr4:54364808-54365008	-	5725	-2.28323	7.64702e-08
ENSG00000183486	MX2: myxovirus (influenza virus) resistance 2 (mouse)	chr21:42733869-42781317	chr21:42742012-42742572	+	13175	-2.95319	9.26579e-08
ENSG00000117009	KMO: kynurenine 3-monooxygenase (kynurenine 3-hydroxylase)	chr1:241695433-241758944	chr1:241695440-241695792	+	5946	3.72041	1.29338e-07
ENSG00000131018	SYNE1: spectrin repeat containing, nuclear envelope 1	chr6:152442818-152958936	chr6:152506400-152506544	-	45649	2.10855	1.30676e-07
ENSG00000129535	NRL: neural retina leucine zipper	chr14:24549315-24584223	chr14:24583930-24584224	-	3113	-2.31603	1.41704e-07
ENSG00000129003	VPS13C: vacuolar protein sorting 13 homolog C (S. cerevisiae)	chr15:62144587-62352672	chr15:62320556-62320620	-	16791	-2.83566	1.82537e-07
ENSG00000174171	RP11-23P13.6	chr15:42184990-42190773	chr15:42184992-42188140	+	3651	2.09489	1.92064e-07
ENSG00000079459	FDFT1: farnesyl-diphosphate farnesyltransferase 1	chr8:11653081-11696818	chr8:11653081-11653520	+	5202	-2.44748	2.00595e-07
ENSG00000182670	TTC3: tetratricopeptide repeat domain 3	chr21:38445525-38575413	chr21:38530432-38530504	+	15883	2.30189	2.44963e-07
ENSG00000237541	HLA-DQA2: major histocompatibility complex, class II, DQ alpha 2	chr6:32709118-32714992	chr6:32714358-32714992	+	1524	3.87506	2.4876e-07
ENSG00000108848	LUC7L3: LUC7-like 3 (S. cerevisiae)	chr17:48796904-48833574	chr17:48801180-48801328	+	8151	-2.61008	2.50822e-07
ENSG00000112706	IMPG1: interphotoreceptor matrix proteoglycan 1	chr6:76630831-76782395	chr6:76732256-76734728	-	6156	-5.08382	2.66134e-07
ENSG00000211673	IGLV3-1: immunoglobulin lambda variable 3-1	chr22:23222885-23223576	chr22:23222884-23222984	+	398	3.0141	5.10842e-07
ENSG00000102755	FLT1: fms-related tyrosine kinase 1	chr13:28874488-29069265	chr13:28942232-28942800	-	8072	2.20733	8.34745e-07
ENSG00000104205	SGK3: serum/glucocorticoid regulated kinase family, member 3	chr8:67624652-67774257	chr8:67702960-67703064	+	5974	-2.17914	8.58554e-07
ENSG00000145685	LHFPL2: lipoma HMGIC fusion partner-like 2	chr5:77781037-78065844	chr5:77844848-77844976	-	7977	2.02134	8.92156e-07
ENSG00000161888	SPC24: SPC24, NDC80 kinetochore complex component	chr19:11242195-11266484	chr19:11258688-11258793	-	2839	2.13839	1.12889e-06
ENSG00000162585	C1orf86: chromosome 1 open reading frame 86	chr1:2115902-2144159	chr1:2118276-2118645	-	10712	-2.38666	1.17186e-06
ENSG00000138079	SLC3A1: solute carrier family 3 (amino acid transporter heavy chain), member 1	chr2:44502598-44548633	chr2:44540972-44542384	+	6532	3.19964	3.11811e-06
ENSG00000178096	BOLA1: bolA family member 1	chr1:149859439-149872351	chr1:149859440-149859680	+	1461	2.79809	5.38506e-06
ENSG00000131389	SLC6A6: solute carrier family 6 (neurotransmitter transporter), member 6	chr3:14444075-14530857	chr3:14474177-14474295	+	8262	-2.0783	5.61735e-06
ENSG00000145730	PAM: peptidylglycine alpha-amidating monooxygenase	chr5:102089684-102366809	chr5:102090368-102091176	+	8851	-2.0514	6.12529e-06
ENSG00000121766	ZCCHC17: zinc finger, CCHC domain containing 17	chr1:31769841-31837783	chr1:31791012-31791084	+	1891	3.24582	1.43155e-05
ENSG00000100314	CABP7: calcium binding protein 7	chr22:30116072-30127828	chr22:30125044-30125196	+	3259	2.99352	1.46874e-05
ENSG00000156642	NPTN: neuroplastin	chr15:73852354-73926475	chr15:73889360-73889712	-	4042	2.06933	1.50458e-05
ENSG00000170889	RPS9: ribosomal protein S9	chr19:54704609-54752862	chr19:54704608-54704828	+	4371	-3.31196	2.14838e-05
ENSG00000160844	GATS: GATS, stromal antigen 3 opposite strand	chr7:99798282-99869855	chr7:99831224-99831296	-	2733	-2.20266	2.40367e-05
ENSG00000187391	MAGI2: membrane associated guanylate kinase, WW and PDZ domain containing 2	chr7:77646392-79082890	chr7:77998472-77998528	-	9643	-2.61088	2.49985e-05
ENSG00000140396	NCOA2: nuclear receptor coactivator 2	chr8:71021996-71316040	chr8:71157240-71157608	-	10026	2.25501	4.82874e-05
ENSG00000198431	TXNRD1: thioredoxin reductase 1	chr12:104609556-104744061	chr12:104703536-104703880	+	6686	2.14207	5.84043e-05
ENSG00000092978	GPATCH2: G patch domain containing 2	chr1:217600333-217804424	chr1:217668352-217668416	-	8833	2.24433	9.11921e-05
ENSG00000173406	DAB1: Dab, reelin signal transducer, homolog 1 (Drosophila)	chr1:57460450-59012406	chr1:57460448-57463800	-	7846	-2.3051	0.000107506
ENSG00000166278	C2: complement component 2	chr6:31865561-31913449	chr6:31868776-31868916	+	5536	-5.01913	0.000131021
ENSG00000186439	TRDN: triadin	chr6:123537482-123958238	chr6:123849728-123850576	-	6723	-2.39921	0.000135353
ENSG00000124588	NQO2: NAD(P)H dehydrogenase, quinone 2	chr6:2988220-3019996	chr6:3002283-3002520	+	2451	-2.47463	0.000173996
ENSG00000164344	KLKB1: kallikrein B, plasma (Fletcher factor) 1	chr4:187130132-187179625	chr4:187175744-187175920	+	2953	-2.6254	0.00020666
ENSG00000154025	SLC5A10: solute carrier family 5 (sodium/sugar cotransporter), member 10	chr17:18853657-18925908	chr17:18923024-18923240	+	6451	2.498	0.00020885
ENSG00000242086	LINC00969: long intergenic non-protein coding RNA 969	chr3:195384932-195460422	chr3:195456512-195456608	+	13406	-3.30567	0.00022688
ENSG00000211896	IGHG1: immunoglobulin heavy constant gamma 1 (G1m marker)	chr14:106202679-106209408	chr14:106202680-106204184	-	2762	2.34129	0.000286409
ENSG00000137491	SLCO2B1: solute carrier organic anion transporter family, member 2B1	chr11:74811607-74917594	chr11:74870824-74870976	+	9379	-2.00157	0.000306645
ENSG00000152270	PDE3B: phosphodiesterase 3B, cGMP-inhibited	chr11:14665268-14892350	chr11:14722199-14722472	+	10467	-2.21745	0.000306913
ENSG00000141447	OSBPL1A: oxysterol binding protein-like 1A	chr18:21742007-21977844	chr18:21882352-21882716	-	8022	2.23937	0.00034016
ENSG00000115295	CLIP4: CAP-GLY domain containing linker protein family, member 4	chr2:29320570-29412509	chr2:29353480-29353752	+	7775	-2.1501	0.000381823
ENSG00000141469	SLC14A1: solute carrier family 14 (urea transporter), member 1 (Kidd blood group)	chr18:43304091-43332485	chr18:43319128-43319276	+	6376	3.39723	0.000507394
ENSG00000118680	MYL12B: myosin, light chain 12B, regulatory	chr18:3261906-3278282	chr18:3262414-3262782	+	1761	2.02465	0.000620598
ENSG00000142539	CTD-2545M3.6	chr19:50919055-50931666	chr19:50919864-50919980	+	1265	-2.04091	0.000632921
ENSG00000106772	PRUNE2: prune homolog 2 (Drosophila)	chr9:79226291-79521003	chr9:79239936-79239976	-	14801	2.15095	0.000633507
ENSG00000115590	IL1R2: interleukin 1 receptor, type II	chr2:102608305-102645006	chr2:102639848-102640080	+	3073	-4.01571	0.000652701
ENSG00000066923	STAG3: stromal antigen 3	chr7:99775185-99819111	chr7:99797760-99798168	+	8583	2.08649	0.000708158
ENSG00000155975	VPS37A: vacuolar protein sorting 37 homolog A (S. cerevisiae)	chr8:17104079-17159936	chr8:17105164-17105516	+	6784	-2.53914	0.000908467
ENSG00000160783	PMF1: polyamine-modulated factor 1	chr1:156182783-156212874	chr1:156193136-156193344	+	2680	-2.65249	0.0014103
ENSG00000233223	AC113189.5	chr17:7485281-7487390	chr17:7485789-7485849	-	1058	-3.13879	0.00147133
ENSG00000172845	SP3: Sp3 transcription factor	chr2:174771186-174830430	chr2:174827696-174828112	-	10704	2.17029	0.00162399
ENSG00000099949	LZTR1: leucine-zipper-like transcription regulator 1	chr22:21333750-21353327	chr22:21333750-21333992	+	7556	2.21835	0.00212777
ENSG00000273025	CELF6: CUGBP Elav-like family member 6	chr15:72559086-72612287	chr15:72608184-72608272	-	1902	-2.27689	0.00221599
ENSG00000109458	GAB1: GRB2-associated binding protein 1	chr4:144257914-144395721	chr4:144316976-144317136	+	10119	-2.04567	0.00236695
ENSG00000115677	HDLBP: high density lipoprotein binding protein	chr2:242166678-242256476	chr2:242208768-242208976	-	12182	2.02838	0.00255584
ENSG00000188004	C1orf204: chromosome 1 open reading frame 204	chr1:159804263-159825137	chr1:159810912-159811024	-	2501	-2.71048	0.00259397
ENSG00000093217	XYLB: xylulokinase homolog (H. influenzae)	chr3:38388250-38462839	chr3:38420736-38420832	+	5343	-2.33342	0.00266617
ENSG00000132932	ATP8A2: ATPase, aminophospholipid transporter, class I, type 8A, member 2	chr13:25946208-26599989	chr13:26144904-26145010	+	10330	2.29079	0.00279707
ENSG00000125462	C1orf61: chromosome 1 open reading frame 61	chr1:156374041-156400493	chr1:156395424-156396672	-	12314	2.22511	0.00310493
ENSG00000138674	SEC31A: SEC31 homolog A (S. cerevisiae)	chr4:83739813-83822319	chr4:83820864-83820888	-	9145	2.06943	0.00314169
ENSG00000092931	MFSD11: major facilitator superfamily domain containing 11	chr17:74731946-74777531	chr17:74769176-74769432	+	6587	-2.55023	0.00353212
ENSG00000163531	NFASC: neurofascin	chr1:204797778-204991950	chr1:204913856-204914160	+	21318	-2.12316	0.00455913
ENSG00000107581	EIF3A: eukaryotic translation initiation factor 3, subunit A	chr10:120794355-120840316	chr10:120839888-120840032	-	6048	2.06692	0.00483565
ENSG00000237568	RP4-620F22.2	chr1:89726264-89735437	chr1:89735280-89735440	+	324	-3.08939	0.00499838
ENSG00000078674	PCM1: pericentriolar material 1	chr8:17780348-17885478	chr8:17840740-17840798	+	12470	-2.41645	0.00546148
ENSG00000134308	YWHAQ: tyrosine 3-monooxygenase/tryptophan 5-monooxygenase activation protein, theta	chr2:9724100-9771143	chr2:9770941-9771143	-	2713	2.00552	0.00620271
ENSG00000130844	ZNF331: zinc finger protein 331	chr19:54024234-54083523	chr19:54057784-54058144	+	7728	-2.33237	0.00729879
ENSG00000159399	HK2: hexokinase 2	chr2:75061107-75120486	chr2:75113424-75113520	+	6064	2.0965	0.0074771
ENSG00000022840	RNF10: ring finger protein 10	chr12:120971282-121015397	chr12:120973232-120973344	+	5911	2.35717	0.00798699
ENSG00000219481	NBPF1: neuroblastoma breakpoint family, member 1	chr1:16888813-16940057	chr1:16930736-16930860	-	12212	-2.01768	0.00831612
ENSG00000187147	RNF220: ring finger protein 220	chr1:44870865-45117396	chr1:44877652-44878392	+	9779	-2.02571	0.00899306
ENSG00000130561	SAG: S-antigen; retina and pineal gland (arrestin)	chr2:234216461-234255701	chr2:234228192-234228672	+	11885	-2.05114	0.00944301
ENSG00000174514	MFSD4: major facilitator superfamily domain containing 4	chr1:205538012-205572046	chr1:205549792-205550048	+	5570	-2.54471	0.00992043
ENSG00000078018	MAP2: microtubule-associated protein 2	chr2:210288781-210598842	chr2:210561632-210561776	+	11559	-2.25352	0.0108483
ENSG00000204623	ZNRD1-AS1: ZNRD1 antisense RNA 1	chr6:29968787-30029417	chr6:29975300-29975420	-	19531	2.57674	0.0117895
ENSG00000167613	LAIR1: leukocyte-associated immunoglobulin-like receptor 1	chr19:54865361-54882165	chr19:54879796-54880308	-	5700	-2.84104	0.0119472
ENSG00000099250	NRP1: neuropilin 1	chr10:33466419-33625190	chr10:33538340-33538476	-	11517	2.04818	0.0130268
ENSG00000109572	CLCN3: chloride channel, voltage-sensitive 3	chr4:170533783-170644824	chr4:170563856-170564320	+	8105	-2.28458	0.0137795
ENSG00000111837	MAK: male germ cell-associated kinase	chr6:10762955-10838764	chr6:10797848-10798106	-	4378	-2.42973	0.0139867
ENSG00000132464	ENAM: enamelin	chr4:71494460-71552533	chr4:71507728-71512544	+	6522	-2.62538	0.015261
ENSG00000260916	CCPG1: cell cycle progression 1	chr15:55632229-55700708	chr15:55632228-55632648	-	8790	2.18118	0.015847
ENSG00000188818	ZDHHC11: zinc finger, DHHC-type containing 11	chr5:710470-851101	chr5:795720-796695	-	7267	-2.5242	0.018715
ENSG00000173889	PHC3: polyhomeotic homolog 3 (Drosophila)	chr3:169804519-169899537	chr3:169804512-169804896	-	16919	2.0601	0.021733
ENSG00000261879	RP11-333E1.1	chr17:5095378-5151364	chr17:5151068-5151364	+	2190	-2.25872	0.0271314
ENSG00000261824	LINC00662: long intergenic non-protein coding RNA 662	chr19:28175487-28284848	chr19:28262572-28262740	-	7958	-2.27663	0.0273182
ENSG00000075420	FNDC3B: fibronectin type III domain containing 3B	chr3:171757417-172119455	chr3:171852144-171852176	+	13299	2.12387	0.0273216
ENSG00000084070	SMAP2: small ArfGAP2	chr1:40810521-40888998	chr1:40827972-40828108	+	3436	2.4852	0.0293238
ENSG00000150093	ITGB1: integrin, beta 1 (fibronectin receptor, beta polypeptide, antigen CD29 includes MDF2, MSK12)	chr10:33189246-33294720	chr10:33242520-33242736	-	6127	-2.12767	0.0297352
ENSG00000182472	CAPN12: calpain 12	chr19:39220826-39260544	chr19:39223760-39226316	-	5966	2.15795	0.0302212
ENSG00000132471	WBP2: WW domain binding protein 2	chr17:73841779-73852588	chr17:73844864-73845120	-	5399	-2.22676	0.0303616
ENSG00000187715	KBTBD12: kelch repeat and BTB (POZ) domain containing 12	chr3:127634074-127706514	chr3:127648976-127649128	+	5818	-2.25782	0.0310803
ENSG00000174456	C12orf76: chromosome 12 open reading frame 76	chr12:110465871-110511491	chr12:110494992-110495104	-	5998	-2.03747	0.0315741
ENSG00000141380	SS18: synovial sarcoma translocation, chromosome 18	chr18:23596577-23671181	chr18:23661188-23661328	-	5783	-2.1342	0.0349949
ENSG00000162819	BROX: BRO1 domain and CAAX motif containing	chr1:222885894-222908538	chr1:222888480-222888608	+	4932	2.56851	0.0358641
ENSG00000120451	SNX19: sorting nexin 19	chr11:130745330-130786404	chr11:130762648-130762952	-	8154	-2.64688	0.0370765
ENSG00000168038	ULK4: unc-51 like kinase 4	chr3:41288089-42003922	chr3:41756728-41756784	-	6579	2.09841	0.0401175
ENSG00000150722	PPP1R1C: protein phosphatase 1, regulatory (inhibitor) subunit 1C	chr2:182818967-182996125	chr2:182993696-182996128	+	4931	2.34237	0.0418992
ENSG00000164576	SAP30L: SAP30-like	chr5:153825516-153840614	chr5:153831952-153832064	+	6755	2.40979	0.0441501
ENSG00000079101	CLUL1: clusterin-like 1 (retinal)	chr18:596987-650334	chr18:606977-607099	+	3846	-2.07536	0.0460319
ENSG00000118855	MFSD1: major facilitator superfamily domain containing 1	chr3:158449986-158547508	chr3:158451744-158451824	+	5288	-2.00465	0.0477924
ENSG00000197299	BLM: Bloom syndrome, RecQ helicase-like	chr15:91260557-91358859	chr15:91333520-91334072	+	6015	-2.19911	0.0483809

## Sheet: NEO vs Normal RPE
IGB HyperLink	Alt Name	Location (hg19)	Splicing Coordinates NEO vs. Normal RPE	Strand	Total BPs	Fold Change: NEO vs. Normal RPE	padj-value: NEO vs. Normal RPE
ENSG00000198947	DMD: dystrophin	chrX:31115793-33357558	chrX:32360748-32360968	-	18178	5.79582	1.00E-320
ENSG00000074621	SLC24A1: solute carrier family 24 (sodium/potassium/calcium exchanger), member 1	chr15:65903703-65953333	chr15:65911216-65911320	+	9084	-11.7176	1.00E-320
ENSG00000047617	ANO2: anoctamin 2	chr12:5641034-6055398	chr12:6055316-6055398	-	6012	-8.48056	1.00E-320
ENSG00000243649	CFB: complement factor B	chr6:31895474-31919861	chr6:31895732-31895940	+	6622	2.56502	1.00E-320
ENSG00000244255	CFB: Complement factor B; Uncharacterized protein; cDNA FLJ55673, highly similar to Complement factor B	chr6:31895474-31919825	chr6:31895732-31895940	+	4069	2.53961	1.00E-320
ENSG00000172270	BSG: basigin (Ok blood group)	chr19:571296-583493	chr19:577773-578212	+	3770	9.09013	1.00E-320
ENSG00000084234	APLP2: amyloid beta (A4) precursor-like protein 2	chr11:129939731-130014699	chr11:130007152-130007184	+	7444	4.40362	1.72162e-289
ENSG00000145362	ANK2: ankyrin 2, neuronal	chr4:113739264-114304896	chr4:113739264-113739424	+	18212	-3.75691	6.09448e-281
ENSG00000115310	RTN4: reticulon 4	chr2:55199324-55339757	chr2:55252220-55254620	-	6642	2.72699	2.49893e-236
ENSG00000137441	FGFBP2: fibroblast growth factor binding protein 2	chr4:15961865-15970932	chr4:15970850-15970932	-	1250	8.08742	9.58984e-203
ENSG00000076554	TPD52: tumor protein D52	chr8:80870570-81143467	chr8:80915232-80915416	-	8341	-4.75503	9.88625e-191
ENSG00000072121	ZFYVE26: zinc finger, FYVE domain containing 26	chr14:68194090-68283307	chr14:68195928-68196536	-	15706	12.5808	4.19946e-179
ENSG00000149489	ROM1: retinal outer segment membrane protein 1	chr11:62379193-62382592	chr11:62379192-62379564	+	2495	-16.9465	2.57436e-176
ENSG00000198691	ABCA4: ATP-binding cassette, sub-family A (ABC1), member 4	chr1:94458392-94586688	chr1:94511192-94511520	-	8669	-4.73997	3.03983e-176
ENSG00000248905	FMN1: formin 1	chr15:33057746-33486897	chr15:33486108-33486260	-	20046	3.88696	1.81877e-175
ENSG00000130338	TULP4: tubby like protein 4	chr6:158733691-158932860	chr6:158850768-158850928	+	11123	-2.193	2.86954e-162
ENSG00000204209	DAXX: death-domain associated protein	chr6:33286334-33297046	chr6:33296764-33297046	-	3662	23.0767	4.18426e-158
ENSG00000054523	KIF1B: kinesin family member 1B	chr1:10270862-10441661	chr1:10333071-10333089	+	17693	3.06084	2.26887e-155
ENSG00000182606	TRAK1: trafficking protein, kinesin binding 1	chr3:42055293-42267381	chr3:42201660-42201964	+	10992	9.48056	5.1139e-153
ENSG00000164318	EGFLAM: EGF-like, fibronectin type III and laminin G domains	chr5:38258510-38465123	chr5:38370396-38370564	+	5724	2.12771	1.62107e-151
ENSG00000204681	GABBR1: gamma-aminobutyric acid (GABA) B receptor, 1	chr6:29523405-29601753	chr6:29580328-29580392	-	8470	-2.45378	4.03231e-150
ENSG00000206503	HLA-A: major histocompatibility complex, class I, A	chr6:29909036-29913661	chr6:29913010-29913058	+	2710	2.26765	1.47361e-146
ENSG00000129535	NRL: neural retina leucine zipper	chr14:24549315-24584223	chr14:24583930-24584224	-	3113	-14.4478	3.10616e-138
ENSG00000138190	EXOC6: exocyst complex component 6	chr10:94590934-94819250	chr10:94654688-94654776	+	6359	-3.0864	1.3256e-129
ENSG00000171735	CAMTA1: calmodulin binding transcription activator 1	chr1:6845383-7829766	chr1:6845383-6845635	+	10033	-2.2422	2.53936e-129
ENSG00000131018	SYNE1: spectrin repeat containing, nuclear envelope 1	chr6:152442818-152958936	chr6:152489248-152489504	-	45649	7.74841	1.0299e-126
ENSG00000079101	CLUL1: clusterin-like 1 (retinal)	chr18:596987-650334	chr18:606977-607099	+	3846	-13.4722	1.14986e-124
ENSG00000151914	DST: dystonin	chr6:56322784-56819426	chr6:56557184-56558100	-	41453	2.07035	1.38074e-124
ENSG00000112706	IMPG1: interphotoreceptor matrix proteoglycan 1	chr6:76630831-76782395	chr6:76732256-76734728	-	6156	-18.9843	3.24603e-124
ENSG00000178878	APOLD1: apolipoprotein L domain containing 1	chr12:12878850-12982909	chr12:12965194-12965584	+	7243	2.54113	2.5732e-121
ENSG00000261771	DYX1C1-CCPG1: DYX1C1-CCPG1 readthrough (NMD candidate)	chr15:55647445-55790558	chr15:55731668-55731780	-	4589	4.98724	3.7998e-115
ENSG00000133318	RTN3: reticulon 3	chr11:63448917-63527363	chr11:63486172-63488504	+	5792	3.71004	1.4415e-114
ENSG00000108370	RGS9: regulator of G-protein signaling 9	chr17:63133548-63223821	chr17:63221120-63221704	+	3664	-8.968	2.21239e-112
ENSG00000138641	HERC3: HECT and RLD domain containing E3 ubiquitin protein ligase 3	chr4:89442198-89629693	chr4:89513576-89513728	+	8634	2.46918	2.20011e-109
ENSG00000127603	MACF1: microtubule-actin crosslinking factor 1	chr1:39546987-39952849	chr1:39680932-39681100	+	36470	3.24762	1.98146e-108
ENSG00000161970	RPL26: ribosomal protein L26	chr17:8280837-8286531	chr17:8286092-8286531	-	2472	2.36751	4.53375e-104
ENSG00000134339	SAA2: serum amyloid A2	chr11:18260769-18270190	chr11:18260768-18261516	-	2227	2.09713	1.91884e-96
ENSG00000156642	NPTN: neuroplastin	chr15:73852354-73926475	chr15:73889360-73889712	-	4042	10.5499	2.75498e-93
ENSG00000129422	MTUS1: microtubule associated tumor suppressor 1	chr8:17501303-17658426	chr8:17533496-17533720	-	12010	-2.14582	5.15199e-90
ENSG00000164733	CTSB: cathepsin B	chr8:11700032-11726957	chr8:11719853-11719987	-	7438	-2.1205	5.95813e-89
ENSG00000205726	ITSN1: intersectin 1 (SH3 domain protein)	chr21:35014705-35272165	chr21:35239536-35239636	+	21702	2.37584	5.79234e-87
ENSG00000135931	ARMC9: armadillo repeat containing 9	chr2:232063259-232239548	chr2:232099936-232100096	+	9660	2.51456	7.21131e-85
ENSG00000165521	EML5: echinoderm microtubule associated protein like 5	chr14:89078774-89259096	chr14:89151360-89151488	-	11021	2.90414	3.62398e-84
ENSG00000121413	ZSCAN18: zinc finger and SCAN domain containing 18	chr19:58595204-58629794	chr19:58618984-58620672	-	8307	5.85886	5.66936e-84
ENSG00000078369	GNB1: guanine nucleotide binding protein (G protein), beta polypeptide 1	chr1:1716728-1822495	chr1:1763670-1763724	-	6351	6.15887	2.80014e-81
ENSG00000214140	PRCD: progressive rod-cone degeneration	chr17:74523667-74549660	chr17:74523664-74523912	+	5305	-2.40795	4.88695e-81
ENSG00000138326	RPS24: ribosomal protein S24	chr10:79793517-79816570	chr10:79797720-79797744	+	4880	4.27846	8.29e-80
ENSG00000176406	RIMS2: regulating synaptic membrane exocytosis 2	chr8:104512975-105268322	chr8:104778456-104778768	+	12366	-2.65986	1.10028e-79
ENSG00000079819	EPB41L2: erythrocyte membrane protein band 4.1-like 2	chr6:131160486-131384462	chr6:131191464-131191520	-	10247	-4.13708	2.8293e-77
ENSG00000184792	OSBP2: oxysterol binding protein 2	chr22:31089768-31303811	chr22:31137148-31137356	+	6820	-5.00654	3.09001e-77
ENSG00000102265	TIMP1: TIMP metallopeptidase inhibitor 1	chrX:47441711-47446188	chrX:47441712-47441872	+	1790	2.36577	4.20708e-76
ENSG00000178104	PDE4DIP: phosphodiesterase 4D interacting protein	chr1:144836156-145076186	chr1:144856816-144857040	-	28338	-2.22323	4.1088e-75
ENSG00000268530	CTC-273B12.5	chr19:48968849-48972950	chr19:48972268-48972952	-	1398	-6.38365	1.64948e-74
ENSG00000163682	RPL9: ribosomal protein L9	chr4:39455743-39460568	chr4:39456484-39456896	-	3259	-2.17047	3.79121e-74
ENSG00000116127	ALMS1: Alstrom syndrome 1	chr2:73612885-73837920	chr2:73653584-73653680	+	14066	-2.52479	1.17172e-70
ENSG00000171603	CLSTN1: calsyntenin 1	chr1:9789083-9884584	chr1:9797555-9797612	-	5559	-3.90056	1.61695e-69
ENSG00000196776	CD47: CD47 molecule	chr3:107762144-107809872	chr3:107769424-107769448	-	7895	5.98298	4.91105e-69
ENSG00000244607	CCDC13: coiled-coil domain containing 13	chr3:42734154-42814745	chr3:42755416-42755640	-	4966	-4.00746	1.4991e-67
ENSG00000113319	RASGRF2: Ras protein-specific guanine nucleotide-releasing factor 2	chr5:80256490-80525975	chr5:80382944-80384384	+	10702	-2.11152	2.07937e-64
ENSG00000060749	QSER1: glutamine and serine rich 1	chr11:32914723-33014862	chr11:32977532-32977668	+	10537	-2.03811	3.91213e-64
ENSG00000166900	STX3: syntaxin 3	chr11:59480928-59573354	chr11:59563072-59563184	+	7624	2.81694	1.77202e-63
ENSG00000021300	PLEKHB1: pleckstrin homology domain containing, family B (evectins) member 1	chr11:73357222-73373864	chr11:73366848-73366952	+	4933	3.04157	9.46532e-63
ENSG00000086189	DIMT1: DIM1 dimethyladenosine transferase 1 homolog (S. cerevisiae)	chr5:61683080-61699766	chr5:61694472-61694568	-	3736	-2.53697	3.44364e-61
ENSG00000135049	AGTPBP1: ATP/GTP binding protein 1	chr9:88161454-88356944	chr9:88168784-88169184	-	4938	2.50936	6.24991e-61
ENSG00000198363	ASPH: aspartate beta-hydroxylase	chr8:62413115-62627155	chr8:62602232-62602408	-	13632	3.54465	1.04319e-59
ENSG00000246477	AF131216.6	chr8:11173373-11182938	chr8:11182824-11182938	-	5850	-5.39841	2.83328e-59
ENSG00000127914	AKAP9: A kinase (PRKA) anchor protein 9	chr7:91570180-91739987	chr7:91686936-91687728	+	18177	-3.82091	5.81215e-57
ENSG00000130561	SAG: S-antigen; retina and pineal gland (arrestin)	chr2:234216461-234255701	chr2:234228192-234228672	+	11885	-10.7381	1.76844e-56
ENSG00000111837	MAK: male germ cell-associated kinase	chr6:10762955-10838764	chr6:10797848-10798106	-	4378	-10.9891	2.71184e-55
ENSG00000090097	PCBP4: poly(rC) binding protein 4	chr3:51991469-52002426	chr3:51996824-51997272	-	3686	-3.03472	5.5933e-55
ENSG00000064886	CHI3L2: chitinase 3-like 2	chr1:111743392-111786062	chr1:111770104-111770392	+	3295	4.3357	1.38043e-54
ENSG00000053524	MCF2L2: MCF.2 cell line derived transforming sequence-like 2	chr3:182895830-183146566	chr3:182989808-182990848	-	20568	-3.3405	1.63427e-54
ENSG00000145416	MARCH1: membrane-associated ring finger (C3HC4) 1, E3 ubiquitin protein ligase	chr4:164445449-165305202	chr4:164775168-164775328	-	10421	5.85687	1.69105e-54
ENSG00000188107	EYS: eyes shut homolog (Drosophila)	chr6:64429875-66417118	chr6:64429876-64431692	-	17070	-2.6001	1.9551e-54
ENSG00000187416	LHFPL3: lipoma HMGIC fusion partner-like 3	chr7:103969103-104549001	chr7:104377120-104377360	+	3258	-4.05563	5.85668e-54
ENSG00000143248	RGS5: regulator of G-protein signaling 5	chr1:163080910-163291577	chr1:163288976-163289088	-	6812	2.03535	1.20111e-51
ENSG00000263809	RP11-849F2.7: KRAB-A domain-containing protein 2	chr17:8271955-8286505	chr17:8274626-8275399	-	3087	2.61443	1.30332e-50
ENSG00000164830	OXR1: oxidation resistance 1	chr8:107282472-107764922	chr8:107531168-107531368	+	7202	3.60894	4.03793e-50
ENSG00000174373	RALGAPA1: Ral GTPase activating protein, alpha subunit 1 (catalytic)	chr14:36007557-36278510	chr14:36169368-36169508	-	13265	8.37143	2.79366e-49
ENSG00000134376	CRB1: crumbs homolog 1 (Drosophila)	chr1:197170591-197447585	chr1:197297552-197298128	+	13066	-6.07658	7.65171e-49
ENSG00000065534	MYLK: myosin light chain kinase	chr3:123328895-123603178	chr3:123426600-123426848	-	22166	3.75358	1.28576e-48
ENSG00000109103	UNC119: unc-119 homolog (C. elegans)	chr17:26873724-26879686	chr17:26878842-26879110	-	5128	-2.50116	1.44026e-46
ENSG00000273398	RP11-474G23.1: Calcineurin subunit B type 1	chr2:68358369-68488362	chr2:68361832-68361928	-	2306	-2.76323	1.44306e-45
ENSG00000244137	RP11-99J16__A.2	chr1:230846443-230931238	chr1:230911824-230912496	-	1345	8.50141	5.48672e-45
ENSG00000250349	TM4SF2: Uncharacterized protein; cDNA FLJ59144, highly similar to Tetraspanin-7	chrX:37208582-38546928	chrX:37265460-37265512	+	954	-3.10032	5.30094e-44
ENSG00000198131	ZNF544: zinc finger protein 544	chr19:58739959-58788815	chr19:58740832-58741664	+	6953	-3.08222	8.48836e-44
ENSG00000078018	MAP2: microtubule-associated protein 2	chr2:210288781-210598842	chr2:210288784-210288992	+	11559	-5.91923	1.46174e-43
ENSG00000268465	CTC-273B12.7: Uncharacterized protein	chr19:48969093-48975688	chr19:48969092-48969216	+	443	11.8054	1.96298e-43
ENSG00000059915	PSD: pleckstrin and Sec7 domain containing	chr10:104162375-104181296	chr10:104180648-104181296	-	6327	-4.77121	2.10399e-43
ENSG00000175029	CTBP2: C-terminal binding protein 2	chr10:126676420-126849739	chr10:126811224-126811440	-	7411	-2.8557	3.06499e-42
ENSG00000165995	CACNB2: calcium channel, voltage-dependent, beta 2 subunit	chr10:18429605-18830798	chr10:18803440-18803460	+	6537	2.81071	3.1415e-41
ENSG00000155755	TMEM237: transmembrane protein 237	chr2:202484906-202508293	chr2:202508080-202508288	-	7642	-2.40698	3.43318e-41
ENSG00000073910	FRY: furry homolog (Drosophila)	chr13:32605436-32870794	chr13:32821460-32821640	+	16059	2.03905	2.17329e-40
ENSG00000087274	ADD1: adducin 1 (alpha)	chr4:2845583-2931803	chr4:2928011-2928402	+	13106	3.88696	1.21489e-39
ENSG00000151150	ANK3: ankyrin 3, node of Ranvier (ankyrin G)	chr10:61786055-62493248	chr10:61841908-61841936	-	24624	5.51083	2.21788e-39
ENSG00000033867	SLC4A7: solute carrier family 4, sodium bicarbonate cotransporter, member 7	chr3:27414213-27525911	chr3:27472788-27473160	-	9564	-3.14533	3.10278e-39
ENSG00000148204	CRB2: crumbs homolog 2 (Drosophila)	chr9:126118448-126142603	chr9:126129848-126129968	+	6349	2.40391	1.16415e-38
ENSG00000157985	AGAP1: ArfGAP with GTPase domain, ankyrin repeat and PH domain 1	chr2:236402732-237040444	chr2:236402736-236403488	+	13896	-2.65322	5.12523e-38
ENSG00000174485	DENND4A: DENN/MADD domain containing 4A	chr15:65950383-66084631	chr15:65950384-65950776	-	8902	5.50736	6.18338e-38
ENSG00000148339	SLC25A25: solute carrier family 25 (mitochondrial carrier; phosphate carrier), member 25	chr9:130830479-130871524	chr9:130864360-130864392	+	4979	7.29139	8.00126e-38
ENSG00000122477	LRRC39: leucine rich repeat containing 39	chr1:100614408-100643771	chr1:100614920-100614992	-	1506	-5.53536	2.71003e-36
ENSG00000105499	PLA2G4C: phospholipase A2, group IVC (cytosolic, calcium-independent)	chr19:48551099-48614074	chr19:48564888-48565096	-	6613	3.51512	2.86493e-34
ENSG00000196597	ZNF782: zinc finger protein 782	chr9:99578753-99637905	chr9:99616368-99616768	-	4619	-4.43073	2.0972e-33
ENSG00000132535	DLG4: discs, large homolog 4 (Drosophila)	chr17:7093208-7123021	chr17:7122149-7123021	-	5746	-4.4612	3.0031e-33
ENSG00000131389	SLC6A6: solute carrier family 6 (neurotransmitter transporter), member 6	chr3:14444075-14530857	chr3:14452538-14452831	+	8262	-3.51799	7.07866e-33
ENSG00000182985	CADM1: cell adhesion molecule 1	chr11:115039937-115375675	chr11:115269800-115270232	-	11015	-6.27449	2.93476e-32
ENSG00000125746	EML2: echinoderm microtubule associated protein like 2	chr19:46110251-46148887	chr19:46143672-46146036	-	8224	3.94535	3.90633e-32
ENSG00000124783	SSR1: signal sequence receptor, alpha	chr6:7268538-7347679	chr6:7268538-7269387	-	11356	3.14171	1.12689e-31
ENSG00000162194	C11orf48: chromosome 11 open reading frame 48	chr11:62430286-62439727	chr11:62439600-62439728	-	3653	-2.0941	1.21956e-31
ENSG00000132639	SNAP25: synaptosomal-associated protein, 25kDa	chr20:10199477-10288066	chr20:10273529-10273647	+	3357	-7.01449	1.82027e-31
ENSG00000080823	MOK: MOK protein kinase	chr14:102690836-102771537	chr14:102706784-102706960	-	10996	10.0008	2.19347e-31
ENSG00000198546	ZNF511: zinc finger protein 511	chr10:135121978-135166033	chr10:135163600-135163664	+	3265	2.26421	2.81268e-31
ENSG00000073921	PICALM: phosphatidylinositol binding clathrin assembly protein	chr11:85668726-85780924	chr11:85701296-85701440	-	5833	2.09894	3.51609e-31
ENSG00000113269	RNF130: ring finger protein 130	chr5:179338650-179499118	chr5:179383040-179383520	-	12822	-2.19112	1.96123e-29
ENSG00000118705	RPN2: ribophorin II	chr20:35806812-35870022	chr20:35866804-35866852	+	2815	2.33531	3.01799e-29
ENSG00000118680	MYL12B: myosin, light chain 12B, regulatory	chr18:3261906-3278282	chr18:3262414-3262782	+	1761	2.07904	3.75473e-29
ENSG00000108654	DDX5: DEAD (Asp-Glu-Ala-Asp) box helicase 5	chr17:62495733-62504317	chr17:62504176-62504316	-	7319	2.62291	2.5335e-28
ENSG00000128918	ALDH1A2: aldehyde dehydrogenase 1 family, member A2	chr15:58245621-58790065	chr15:58430644-58431024	-	8622	2.30619	3.44904e-28
ENSG00000173818	ENDOV: endonuclease V	chr17:78388964-78411886	chr17:78393384-78393520	+	7253	2.9964	8.70644e-28
ENSG00000097096	SYDE2: synapse defective 1, Rho GTPase, homolog 2 (C. elegans)	chr1:85622555-85666729	chr1:85634728-85634912	-	6451	-2.01543	1.62073e-27
ENSG00000069966	GNB5: guanine nucleotide binding protein (G protein), beta 5	chr15:52413116-52483566	chr15:52476748-52476892	-	7487	12.403	2.09723e-27
ENSG00000255292	SDHD: Uncharacterized protein	chr11:111957626-112064528	chr11:112064192-112064528	+	1190	2.83586	5.21566e-27
ENSG00000186439	TRDN: triadin	chr6:123537482-123958238	chr6:123580768-123580808	-	6723	-2.38581	2.24491e-26
ENSG00000164398	ACSL6: acyl-CoA synthetase long-chain family member 6	chr5:131142682-131347936	chr5:131335104-131335320	-	14273	-6.60875	3.03586e-26
ENSG00000114573	ATP6V1A: ATPase, H+ transporting, lysosomal 70kDa, V1 subunit A	chr3:113465865-113530903	chr3:113465864-113465976	+	5130	2.00077	5.42786e-26
ENSG00000173889	PHC3: polyhomeotic homolog 3 (Drosophila)	chr3:169804519-169899537	chr3:169804512-169804896	-	16919	6.10087	2.69126e-25
ENSG00000259439	RP11-89K21.1	chr2:45147331-45166338	chr2:45158260-45158616	-	4756	-2.13083	2.83794e-25
ENSG00000125991	ERGIC3: ERGIC and golgi 3	chr20:34129769-34145405	chr20:34142144-34142156	+	6015	4.69623	3.99382e-24
ENSG00000141424	SLC39A6: solute carrier family 39 (zinc transporter), member 6	chr18:33688494-33709348	chr18:33692464-33692544	-	3682	-2.08904	5.17616e-24
ENSG00000112096	SOD2: superoxide dismutase 2, mitochondrial	chr6:160090088-160183561	chr6:160151920-160152000	-	18985	2.24017	5.61567e-24
ENSG00000175445	LPL: lipoprotein lipase	chr8:19759227-19824769	chr8:19804052-19804208	+	4382	-2.73491	1.2407e-23
ENSG00000173898	SPTBN2: spectrin, beta, non-erythrocytic 2	chr11:66452718-66496697	chr11:66496212-66496696	-	9131	3.58097	1.82738e-23
ENSG00000104814	MAP4K1: mitogen-activated protein kinase kinase kinase kinase 1	chr19:39078280-39109522	chr19:39098752-39098808	-	3953	-3.02105	3.12387e-23
ENSG00000172493	AFF1: AF4/FMR2 family, member 1	chr4:87856153-88062206	chr4:87970800-87970912	+	10733	-2.01452	7.72888e-23
ENSG00000154175	ABI3BP: ABI family, member 3 (NESH) binding protein	chr3:100467999-100712359	chr3:100539896-100539960	-	10978	2.18474	1.16837e-22
ENSG00000146350	TBC1D32: TBC1 domain family, member 32	chr6:121400639-121655891	chr6:121563344-121563488	-	6912	2.59662	1.49574e-22
ENSG00000114349	GNAT1: guanine nucleotide binding protein (G protein), alpha transducing activity polypeptide 1	chr3:50229044-50233949	chr3:50230104-50230416	+	2754	-5.98696	3.39842e-22
ENSG00000084693	AGBL5: ATP/GTP binding protein-like 5	chr2:27265231-27293490	chr2:27274512-27274660	+	5283	2.04921	3.46783e-22
ENSG00000132932	ATP8A2: ATPase, aminophospholipid transporter, class I, type 8A, member 2	chr13:25946208-26599989	chr13:26144904-26145010	+	10330	2.6753	3.92156e-22
ENSG00000162929	KIAA1841: KIAA1841	chr2:61293005-61391960	chr2:61319600-61319720	+	9632	2.35607	4.37254e-22
ENSG00000167232	ZNF91: zinc finger protein 91	chr19:23487792-23578362	chr19:23524972-23525068	-	10397	-2.32967	4.86084e-22
ENSG00000186314	PRELID2: PRELI domain containing 2	chr5:144851361-145214932	chr5:145214208-145214496	-	5375	-2.15508	5.97796e-22
ENSG00000091157	WDR7: WD repeat domain 7	chr18:54318573-54698828	chr18:54444012-54444112	+	10685	4.38833	6.67727e-22
ENSG00000086991	NOX4: NADPH oxidase 4	chr11:89057523-89322779	chr11:89176592-89177400	-	6327	-2.8716	1.15594e-21
ENSG00000136717	BIN1: bridging integrator 1	chr2:127805602-127864931	chr2:127825736-127825832	-	6929	4.07216	1.19178e-21
ENSG00000186472	PCLO: piccolo presynaptic cytomatrix protein	chr7:82383328-82792246	chr7:82383328-82388032	-	22870	-2.4827	1.19278e-21
ENSG00000010379	SLC6A13: solute carrier family 6 (neurotransmitter transporter), member 13	chr12:329788-372039	chr12:371954-372039	-	4241	2.05999	1.47516e-21
ENSG00000152348	ATG10: autophagy related 10	chr5:81267843-81572676	chr5:81443008-81443936	+	5449	2.15966	2.28145e-21
ENSG00000127481	UBR4: ubiquitin protein ligase E3 component n-recognin 4	chr1:19400999-19536770	chr1:19476256-19476288	-	24695	2.76946	4.13209e-21
ENSG00000111371	SLC38A1: solute carrier family 38, member 1	chr12:46576845-46663800	chr12:46661008-46661484	-	10013	-3.25799	4.21474e-21
ENSG00000122705	CLTA: clathrin, light chain A	chr9:36190852-36304778	chr9:36209264-36209316	+	2515	7.57484	4.30077e-21
ENSG00000151062	CACNA2D4: calcium channel, voltage-dependent, alpha 2/delta subunit 4	chr12:1901122-2028002	chr12:1908840-1909604	-	7639	-2.93449	1.8582e-20
ENSG00000118473	SGIP1: SH3-domain GRB2-like (endophilin) interacting protein 1	chr1:66999065-67213982	chr1:67160376-67161176	+	10493	-2.37328	1.3935e-19
ENSG00000106066	CPVL: carboxypeptidase, vitellogenic-like	chr7:29034846-29235067	chr7:29225128-29225212	-	3340	2.28606	2.03144e-19
ENSG00000133401	PDZD2: PDZ domain containing 2	chr5:31639516-32111037	chr5:31798996-31799832	+	15642	-4.92129	2.52153e-19
ENSG00000264672	RP11-112H10.4	chr17:56597197-56634338	chr17:56620816-56621668	+	1575	-3.96862	2.77412e-19
ENSG00000175544	CABP4: calcium binding protein 4	chr11:67219876-67226699	chr11:67219872-67220912	+	2701	-8.98144	3.94606e-19
ENSG00000075826	SEC31B: SEC31 homolog B (S. cerevisiae)	chr10:102246398-102289628	chr10:102256016-102256192	-	8360	-2.87445	4.26568e-19
ENSG00000267127	RP11-795F19.5: Protein RBFADN	chr18:77794345-77854968	chr18:77853168-77854968	+	3902	2.91625	5.05968e-19
ENSG00000082126	MPP4: membrane protein, palmitoylated 4 (MAGUK p55 subfamily member 4)	chr2:202509592-202563417	chr2:202531312-202531440	-	4978	-3.47473	6.51983e-19
ENSG00000118482	PHF3: PHD finger protein 3	chr6:64345724-64489229	chr6:64487496-64488136	+	10378	7.42408	8.66814e-19
ENSG00000170571	EMB: embigin	chr5:49692025-49739082	chr5:49739024-49739080	-	5257	2.58256	1.03925e-18
ENSG00000155093	PTPRN2: protein tyrosine phosphatase, receptor type, N polypeptide 2	chr7:157331749-158380480	chr7:157873984-157874064	-	5006	2.99923	1.04769e-18
ENSG00000167083	GNGT2: guanine nucleotide binding protein (G protein), gamma transducing activity polypeptide 2	chr17:47280152-47287936	chr17:47287804-47287936	-	1689	-7.31326	1.14583e-18
ENSG00000163714	U2SURP: U2 snRNP-associated SURP domain containing	chr3:142683338-142779567	chr3:142683344-142683472	+	11297	6.24774	4.13521e-18
ENSG00000138741	TRPC3: transient receptor potential cation channel, subfamily C, member 3	chr4:122800181-122872909	chr4:122853424-122854608	-	4358	-2.80769	4.47683e-18
ENSG00000163531	NFASC: neurofascin	chr1:204797778-204991950	chr1:204913856-204914160	+	21318	-3.21426	4.79575e-18
ENSG00000153944	MSI2: musashi RNA-binding protein 2	chr17:55333211-55762046	chr17:55340848-55345912	+	21471	-2.20284	5.47651e-18
ENSG00000180881	CAPS2: calcyphosine 2	chr12:75669758-75784708	chr12:75669760-75670024	-	6241	2.82785	5.90928e-18
ENSG00000135835	KIAA1614: KIAA1614	chr1:180882289-180920750	chr1:180882976-180883200	+	10195	-2.24796	6.22887e-18
ENSG00000231500	RPS18: ribosomal protein S18	chr6:33239786-33244287	chr6:33239786-33239900	+	1898	2.08752	7.26055e-18
ENSG00000176597	B3GNT5: UDP-GlcNAc:betaGal beta-1,3-N-acetylglucosaminyltransferase 5	chr3:182971031-183016292	chr3:183013936-183016288	+	8140	3.08347	1.12346e-17
ENSG00000211892	IGHG4: immunoglobulin heavy constant gamma 4 (G4m marker)	chr14:106090686-106092403	chr14:106092112-106092400	-	1110	6.7248	1.19213e-17
ENSG00000196482	ESRRG: estrogen-related receptor gamma	chr1:216676587-217311097	chr1:217035568-217038528	-	10880	-5.26217	1.58516e-17
ENSG00000211947	IGHV3-21: immunoglobulin heavy variable 3-21	chr14:106691672-106692203	chr14:106692080-106692200	-	430	3.24687	3.78186e-17
ENSG00000267470	ZNF571-AS1: ZNF571 antisense RNA 1	chr19:38039815-38078249	chr19:38056932-38056992	+	4560	-3.9431	5.56873e-17
ENSG00000163093	BBS5: Bardet-Biedl syndrome 5	chr2:170335687-170382432	chr2:170374704-170374880	+	5493	3.54114	5.93986e-17
ENSG00000163539	CLASP2: cytoplasmic linker associated protein 2	chr3:33537736-33759848	chr3:33615964-33615988	-	15270	2.51653	7.40927e-17
ENSG00000197111	PCBP2: poly(rC) binding protein 2	chr12:53835524-53874946	chr12:53845884-53846160	+	8400	2.70535	9.4976e-17
ENSG00000047579	DTNBP1: dystrobrevin binding protein 1	chr6:15523031-15663289	chr6:15651543-15651639	-	3078	-2.77994	9.58045e-17
ENSG00000183576	SETD3: SET domain containing 3	chr14:99864082-99947216	chr14:99945072-99945104	-	5178	2.64277	1.02185e-16
ENSG00000068796	KIF2A: kinesin heavy chain member 2A	chr5:61601988-61833076	chr5:61826536-61826612	+	4774	-2.74106	1.09341e-16
ENSG00000132970	WASF3: WAS protein family, member 3	chr13:27131839-27263085	chr13:27250684-27250860	+	5162	2.0098	1.1842e-16
ENSG00000067141	NEO1: neogenin 1	chr15:73344050-73597547	chr15:73567032-73567064	+	8117	2.89474	1.19608e-16
ENSG00000159496	RGL4: ral guanine nucleotide dissociation stimulator-like 4	chr22:24030322-24041363	chr22:24040024-24040048	+	4715	2.72735	1.57941e-16
ENSG00000061676	NCKAP1: NCK-associated protein 1	chr2:183773842-183903586	chr2:183889712-183889728	-	22520	2.47899	1.61866e-16
ENSG00000188994	ZNF292: zinc finger protein 292	chr6:87862550-87973914	chr6:87864912-87865080	+	13128	-2.06913	2.85847e-16
ENSG00000085832	EPS15: epidermal growth factor receptor pathway substrate 15	chr1:51819934-51985000	chr1:51866588-51866872	-	7551	-2.49671	2.89215e-16
ENSG00000075539	FRYL: FRY-like	chr4:48499377-48782339	chr4:48504844-48504864	-	18170	2.07842	2.94731e-16
ENSG00000155975	VPS37A: vacuolar protein sorting 37 homolog A (S. cerevisiae)	chr8:17104079-17159936	chr8:17157364-17157792	+	6784	2.22184	4.62962e-16
ENSG00000117616	C1orf63: chromosome 1 open reading frame 63	chr1:25568727-25664704	chr1:25630876-25631312	-	6804	3.33945	4.76645e-16
ENSG00000168096	ANKS3: ankyrin repeat and sterile alpha motif domain containing 3	chr16:4746512-4784379	chr16:4755095-4755254	-	7775	-2.04342	5.13681e-16
ENSG00000126945	HNRNPH2: heterogeneous nuclear ribonucleoprotein H2 (H')	chrX:100663282-100669121	chrX:100663280-100663304	+	2223	2.18664	5.31289e-16
ENSG00000052126	PLEKHA5: pleckstrin homology domain containing, family A member 5	chr12:19282647-19529334	chr12:19353258-19354936	+	12596	2.14933	5.41867e-16
ENSG00000033627	ATP6V0A1: ATPase, H+ transporting, lysosomal V0 subunit a1	chr17:40610861-40674629	chr17:40660588-40660608	+	10968	4.80332	5.65531e-16
ENSG00000100314	CABP7: calcium binding protein 7	chr22:30116072-30127828	chr22:30125044-30125196	+	3259	4.62832	8.87015e-16
ENSG00000124593	PRICKLE4: prickle homolog 4 (Drosophila)	chr6:41748086-41757879	chr6:41753072-41753280	+	4731	-2.87363	9.15071e-16
ENSG00000111640	GAPDH: glyceraldehyde-3-phosphate dehydrogenase	chr12:6643092-6647537	chr12:6644467-6644635	+	2975	-5.5453	1.04134e-15
ENSG00000239474	KLHL41: kelch-like family member 41	chr2:170366211-170382772	chr2:170374704-170374880	+	2620	2.62832	1.41147e-15
ENSG00000065150	IPO5: importin 5	chr13:98605911-98676551	chr13:98627888-98628248	+	9671	2.37523	3.27153e-15
ENSG00000138029	HADHB: hydroxyacyl-CoA dehydrogenase/3-ketoacyl-CoA thiolase/enoyl-CoA hydratase (trifunctional protein), beta subunit	chr2:26466037-26513336	chr2:26467762-26468308	+	4133	2.02504	3.67078e-15
ENSG00000224078	SNHG14: small nucleolar RNA host gene 14 (non-protein coding)	chr15:25223729-25664609	chr15:25335058-25335160	+	32477	2.98366	4.18714e-15
ENSG00000164707	SLC13A4: solute carrier family 13 (sodium/sulfate symporter), member 4	chr7:135365984-135414006	chr7:135368864-135369008	-	8015	2.68833	5.02197e-15
ENSG00000130638	ATXN10: ataxin 10	chr22:46067677-46241187	chr22:46140288-46140696	+	5098	-2.09967	5.29662e-15
ENSG00000266997	RP11-886H22.1: Uncharacterized protein	chr18:47322162-47363993	chr18:47361712-47361792	-	936	2.52025	5.57976e-15
ENSG00000166482	MFAP4: microfibrillar-associated protein 4	chr17:19286754-19290553	chr17:19290352-19290552	-	2152	2.1976	6.57135e-15
ENSG00000198561	CTNND1: catenin (cadherin-associated protein), delta 1	chr11:57520714-57587018	chr11:57573932-57573952	+	8833	2.64626	6.80461e-15
ENSG00000101294	HM13: histocompatibility (minor) 13	chr20:30102230-30157370	chr20:30155880-30156084	+	5701	3.70925	1.26572e-14
ENSG00000069667	RORA: RAR-related orphan receptor A	chr15:60780482-61521518	chr15:61333304-61333332	-	17033	-2.01339	1.6005e-14
ENSG00000111077	TENC1: tensin like C1 domain containing phosphatase (tensin 2)	chr12:53440752-53458156	chr12:53442732-53443032	+	8093	-2.24988	1.65648e-14
ENSG00000159023	EPB41: erythrocyte membrane protein band 4.1 (elliptocytosis 1, RH-linked)	chr1:29213602-29446553	chr1:29385100-29385156	+	8282	2.38474	1.85449e-14
ENSG00000198898	CAPZA2: capping protein (actin filament) muscle Z-line, alpha 2	chr7:116451123-116562103	chr7:116520120-116520200	+	8386	2.22188	3.45577e-14
ENSG00000129003	VPS13C: vacuolar protein sorting 13 homolog C (S. cerevisiae)	chr15:62144587-62352672	chr15:62315976-62316044	-	16791	2.01261	4.00505e-14
ENSG00000239219	RP11-379K17.4	chr3:169657140-169684522	chr3:169657136-169657376	-	7977	2.67818	5.5023e-14
ENSG00000119636	CCDC176: coiled-coil domain containing 176	chr14:74486055-74549566	chr14:74486056-74486240	+	4620	2.11748	9.12672e-14
ENSG00000242086	LINC00969: long intergenic non-protein coding RNA 969	chr3:195384932-195460422	chr3:195390960-195391152	+	13406	-3.36897	1.28687e-13
ENSG00000151466	SCLT1: sodium channel and clathrin linker 1	chr4:129786075-130014764	chr4:129960192-129960248	-	8294	-2.08732	2.0539e-13
ENSG00000187017	ESPN: espin	chr1:6484847-6521430	chr1:6521239-6521430	+	4109	-3.6042	2.71599e-13
ENSG00000160179	ABCG1: ATP-binding cassette, sub-family G (WHITE), member 1	chr21:43619798-43717354	chr21:43639224-43639416	+	6124	-4.26742	2.8043e-13
ENSG00000163386	NBPF10: neuroblastoma breakpoint family, member 10	chr1:145289771-145370303	chr1:145362096-145362272	+	13221	2.8939	4.09188e-13
ENSG00000175224	ATG13: autophagy related 13	chr11:46638825-46696368	chr11:46686400-46686508	+	7315	4.65525	4.46235e-13
ENSG00000168038	ULK4: unc-51 like kinase 4	chr3:41288089-42003922	chr3:41290980-41291064	-	6579	-2.57379	4.47979e-13
ENSG00000187775	DNAH17: dynein, axonemal, heavy chain 17	chr17:76419777-76573476	chr17:76419776-76420232	-	16142	-2.71096	8.29732e-13
ENSG00000067057	PFKP: phosphofructokinase, platelet	chr10:3108524-3179904	chr10:3167288-3167441	+	4827	-2.38309	2.00276e-12
ENSG00000134910	STT3A: STT3A, subunit of the oligosaccharyltransferase complex (catalytic)	chr11:125461606-125495110	chr11:125462688-125462816	+	7345	2.80979	3.2191e-12
ENSG00000175216	CKAP5: cytoskeleton associated protein 5	chr11:46764597-46867847	chr11:46781900-46781924	-	8547	6.82508	3.60654e-12
ENSG00000136930	PSMB7: proteasome (prosome, macropain) subunit, beta type, 7	chr9:127115744-127177723	chr9:127177640-127177720	-	2152	2.25072	4.0172e-12
ENSG00000110958	PTGES3: prostaglandin E synthase 3 (cytosolic)	chr12:57057126-57082159	chr12:57058560-57058584	-	3315	-2.25601	4.28504e-12
ENSG00000179532	DNHD1: dynein heavy chain domain 1	chr11:6518489-6614988	chr11:6561105-6561313	+	19629	-2.65025	4.47383e-12
ENSG00000017260	ATP2C1: ATPase, Ca++ transporting, type 2C, member 1	chr3:130569438-130735556	chr3:130648840-130649096	+	8533	3.95341	4.87229e-12
ENSG00000064687	ABCA7: ATP-binding cassette, sub-family A (ABC1), member 7	chr19:1040101-1065571	chr19:1042313-1042825	+	8365	-2.00268	4.90551e-12
ENSG00000229391	HLA-DRB6: major histocompatibility complex, class II, DR beta 6 (pseudogene)	chr6:32520489-32527799	chr6:32521152-32521176	-	1326	-3.7771	4.93901e-12
ENSG00000197969	VPS13A: vacuolar protein sorting 13 homolog A (S. cerevisiae)	chr9:79792268-80036457	chr9:79827888-79827944	+	20196	-2.06201	5.3463e-12
ENSG00000165416	SUGT1: SGT1, suppressor of G2 allele of SKP1 (S. cerevisiae)	chr13:53226843-53275044	chr13:53239772-53239868	+	15102	-2.42788	6.35389e-12
ENSG00000150275	PCDH15: protocadherin-related 15	chr10:55562530-57387702	chr10:55580860-55583120	-	14967	2.30841	7.09981e-12
ENSG00000031544	NR2E3: nuclear receptor subfamily 2, group E, member 3	chr15:72084976-72110600	chr15:72106352-72107272	+	3595	-2.63232	9.24118e-12
ENSG00000104643	MTMR9: myotubularin related protein 9	chr8:11141924-11185646	chr8:11177195-11177347	+	8795	2.02723	1.31833e-11
ENSG00000077809	GTF2I: general transcription factor IIi	chr7:74071993-74175026	chr7:74160224-74160752	+	10442	-2.13459	1.39499e-11
ENSG00000121957	GPSM2: G-protein signaling modulator 2	chr1:109417971-109477167	chr1:109446744-109446880	+	8099	2.3665	1.43886e-11
ENSG00000149328	GLB1L2: galactosidase, beta 1-like 2	chr11:134201767-134248235	chr11:134216280-134217040	+	7280	-6.64258	1.50243e-11
ENSG00000118257	NRP2: neuropilin 2	chr2:206546713-206662857	chr2:206565424-206566288	+	11380	-2.62681	1.54238e-11
ENSG00000156194	PPEF2: protein phosphatase, EF-hand calcium binding domain 2	chr4:76781019-76823724	chr4:76802480-76803136	-	4976	-7.8504	1.76246e-11
ENSG00000102531	FNDC3A: fibronectin type III domain containing 3A	chr13:49550047-49783915	chr13:49684448-49684544	+	7634	2.48449	1.92838e-11
ENSG00000006118	TMEM132A: transmembrane protein 132A	chr11:60691934-60704631	chr11:60692680-60693556	+	7271	-2.75222	3.78892e-11
ENSG00000075391	RASAL2: RAS protein activator like 2	chr1:178062863-178448644	chr1:178439824-178439856	+	11818	3.60371	3.96588e-11
ENSG00000106771	TMEM245: transmembrane protein 245	chr9:111777431-111882225	chr9:111848272-111848304	-	9484	2.35542	4.96684e-11
ENSG00000146950	SHROOM2: shroom family member 2	chrX:9754495-9917483	chrX:9841691-9841843	+	8253	-2.57643	5.23693e-11
ENSG00000011405	PIK3C2A: phosphatidylinositol-4-phosphate 3-kinase, catalytic subunit type 2 alpha	chr11:17099276-17229530	chr11:17225852-17225922	-	9204	2.4568	5.3506e-11
ENSG00000071127	WDR1: WD repeat domain 1	chr4:10075962-10118573	chr4:10109841-10110019	-	7827	2.31563	6.22143e-11
ENSG00000136205	TNS3: tensin 3	chr7:47314751-47622156	chr7:47492528-47492828	-	11797	2.09128	9.45781e-11
ENSG00000065613	SLK: STE20-like kinase	chr10:105726958-105788991	chr10:105770576-105770664	+	7974	2.93472	9.62265e-11
ENSG00000139793	MBNL2: muscleblind-like splicing regulator 2	chr13:97873687-98046374	chr13:98017392-98017424	+	4884	2.98717	1.02701e-10
ENSG00000182326	C1S: complement component 1, s subcomponent	chr12:7096350-7178336	chr12:7105316-7105434	+	6389	2.19797	1.19481e-10
ENSG00000075292	ZNF638: zinc finger protein 638	chr2:71503690-71662199	chr2:71615752-71615856	+	14127	-3.49756	1.31673e-10
ENSG00000251569	RP11-724O16.1: Bardet-Biedl syndrome 5 protein; Uncharacterized protein	chr2:170335989-170382432	chr2:170374704-170374880	+	1935	3.07629	1.37512e-10
ENSG00000039523	FAM65A: family with sequence similarity 65, member A	chr16:67552320-67580691	chr16:67573632-67573656	+	6730	-2.09003	1.42266e-10
ENSG00000116251	RPL22: ribosomal protein L22	chr1:6241328-6269449	chr1:6260548-6260902	-	4900	4.06639	1.48361e-10
ENSG00000242259	C22orf39: chromosome 22 open reading frame 39	chr22:19338890-19435755	chr22:19343752-19343812	-	6943	2.38426	1.95431e-10
ENSG00000077232	DNAJC10: DnaJ (Hsp40) homolog, subfamily C, member 10	chr2:183580998-183659191	chr2:183619424-183619536	+	21586	2.05734	2.90146e-10
ENSG00000125207	PIWIL1: piwi-like RNA-mediated gene silencing 1	chr12:130822431-130857182	chr12:130839432-130839552	+	5280	-3.50885	3.63973e-10
ENSG00000156599	ZDHHC5: zinc finger, DHHC-type containing 5	chr11:57435218-57468659	chr11:57448952-57449168	+	5429	5.97075	3.70876e-10
ENSG00000135926	TMBIM1: transmembrane BAX inhibitor motif containing 1	chr2:219138914-219157309	chr2:219157184-219157312	-	5098	2.48876	3.97753e-10
ENSG00000134909	ARHGAP32: Rho GTPase activating protein 32	chr11:128834954-129149219	chr11:128893752-128894088	-	12841	2.78081	5.05451e-10
ENSG00000118058	KMT2A: lysine (K)-specific methyltransferase 2A	chr11:118307204-118397539	chr11:118370552-118370624	+	21953	-2.17856	5.33898e-10
ENSG00000115648	MLPH: melanophilin	chr2:238394070-238463961	chr2:238394064-238394320	+	7514	2.23484	5.60803e-10
ENSG00000168234	TTC39C: tetratricopeptide repeat domain 39C	chr18:21572736-21715574	chr18:21693316-21693628	+	7188	-2.36331	6.52121e-10
ENSG00000087258	GNAO1: guanine nucleotide binding protein (G protein), alpha activating activity polypeptide O	chr16:56225301-56391356	chr16:56390016-56391356	+	9813	2.38847	6.68356e-10
ENSG00000072778	ACADVL: acyl-CoA dehydrogenase, very long chain	chr17:7120443-7128592	chr17:7120443-7120492	+	4865	2.48171	8.22515e-10
ENSG00000131724	IL13RA1: interleukin 13 receptor, alpha 1	chrX:117861534-117928502	chrX:117903616-117904632	+	5387	-2.24198	1.00124e-09
ENSG00000243753	HLA-L: major histocompatibility complex, class I, L (pseudogene)	chr6:30227360-30260791	chr6:30229364-30229480	+	5505	-2.34916	1.05726e-09
ENSG00000164199	GPR98: G protein-coupled receptor 98	chr5:89825160-90460038	chr5:89825160-89825328	+	23499	-7.34685	1.07165e-09
ENSG00000129595	EPB41L4A: erythrocyte membrane protein band 4.1 like 4A	chr5:111478137-111755013	chr5:111531360-111531408	-	8579	-2.0809	1.08022e-09
ENSG00000185010	F8: coagulation factor VIII, procoagulant component	chrX:154064062-154255215	chrX:154255056-154255216	-	9603	2.02396	1.2232e-09
ENSG00000198034	RPS4X: ribosomal protein S4, X-linked	chrX:71475528-71497150	chrX:71475528-71475904	-	2982	2.65747	1.30793e-09
ENSG00000149294	NCAM1: neural cell adhesion molecule 1	chr11:112831996-113149158	chr11:113143656-113144472	+	12768	3.42114	1.71629e-09
ENSG00000091622	PITPNM3: PITPNM family member 3	chr17:6354583-6459814	chr17:6380348-6380533	-	10609	2.98332	1.73381e-09
ENSG00000260037	CTD-2524L6.3	chr15:72110736-72115725	chr15:72110992-72111096	+	896	3.54174	1.91738e-09
ENSG00000267261	CTD-2132N18.3: Uncharacterized protein	chr17:40271691-40306934	chr17:40272048-40272136	-	1199	-2.39732	2.26271e-09
ENSG00000127928	GNGT1: guanine nucleotide binding protein (G protein), gamma transducing activity polypeptide 1	chr7:93220884-93540577	chr7:93515816-93515864	+	2361	-2.82916	2.86545e-09
ENSG00000260916	CCPG1: cell cycle progression 1	chr15:55632229-55700708	chr15:55700044-55700248	-	8790	-2.20922	3.01156e-09
ENSG00000139116	KIF21A: kinesin family member 21A	chr12:39687029-39837192	chr12:39709732-39709772	-	10144	3.88696	3.12089e-09
ENSG00000158234	FAIM: Fas apoptotic inhibitory molecule	chr3:138327447-138352218	chr3:138327440-138327776	+	4072	-3.01979	3.74353e-09
ENSG00000198780	FAM169A: family with sequence similarity 169, member A	chr5:74073398-74162776	chr5:74161152-74161464	-	6860	-4.39139	3.76062e-09
ENSG00000062598	ELMO2: engulfment and cell motility 2	chr20:44994687-45061704	chr20:45015976-45016076	-	6714	-2.31217	3.89922e-09
ENSG00000153283	CD96: CD96 molecule	chr3:111011565-111384597	chr3:111384376-111384600	+	5762	2.96653	4.18397e-09
ENSG00000164588	HCN1: hyperpolarization activated cyclic nucleotide-gated potassium channel 1	chr5:45259348-45696253	chr5:45695768-45696252	-	5405	-2.04503	4.41137e-09
ENSG00000181666	HKR1: HKR1, GLI-Kruppel zinc finger family member	chr19:37803738-37860267	chr19:37815696-37815948	+	7203	-2.24969	4.54173e-09
ENSG00000182871	COL18A1: collagen, type XVIII, alpha 1	chr21:46825051-46933634	chr21:46913076-46913140	+	8525	-2.0853	4.98445e-09
ENSG00000105053	VRK3: vaccinia related kinase 3	chr19:50479723-50529203	chr19:50489556-50489800	-	9796	3.32142	5.07101e-09
ENSG00000133104	SPG20: spastic paraplegia 20 (Troyer syndrome)	chr13:36875774-36944317	chr13:36910424-36910496	-	6387	2.26977	5.54591e-09
ENSG00000168502	SOGA2: SOGA family member 2	chr18:8705658-8832776	chr18:8800439-8800775	+	12665	-2.38842	5.91705e-09
ENSG00000130413	STK33: serine/threonine kinase 33	chr11:8413417-8615836	chr11:8502029-8502161	-	7596	-2.02125	7.1589e-09
ENSG00000134313	KIDINS220: kinase D-interacting substrate, 220kDa	chr2:8865407-8977760	chr2:8897323-8897917	-	11082	-2.25854	7.63832e-09
ENSG00000167548	KMT2D: lysine (K)-specific methyltransferase 2D	chr12:49412757-49453557	chr12:49417836-49417884	-	20476	3.47834	8.62873e-09
ENSG00000188517	COL25A1: collagen, type XXV, alpha 1	chr4:109731876-110223813	chr4:109862520-109862592	-	6183	2.15354	8.7691e-09
ENSG00000073803	MAP3K13: mitogen-activated protein kinase kinase kinase 13	chr3:185000728-185206885	chr3:185195120-185195184	+	12623	2.06056	8.89641e-09
ENSG00000100592	DAAM1: dishevelled associated activator of morphogenesis 1	chr14:59655363-59838123	chr14:59805104-59805132	+	10712	3.60354	9.22739e-09
ENSG00000185046	ANKS1B: ankyrin repeat and sterile alpha motif domain containing 1B	chr12:99120234-100378432	chr12:99175904-99175912	-	11066	2.21597	9.77952e-09
ENSG00000107771	CCSER2: coiled-coil serine-rich protein 2	chr10:86088341-86278273	chr10:86232784-86232904	+	8420	3.35975	1.04456e-08
ENSG00000141447	OSBPL1A: oxysterol binding protein-like 1A	chr18:21742007-21977844	chr18:21882352-21882716	-	8022	2.00307	1.06203e-08
ENSG00000148834	GSTO1: glutathione S-transferase omega 1	chr10:105995113-106027217	chr10:106014464-106014720	+	1691	2.10203	1.23485e-08
ENSG00000078142	PIK3C3: phosphatidylinositol 3-kinase, catalytic subunit type 3	chr18:39535170-39667794	chr18:39644656-39644792	+	15176	-2.07627	1.33928e-08
ENSG00000082438	COBLL1: cordon-bleu WH2 repeat protein-like 1	chr2:165510133-165700189	chr2:165559616-165559728	-	17176	4.03658	1.529e-08
ENSG00000204622	HLA-J: major histocompatibility complex, class I, J (pseudogene)	chr6:29974359-29977733	chr6:29974576-29974846	+	1634	2.12172	1.53419e-08
ENSG00000179583	CIITA: class II, major histocompatibility complex, transactivator	chr16:10971054-11026079	chr16:10998600-10998669	+	12036	2.01532	1.64644e-08
ENSG00000235109	ZSCAN31: zinc finger and SCAN domain containing 31	chr6:28292469-28324048	chr6:28303606-28304152	-	4957	2.53835	1.84554e-08
ENSG00000114331	ACAP2: ArfGAP with coiled-coil, ankyrin repeat and PH domains 2	chr3:194995464-195163807	chr3:195000352-195000528	-	11088	2.07234	1.98214e-08
ENSG00000048342	CC2D2A: coiled-coil and C2 domain containing 2A	chr4:15471488-15603180	chr4:15480846-15480952	+	7570	-2.04926	2.46343e-08
ENSG00000163625	WDFY3: WD repeat and FYVE domain containing 3	chr4:85590703-85887544	chr4:85729488-85729568	-	16915	2.51939	2.8765e-08
ENSG00000160959	LRRC14: leucine rich repeat containing 14	chr8:145743375-145750557	chr8:145743760-145744192	+	6131	-2.29663	3.78484e-08
ENSG00000079308	TNS1: tensin 1	chr2:218664511-218867718	chr2:218766432-218766736	-	15595	-2.0368	4.53015e-08
ENSG00000115255	REEP6: receptor accessory protein 6	chr19:1491164-1497926	chr19:1496589-1496670	+	2030	4.64379	4.62376e-08
ENSG00000196352	CD55: CD55 molecule, decay accelerating factor for complement (Cromer blood group)	chr1:207494852-207534311	chr1:207520480-207520608	+	4477	2.1293	5.35045e-08
ENSG00000141027	NCOR1: nuclear receptor corepressor 1	chr17:15932470-16121499	chr17:16121178-16121499	-	15393	-2.77687	5.63112e-08
ENSG00000140859	KIFC3: kinesin family member C3	chr16:57792128-57896957	chr16:57880252-57880440	-	7552	5.39201	5.79227e-08
ENSG00000118412	CASP8AP2: caspase 8 associated protein 2	chr6:90539612-90584155	chr6:90539616-90541056	+	9544	-2.22669	5.91941e-08
ENSG00000135127	CCDC64: coiled-coil domain containing 64	chr12:120427672-120532298	chr12:120438072-120438360	+	4793	-2.56122	6.17626e-08
ENSG00000164035	EMCN: endomucin	chr4:101316497-101801283	chr4:101367176-101367408	-	5243	-3.00166	6.33588e-08
ENSG00000182324	KCNJ14: potassium inwardly-rectifying channel, subfamily J, member 14	chr19:48958765-48969367	chr19:48958764-48959116	+	3470	-2.93261	7.25257e-08
ENSG00000060709	RIMBP2: RIMS binding protein 2	chr12:130880681-131200826	chr12:130898672-130899256	-	8738	3.23926	7.34315e-08
ENSG00000130294	KIF1A: kinesin family member 1A	chr2:241653180-241759725	chr2:241696736-241697008	-	12357	2.73914	7.53951e-08
ENSG00000184640	SEPT9: septin 9	chr17:75276650-75496678	chr17:75492296-75492448	+	12844	-2.0093	7.8971e-08
ENSG00000164402	SEPT8: septin 8	chr5:132086508-132142933	chr5:132113776-132113904	-	7707	2.08611	8.13109e-08
ENSG00000114554	PLXNA1: plexin A1	chr3:126707436-126756235	chr3:126723456-126723552	+	10944	-2.03315	9.47059e-08
ENSG00000242686	RP11-1191J2.2	chr4:646638-649434	chr4:646638-647472	-	1785	-4.73084	9.698e-08
ENSG00000144711	IQSEC1: IQ motif and Sec7 domain 1	chr3:12938718-13114617	chr3:13008886-13009168	-	6883	-2.59136	1.01931e-07
ENSG00000069122	GPR116: G protein-coupled receptor 116	chr6:46820248-46922680	chr6:46824456-46824512	-	6717	-2.38976	1.25093e-07
ENSG00000140526	ABHD2: abhydrolase domain containing 2	chr15:89630689-89745591	chr15:89633512-89633600	+	10345	3.93622	1.45685e-07
ENSG00000075790	BCAP29: B-cell receptor-associated protein 29	chr7:107220421-107269615	chr7:107254096-107254176	+	8409	-2.39052	1.52723e-07
ENSG00000164118	CEP44: centrosomal protein 44kDa	chr4:175204827-175254531	chr4:175252640-175254528	+	7132	2.57656	1.64062e-07
ENSG00000158158	CNNM4: cyclin M4	chr2:97426638-97477628	chr2:97454320-97454632	+	5198	2.72884	1.70717e-07
ENSG00000108395	TRIM37: tripartite motif containing 37	chr17:57059998-57184282	chr17:57060000-57060280	-	5482	2.25301	1.86856e-07
ENSG00000185527	PDE6G: phosphodiesterase 6G, cGMP-specific, rod, gamma	chr17:79617488-79630142	chr17:79623520-79624088	-	1583	-3.73692	2.70724e-07
ENSG00000153317	ASAP1: ArfGAP with SH3 domain, ankyrin repeat and PH domain 1	chr8:131064352-131455906	chr8:131414128-131414216	-	8278	-2.11585	3.18847e-07
ENSG00000152601	MBNL1: muscleblind-like splicing regulator 1	chr3:151961616-152183569	chr3:151986896-151987200	+	9989	-2.00663	3.34506e-07
ENSG00000169398	PTK2: protein tyrosine kinase 2	chr8:141667998-142012315	chr8:141772464-141772480	-	13747	3.48514	3.44192e-07
ENSG00000106772	PRUNE2: prune homolog 2 (Drosophila)	chr9:79226291-79521003	chr9:79234256-79234304	-	14801	2.57448	4.20164e-07
ENSG00000101307	SIRPB1: signal-regulatory protein beta 1	chr20:1544166-1600707	chr20:1592002-1592359	-	6091	-3.53403	4.54445e-07
ENSG00000204843	DCTN1: dynactin 1	chr2:74588280-74619214	chr2:74601448-74601864	-	10439	2.31258	5.19395e-07
ENSG00000158869	FCER1G: Fc fragment of IgE, high affinity I, receptor for; gamma polypeptide	chr1:161185023-161190489	chr1:161185024-161185152	+	964	-2.56678	5.70075e-07
ENSG00000006715	VPS41: vacuolar protein sorting 41 homolog (S. cerevisiae)	chr7:38762562-38971994	chr7:38937688-38937728	-	7801	2.34324	6.20939e-07
ENSG00000114942	EEF1B2: eukaryotic translation elongation factor 1 beta 2	chr2:207024308-207027652	chr2:207027456-207027648	+	1915	-2.21634	6.565e-07
ENSG00000110514	MADD: MAP-kinase activating death domain	chr11:47290711-47351582	chr11:47330528-47330592	+	8353	3.86032	6.6714e-07
ENSG00000132670	PTPRA: protein tyrosine phosphatase, receptor type, A	chr20:2844829-3019722	chr20:2928627-2928670	+	4509	-2.27274	6.70946e-07
ENSG00000099991	CABIN1: calcineurin binding protein 1	chr22:24407641-24574596	chr22:24561496-24561594	+	9388	-2.22093	7.39111e-07
ENSG00000075223	SEMA3C: sema domain, immunoglobulin domain (Ig), short basic domain, secreted, (semaphorin) 3C	chr7:80371853-80551675	chr7:80445264-80445536	-	6268	-2.89428	7.81584e-07
ENSG00000102893	PHKB: phosphorylase kinase, beta	chr16:47495033-47735434	chr16:47614204-47614268	+	11822	-2.20031	8.23158e-07
ENSG00000162923	WDR26: WD repeat domain 26	chr1:224572844-224624735	chr1:224589712-224589808	-	10481	-2.23774	8.63217e-07
ENSG00000273184	RP11-212P7.3	chr7:128095893-128133913	chr7:128095896-128096080	+	707	-2.71059	8.70089e-07
ENSG00000171823	FBXL14: F-box and leucine-rich repeat protein 14	chr12:1675158-1703331	chr12:1675158-1675976	-	2287	2.21211	9.14134e-07
ENSG00000178209	PLEC: plectin	chr8:144989320-145050902	chr8:145047568-145047696	-	16985	2.36149	1.23568e-06
ENSG00000180479	ZNF571: zinc finger protein 571	chr19:38045683-38085673	chr19:38077568-38077648	-	5938	4.35267	1.3495e-06
ENSG00000146648	EGFR: epidermal growth factor receptor	chr7:55086713-55324313	chr7:55238868-55238904	+	12961	-2.09983	1.37388e-06
ENSG00000265264	TIMM10B: Fracture callus 1 homolog (Rat); cDNA FLJ11268 fis, clone PLACE1009186, highly similar to Mitochondrial import inner membrane translocase subunit Tim9B; cDNA, FLJ92024, Homo sapiens fracture callus 1 homolog (rat) (FXC1), mRNA	chr11:6502714-6530208	chr11:6530109-6530208	+	884	2.43595	1.37428e-06
ENSG00000155966	AFF2: AF4/FMR2 family, member 2	chrX:147582138-148082193	chrX:147582144-147582656	+	14006	-2.03145	1.49464e-06
ENSG00000140481	CCDC33: coiled-coil domain containing 33	chr15:74509612-74628813	chr15:74623000-74623088	+	5275	3.04765	1.50672e-06
ENSG00000130024	PHF10: PHD finger protein 10	chr6:170104000-170124151	chr6:170123936-170124144	-	5388	2.10415	1.51849e-06
ENSG00000135773	CAPN9: calpain 9	chr1:230883129-230937749	chr1:230930912-230931024	+	2593	5.0168	1.74868e-06
ENSG00000137845	ADAM10: ADAM metallopeptidase domain 10	chr15:58887402-59042177	chr15:59040680-59041236	-	8636	-2.06787	1.94439e-06
ENSG00000076650	GPATCH1: G patch domain containing 1	chr19:33571785-33621448	chr19:33617492-33617640	+	4488	2.54667	1.95557e-06
ENSG00000116030	SUMO1: small ubiquitin-like modifier 1	chr2:203070902-203103331	chr2:203079072-203079152	-	2164	-2.19293	2.09131e-06
ENSG00000131386	GALNT15: UDP-N-acetyl-alpha-D-galactosamine:polypeptide N-acetylgalactosaminyltransferase 15	chr3:16216155-16273499	chr3:16273299-16273499	+	5676	2.17582	2.09323e-06
ENSG00000132912	DCTN4: dynactin 4 (p62)	chr5:150088001-150138671	chr5:150138128-150138256	-	6417	2.19891	2.11089e-06
ENSG00000230970	HHATL-AS1: HHATL antisense RNA 1	chr3:42744144-42748154	chr3:42745640-42746120	+	1173	-2.84599	2.22055e-06
ENSG00000118579	MED28: mediator complex subunit 28	chr4:17616253-17635728	chr4:17621524-17621704	+	10982	-2.16986	2.2551e-06
ENSG00000177359	RP11-551L14.1	chr12:31264585-31359088	chr12:31278270-31278516	-	8118	2.51251	2.2567e-06
ENSG00000158417	EIF5B: eukaryotic translation initiation factor 5B	chr2:99953815-100017789	chr2:99980104-99980328	+	7877	2.11893	2.38461e-06
ENSG00000158555	GDPD5: glycerophosphodiester phosphodiesterase domain containing 5	chr11:75145684-75236948	chr11:75162376-75163376	-	9867	-3.4479	2.4386e-06
ENSG00000187514	PTMA: prothymosin, alpha	chr2:232571604-232578251	chr2:232575136-232575392	+	3378	-2.45061	2.5759e-06
ENSG00000044115	CTNNA1: catenin (cadherin-associated protein), alpha 1, 102kDa	chr5:137946655-138270723	chr5:138216736-138216832	+	8830	2.13669	2.71551e-06
ENSG00000082146	STRADB: STE20-related kinase adaptor beta	chr2:202252580-202345569	chr2:202316384-202316656	+	3242	-3.28114	2.76884e-06
ENSG00000153234	NR4A2: nuclear receptor subfamily 4, group A, member 2	chr2:157180943-157198860	chr2:157198544-157198864	-	3967	3.61536	2.80974e-06
ENSG00000205078	SYCE1L: synaptonemal complex central element protein 1-like	chr16:77233293-77247112	chr16:77233296-77233408	+	1244	-2.82192	3.22586e-06
ENSG00000113389	NPR3: natriuretic peptide receptor C/guanylate cyclase C (atrionatriuretic peptide receptor C)	chr5:32689175-32791819	chr5:32716488-32716934	+	9855	-2.10919	3.23772e-06
ENSG00000104327	CALB1: calbindin 1, 28kDa	chr8:91070835-91107703	chr8:91072856-91075384	-	7138	-2.54417	3.2684e-06
ENSG00000164919	COX6C: cytochrome c oxidase subunit VIc	chr8:100885427-100906290	chr8:100905864-100906288	-	3066	3.83143	4.3654e-06
ENSG00000177879	AP3S1: adaptor-related protein complex 3, sigma 1 subunit	chr5:115177177-115249778	chr5:115242520-115242560	+	3198	2.51184	4.47607e-06
ENSG00000254692	TM9SF1: Transmembrane 9 superfamily member 1	chr14:24658362-24682679	chr14:24682614-24682680	-	2740	2.1521	4.49759e-06
ENSG00000114346	ECT2: epithelial cell transforming sequence 2 oncogene	chr3:172468471-172539264	chr3:172472240-172472448	+	5499	-2.38916	4.52126e-06
ENSG00000068650	ATP11A: ATPase, class VI, type 11A	chr13:113344642-113541482	chr13:113516752-113516888	+	12172	-2.07744	5.03987e-06
ENSG00000100722	ZC3H14: zinc finger CCCH-type containing 14	chr14:89029252-89079853	chr14:89060744-89061456	+	6890	2.18589	5.29233e-06
ENSG00000157110	RBPMS: RNA binding protein with multiple splicing	chr8:30241943-30429778	chr8:30242718-30242906	+	8982	2.12577	5.45698e-06
ENSG00000196504	PRPF40A: PRP40 pre-mRNA processing factor 40 homolog A (S. cerevisiae)	chr2:153508106-153574511	chr2:153571056-153571136	-	9536	2.12918	6.05938e-06
ENSG00000184305	CCSER1: coiled-coil serine-rich protein 1	chr4:91048685-92523064	chr4:91048688-91048984	+	10428	-2.57002	9.53677e-06
ENSG00000100926	TM9SF1: transmembrane 9 superfamily member 1	chr14:24658348-24682679	chr14:24682614-24682680	-	4180	2.15434	9.97016e-06
ENSG00000070831	CDC42: cell division cycle 42	chr1:22379119-22419437	chr1:22416436-22417296	+	3470	2.11146	1.00547e-05
ENSG00000116852	KIF21B: kinesin family member 21B	chr1:200938519-200992828	chr1:200952176-200952224	-	12148	2.15932	1.05929e-05
ENSG00000203710	CR1: complement component (3b/4b) receptor 1 (Knops blood group)	chr1:207669491-207813992	chr1:207787744-207787840	+	12164	-2.40586	1.18718e-05
ENSG00000137145	DENND4C: DENN/MADD domain containing 4C	chr9:19230432-19374139	chr9:19337598-19337670	+	9341	2.48749	1.203e-05
ENSG00000250067	YJEFN3: YjeF N-terminal domain containing 3	chr19:19627035-19648390	chr19:19648128-19648390	+	3683	-2.05703	1.20384e-05
ENSG00000106400	ZNHIT1: zinc finger, HIT-type containing 1	chr7:100860948-100867471	chr7:100860944-100861496	+	5510	-2.53733	1.35102e-05
ENSG00000154874	CCDC144B: coiled-coil domain containing 144B (pseudogene)	chr17:18441116-18528930	chr17:18457286-18457580	-	10105	2.64357	1.44131e-05
ENSG00000137210	TMEM14B: transmembrane protein 14B	chr6:10747991-10852986	chr6:10829239-10829438	+	4815	-2.44274	1.4668e-05
ENSG00000175416	CLTB: clathrin, light chain B	chr5:175819455-175843570	chr5:175823472-175823536	-	2039	5.91049	1.52004e-05
ENSG00000124406	ATP8A1: ATPase, aminophospholipid transporter (APLT), class I, type 8A, member 1	chr4:42410389-42659122	chr4:42571176-42571224	-	11199	2.14928	1.62999e-05
ENSG00000111906	HDDC2: HD domain containing 2	chr6:125541107-125623282	chr6:125618632-125618712	-	5946	2.16541	1.66263e-05
ENSG00000152061	RABGAP1L: RAB GTPase activating protein 1-like	chr1:174128547-174964445	chr1:174721456-174721488	+	13701	-2.09777	1.95239e-05
ENSG00000082805	ERC1: ELKS/RAB6-interacting/CAST family member 1	chr12:1099674-1605099	chr12:1519554-1519619	+	13484	4.07891	1.97413e-05
ENSG00000175287	PHYHD1: phytanoyl-CoA dioxygenase domain containing 1	chr9:131683173-131704320	chr9:131684024-131684328	+	2915	3.2839	1.98614e-05
ENSG00000049540	ELN: elastin	chr7:73442118-73484237	chr7:73471968-73472024	+	6542	-2.1236	2.41239e-05
ENSG00000181722	ZBTB20: zinc finger and BTB domain containing 20	chr3:114056940-114866118	chr3:114790064-114790224	-	8279	2.05265	2.50642e-05
ENSG00000156256	USP16: ubiquitin specific peptidase 16	chr21:30396949-30426809	chr21:30398028-30398092	+	5694	4.06614	2.66644e-05
ENSG00000248405	PRR5-ARHGAP8: PRR5-ARHGAP8 readthrough	chr22:45098112-45258586	chr22:45210552-45210640	+	3264	2.49237	2.84648e-05
ENSG00000140262	TCF12: transcription factor 12	chr15:57210820-57591479	chr15:57544396-57544688	+	9446	3.28971	2.90809e-05
ENSG00000231074	HCG18: HLA complex group 18 (non-protein coding)	chr6:30255173-30294927	chr6:30282044-30282260	-	13918	-2.41865	3.07692e-05
ENSG00000143226	FCGR2A: Fc fragment of IgG, low affinity IIa, receptor (CD32)	chr1:161475219-161493803	chr1:161484416-161484672	+	5314	-2.38594	3.09544e-05
ENSG00000164742	ADCY1: adenylate cyclase 1 (brain)	chr7:45613738-45762715	chr7:45703888-45704272	+	13530	-2.18614	3.16453e-05
ENSG00000126012	KDM5C: lysine (K)-specific demethylase 5C	chrX:53220502-53254604	chrX:53250868-53251000	-	8727	2.01419	3.18269e-05
ENSG00000155313	USP25: ubiquitin specific peptidase 25	chr21:17102343-17252377	chr21:17222096-17222192	+	7812	2.01698	3.33422e-05
ENSG00000164815	ORC5: origin recognition complex, subunit 5	chr7:103766787-103848495	chr7:103827992-103828416	-	3724	-2.22807	3.4057e-05
ENSG00000155438	NIFK: nucleolar protein interacting with the FHA domain of MKI67	chr2:122484520-122494499	chr2:122489672-122489776	-	2447	-2.86598	3.66783e-05
ENSG00000101150	TPD52L2: tumor protein D52-like 2	chr20:62496595-62522898	chr20:62517368-62517396	+	4679	5.28268	3.77837e-05
ENSG00000101384	JAG1: jagged 1	chr20:10618331-10654694	chr20:10642849-10643154	-	6292	-2.45838	4.09765e-05
ENSG00000100485	SOS2: son of sevenless homolog 2 (Drosophila)	chr14:50583846-50698276	chr14:50596680-50596720	-	6929	-2.37041	4.29534e-05
ENSG00000179818	PCBP1-AS1: PCBP1 antisense RNA 1	chr2:70189394-70315978	chr2:70275816-70276088	-	13515	-2.12193	4.30343e-05
ENSG00000174501	ANKRD36C: ankyrin repeat domain 36C	chr2:96514586-96657541	chr2:96517872-96517944	-	8749	2.65815	4.38075e-05
ENSG00000178105	DDX10: DEAD (Asp-Glu-Ala-Asp) box polypeptide 10	chr11:108535751-108811657	chr11:108544192-108544256	+	8461	-2.05388	4.43388e-05
ENSG00000023171	GRAMD1B: GRAM domain containing 1B	chr11:123396343-123498482	chr11:123396344-123396880	+	9770	2.09319	4.4556e-05
ENSG00000181163	NPM1: nucleophosmin (nucleolar phosphoprotein B23, numatrin)	chr5:170814119-170838141	chr5:170827152-170827216	+	3828	-2.11417	4.92178e-05
ENSG00000182667	NTM: neurotrimin	chr11:131240372-132206716	chr11:132200048-132200080	+	6949	-2.7006	5.02068e-05
ENSG00000090615	GOLGA3: golgin A3	chr12:133345494-133405444	chr12:133404192-133404296	-	10550	-3.29571	5.05956e-05
ENSG00000089159	PXN: paxillin	chr12:120648249-120703574	chr12:120687688-120687968	-	7452	-2.72038	5.24426e-05
ENSG00000122435	TRMT13: tRNA methyltransferase 13 homolog (S. cerevisiae)	chr1:100598705-100616053	chr1:100602440-100602480	+	4133	-2.24262	5.25225e-05
ENSG00000171204	TMEM126B: transmembrane protein 126B	chr11:85339628-85347580	chr11:85340176-85340304	+	2401	2.17072	5.33514e-05
ENSG00000105392	CRX: cone-rod homeobox	chr19:48322702-48346587	chr19:48322704-48323260	+	6324	2.00732	5.88153e-05
ENSG00000131697	NPHP4: nephronophthisis 4	chr1:5922870-6052533	chr1:6027358-6027423	-	13167	2.57546	5.96548e-05
ENSG00000196975	ANXA4: annexin A4	chr2:69871556-70053596	chr2:69880128-69880416	+	9946	2.09257	6.15817e-05
ENSG00000241570	RP11-372E1.6	chr3:142681795-142720401	chr3:142719872-142720400	+	3189	-2.00694	6.16902e-05
ENSG00000147509	RGS20: regulator of G-protein signaling 20	chr8:54764367-54871863	chr8:54791816-54792160	+	3192	2.91304	6.20816e-05
ENSG00000106348	IMPDH1: IMP (inosine 5'-monophosphate) dehydrogenase 1	chr7:128032330-128050306	chr7:128033776-128033792	-	3662	2.43442	6.42402e-05
ENSG00000130396	MLLT4: myeloid/lymphoid or mixed-lineage leukemia (trithorax homolog, Drosophila); translocated to, 4	chr6:168227601-168372703	chr6:168294352-168294592	+	13424	2.81681	6.43263e-05
ENSG00000111665	CDCA3: cell division cycle associated 3	chr12:6953956-6961230	chr12:6959362-6961230	-	5653	-2.58293	6.64947e-05
ENSG00000118997	DNAH7: dynein, axonemal, heavy chain 7	chr2:196602426-196933536	chr2:196765008-196770480	-	21324	-2.47398	6.96655e-05
ENSG00000135336	ORC3: origin recognition complex, subunit 3	chr6:88299838-88377169	chr6:88346128-88346208	+	3633	-2.49625	7.81368e-05
ENSG00000198276	UCKL1: uridine-cytidine kinase 1-like 1	chr20:62571185-62587769	chr20:62582112-62582480	-	3105	3.30102	7.83356e-05
ENSG00000196998	WDR45: WD repeat domain 45	chrX:48929384-48958108	chrX:48937596-48937988	-	4981	2.0584	8.25398e-05
ENSG00000135317	SNX14: sorting nexin 14	chr6:86215213-86303874	chr6:86290912-86291568	-	7105	-2.02004	8.25425e-05
ENSG00000180530	NRIP1: nuclear receptor interacting protein 1	chr21:16333555-16437321	chr21:16374500-16374689	-	7940	2.43614	8.36773e-05
ENSG00000089154	GCN1L1: GCN1 general control of amino-acid synthesis 1-like 1 (yeast)	chr12:120565006-120632513	chr12:120612960-120613016	-	9654	-2.83504	8.51311e-05
ENSG00000173210	ABLIM3: actin binding LIM protein family, member 3	chr5:148521045-148640105	chr5:148617008-148617168	+	7216	4.14	8.86309e-05
ENSG00000113742	CPEB4: cytoplasmic polyadenylation element binding protein 4	chr5:173315282-173388979	chr5:173370032-173370048	+	10272	2.49686	9.8701e-05
ENSG00000162129	CLPB: ClpB caseinolytic peptidase B homolog (E. coli)	chr11:72003468-72145692	chr11:72114008-72114096	-	4232	-2.07051	0.000110712
ENSG00000092200	RPGRIP1: retinitis pigmentosa GTPase regulator interacting protein 1	chr14:21756097-21819460	chr14:21756096-21756220	+	5494	-2.62565	0.000114132
ENSG00000143797	MBOAT2: membrane bound O-acyltransferase domain containing 2	chr2:8992819-9143942	chr2:9114487-9114564	-	8798	2.30623	0.000119966
ENSG00000122548	KIAA0087: KIAA0087	chr7:26572739-26578407	chr7:26578024-26578408	-	4283	2.87913	0.000124017
ENSG00000117305	HMGCL: 3-hydroxymethyl-3-methylglutaryl-CoA lyase	chr1:24128374-24165110	chr1:24151844-24151948	-	5658	2.43172	0.000133206
ENSG00000102316	MAGED2: melanoma antigen family D, 2	chrX:54834031-54842445	chrX:54834796-54834864	+	2914	2.66186	0.00013549
ENSG00000141456	PELP1: proline, glutamate and leucine rich protein 1	chr17:4574678-4607632	chr17:4579330-4579539	-	4967	-2.00587	0.000137668
ENSG00000248027	CTD-2383M3.1	chr11:100554892-100558686	chr11:100554896-100556432	-	1865	3.27834	0.000144939
ENSG00000070366	SMG6: SMG6 nonsense mediated mRNA decay factor	chr17:1963132-2207065	chr17:2206926-2207065	-	11060	2.06738	0.000145506
ENSG00000164037	SLC9B1: solute carrier family 9, subfamily B (NHA1, cation proton antiporter 1), member 1	chr4:103806204-103940896	chr4:103831592-103831744	-	2977	3.2331	0.000150798
ENSG00000049239	H6PD: hexose-6-phosphate dehydrogenase (glucose 1-dehydrogenase)	chr1:9294833-9331396	chr1:9299902-9300077	+	9321	-2.25703	0.000150865
ENSG00000111731	C2CD5: C2 calcium-dependent domain containing 5	chr12:22601516-22697480	chr12:22612424-22612476	-	6770	-2.10525	0.000154673
ENSG00000272980	RP11-517H2.6	chr6:167412892-167552629	chr6:167549728-167552624	+	5310	-2.30633	0.000158929
ENSG00000211455	STK38L: serine/threonine kinase 38 like	chr12:27396900-27478892	chr12:27397108-27397264	+	6921	2.02328	0.000159059
ENSG00000077380	DYNC1I2: dynein, cytoplasmic 1, intermediate chain 2	chr2:172543918-172604930	chr2:172568912-172569344	+	4695	3.13659	0.000160403
ENSG00000115652	UXS1: UDP-glucuronate decarboxylase 1	chr2:106709758-106810795	chr2:106776896-106777080	-	7145	3.30856	0.000190904
ENSG00000134452	FBXO18: F-box protein, helicase, 18	chr10:5931534-5979556	chr10:5971337-5971829	+	6817	2.61756	0.000210287
ENSG00000134775	FHOD3: formin homology 2 domain containing 3	chr18:33877676-34360018	chr18:34232532-34232892	+	7965	3.06409	0.000233776
ENSG00000267424	CTD-2265O21.3	chr19:12936524-12943797	chr19:12943368-12943797	+	739	-4.13893	0.000250499
ENSG00000100077	ADRBK2: adrenergic, beta, receptor kinase 2	chr22:25960815-26125261	chr22:26063704-26063768	+	9153	-2.11837	0.000275214
ENSG00000253364	RP11-731F5.2	chr14:106110832-106115394	chr14:106114256-106114368	-	930	6.91619	0.000275552
ENSG00000108883	EFTUD2: elongation factor Tu GTP binding domain containing 2	chr17:42927310-42977030	chr17:42976344-42977032	-	10375	2.64036	0.000279823
ENSG00000117114	LPHN2: latrophilin 2	chr1:81771844-82458120	chr1:82452584-82452712	+	7754	2.83496	0.000281253
ENSG00000112293	GPLD1: glycosylphosphatidylinositol specific phospholipase D1	chr6:24424792-24495433	chr6:24462956-24463024	-	4919	2.51585	0.00031342
ENSG00000233927	RPS28: ribosomal protein S28	chr19:8386041-8388224	chr19:8386041-8386453	+	2119	4.02462	0.000319755
ENSG00000104177	MYEF2: myelin expression factor 2	chr15:48431624-48470714	chr15:48450372-48450420	-	9261	2.51442	0.000330448
ENSG00000160460	SPTBN4: spectrin, beta, non-erythrocytic 4	chr19:40972147-41082370	chr19:41025308-41026056	+	11677	-2.43358	0.000331142
ENSG00000261126	RBFADN: RBFA downstream neighbor (non-protein coding)	chr18:77806899-77853362	chr18:77806896-77807424	+	6623	-3.0798	0.00033189
ENSG00000143297	FCRL5: Fc receptor-like 5	chr1:157483166-157522310	chr1:157508880-157509152	-	12440	-3.15467	0.00033479
ENSG00000138792	ENPEP: glutamyl aminopeptidase (aminopeptidase A)	chr4:111286888-111486441	chr4:111427792-111427912	+	7802	-2.02179	0.000346919
ENSG00000162869	PPP1R21: protein phosphatase 1, regulatory subunit 21	chr2:48667736-48742525	chr2:48668268-48668608	+	3990	2.51559	0.00036033
ENSG00000214595	EML6: echinoderm microtubule associated protein like 6	chr2:54950635-55199157	chr2:55047528-55047600	+	14422	2.25203	0.000368161
ENSG00000166173	LARP6: La ribonucleoprotein domain family, member 6	chr15:71123862-71146498	chr15:71143768-71144672	-	3160	2.007	0.000437695
ENSG00000070729	CNGB1: cyclic nucleotide gated channel beta 1	chr16:57917502-58005020	chr16:57974136-57974224	-	6039	-2.29011	0.000480938
ENSG00000166128	RAB8B: RAB8B, member RAS oncogene family	chr15:63481667-63559981	chr15:63516048-63516176	+	5200	2.07322	0.000491095
ENSG00000119335	SET: SET nuclear oncogene	chr9:131445702-131458679	chr9:131445704-131445728	+	4355	2.05428	0.000492874
ENSG00000111300	NAA25: N(alpha)-acetyltransferase 25, NatB auxiliary subunit	chr12:112464499-112546826	chr12:112535040-112535248	-	10121	2.06361	0.000527687
ENSG00000116604	MEF2D: myocyte enhancer factor 2D	chr1:156433518-156470620	chr1:156446288-156446304	-	6400	3.76308	0.000539727
ENSG00000131503	ANKHD1: ankyrin repeat and KH domain containing 1	chr5:139781398-139929163	chr5:139877616-139877776	+	11750	2.55301	0.000548206
ENSG00000214050	FBXO16: F-box protein 16	chr8:28205803-28347835	chr8:28285924-28286252	-	3972	2.23357	0.000565098
ENSG00000184500	PROS1: protein S (alpha)	chr3:93591880-93692910	chr3:93677352-93677600	-	4425	2.08113	0.000577912
ENSG00000254995	STX16-NPEPL1: STX16-NPEPL1 readthrough (NMD candidate)	chr20:57226489-57290466	chr20:57266460-57266616	+	3859	2.4511	0.000589867
ENSG00000136560	TANK: TRAF family member-associated NFKB activator	chr2:161993418-162092732	chr2:162019616-162020032	+	5579	-2.03653	0.000640956
ENSG00000179869	ABCA13: ATP-binding cassette, sub-family A (ABC1), member 13	chr7:48211054-48687092	chr7:48273616-48273824	+	18580	2.63408	0.000662122
ENSG00000198590	C3orf35: chromosome 3 open reading frame 35	chr3:37427759-37476988	chr3:37458508-37459864	+	3072	-2.34939	0.000668748
ENSG00000091164	TXNL1: thioredoxin-like 1	chr18:54264438-54318831	chr18:54293392-54293496	-	11298	2.02684	0.000760791
ENSG00000155629	PIK3AP1: phosphoinositide-3-kinase adaptor protein 1	chr10:98353068-98480271	chr10:98480136-98480272	-	5691	2.2267	0.000778924
ENSG00000106603	COA1: cytochrome c oxidase assembly factor 1 homolog (S. cerevisiae)	chr7:43648054-43769316	chr7:43695632-43695752	-	11820	2.12826	0.000893395
ENSG00000071967	CYBRD1: cytochrome b reductase 1	chr2:172378756-172414643	chr2:172397312-172397632	+	5176	2.37912	0.000912254
ENSG00000152556	PFKM: phosphofructokinase, muscle	chr12:48498921-48540187	chr12:48501856-48501976	+	7284	2.16245	0.000971214
ENSG00000188186	LAMTOR4: late endosomal/lysosomal adaptor, MAPK and MTOR activator 4	chr7:99746529-99753567	chr7:99746528-99746600	+	1933	2.64574	0.000973744
ENSG00000241973	PI4KA: phosphatidylinositol 4-kinase, catalytic, alpha	chr22:21061978-21213705	chr22:21090696-21091154	-	11407	2.1582	0.000977563
ENSG00000157423	HYDIN: HYDIN, axonemal central pair apparatus protein	chr16:70841280-71264625	chr16:70927440-70928448	-	23411	-3.00309	0.00100642
ENSG00000264324	RP11-287D1.3: Uncharacterized protein	chr2:74438730-74590504	chr2:74561152-74561304	-	5059	2.5552	0.00101793
ENSG00000078124	ACER3: alkaline ceramidase 3	chr11:76571910-76737841	chr11:76722376-76722416	+	8442	3.52638	0.00102129
ENSG00000153721	CNKSR3: CNKSR family member 3	chr6:154708637-154831793	chr6:154799456-154799632	-	21564	2.5413	0.00110999
ENSG00000172986	GXYLT2: glucoside xylosyltransferase 2	chr3:72937223-73047289	chr3:72937224-72937656	+	3667	2.04364	0.00114075
ENSG00000143171	RXRG: retinoid X receptor, gamma	chr1:165370158-165414433	chr1:165406160-165406432	-	2532	2.30617	0.00131427
ENSG00000164823	OSGIN2: oxidative stress induced growth inhibitor family member 2	chr8:90914086-90940116	chr8:90914088-90914352	+	4681	2.26875	0.00138954
ENSG00000145781	COMMD10: COMM domain containing 10	chr5:115420687-115748459	chr5:115420688-115420792	+	2464	2.32768	0.00143255
ENSG00000153130	SCOC: short coiled-coil protein	chr4:141178439-141306880	chr4:141294624-141294864	+	6294	2.80742	0.0014754
ENSG00000198862	LTN1: listerin E3 ubiquitin protein ligase 1	chr21:30300465-30365270	chr21:30365084-30365270	-	8869	2.05341	0.00152873
ENSG00000105750	ZNF85: zinc finger protein 85	chr19:21106027-21133503	chr19:21119396-21120168	+	4668	2.17063	0.00155308
ENSG00000241484	ARHGAP8: Rho GTPase activating protein 8	chr22:45098354-45258665	chr22:45210552-45210640	+	5678	2.50694	0.00157806
ENSG00000155275	TRMT44: tRNA methyltransferase 44 homolog (S. cerevisiae)	chr4:8437866-8495258	chr4:8440518-8441028	+	7724	3.06356	0.00163041
ENSG00000108294	PSMB3: proteasome (prosome, macropain) subunit, beta type, 3	chr17:36908988-36920484	chr17:36908988-36909080	+	1179	2.02319	0.00166138
ENSG00000048540	LMO3: LIM domain only 3 (rhombotin-like 2)	chr12:16701306-16763528	chr12:16759750-16760119	-	10268	-2.05765	0.00174501
ENSG00000005421	PON1: paraoxonase 1	chr7:94926987-95025673	chr7:95023952-95024024	-	2988	-3.65747	0.00185382
ENSG00000186111	PIP5K1C: phosphatidylinositol-4-phosphate 5-kinase, type I, gamma	chr19:3630180-3700477	chr19:3636598-3638004	-	6694	-2.09578	0.00186965
ENSG00000185485	SDHAP1: succinate dehydrogenase complex, subunit A, flavoprotein pseudogene 1	chr3:195686618-195717189	chr3:195686624-195686960	-	3353	2.5936	0.00189376
ENSG00000158019	BRE: brain and reproductive organ-expressed (TNFRSF1A modulator)	chr2:28112807-28561768	chr2:28115248-28115316	+	3392	2.81719	0.00195041
ENSG00000134986	NREP: neuronal regeneration related protein	chr5:110998317-111333161	chr5:111091056-111091952	-	9337	-2.33178	0.00195404
ENSG00000122707	RECK: reversion-inducing-cysteine-rich protein with kazal motifs	chr9:36036429-36124448	chr9:36060116-36060152	+	6045	-2.43506	0.00203359
ENSG00000145348	TBCK: TBC1 domain containing kinase	chr4:106962755-107242652	chr4:107176104-107176208	-	11112	2.05367	0.00222019
ENSG00000132256	TRIM5: tripartite motif containing 5	chr11:5684424-5959849	chr11:5688918-5688941	-	5207	-2.09412	0.00229087
ENSG00000103363	TCEB2: transcription elongation factor B (SIII), polypeptide 2 (18kDa, elongin B)	chr16:2821414-2827298	chr16:2827237-2827298	-	1128	2.18595	0.00234342
ENSG00000072736	NFATC3: nuclear factor of activated T-cells, cytoplasmic, calcineurin-dependent 3	chr16:68118653-68263162	chr16:68118656-68119080	+	8806	-2.04704	0.00234931
ENSG00000137871	ZNF280D: zinc finger protein 280D	chr15:56922378-57210769	chr15:57024800-57025224	-	17907	-2.09171	0.00245777
ENSG00000126860	EVI2A: ecotropic viral integration site 2A	chr17:29644577-29648902	chr17:29647974-29648050	-	2071	-2.86073	0.00248758
ENSG00000132153	DHX30: DEAH (Asp-Glu-Ala-His) box helicase 30	chr3:47844398-47891685	chr3:47860724-47860752	+	7735	2.14447	0.00251194
ENSG00000125388	GRK4: G protein-coupled receptor kinase 4	chr4:2965334-3042474	chr4:3037112-3037250	+	4686	2.26255	0.00272573
ENSG00000156170	NDUFAF6: NADH dehydrogenase (ubiquinone) complex I, assembly factor 6	chr8:95907994-96128683	chr8:96000584-96001576	+	6406	2.03717	0.00276879
ENSG00000168255	POLR2J3: polymerase (RNA) II (DNA directed) polypeptide J3	chr7:102178364-102213103	chr7:102180464-102180536	-	5594	-2.81795	0.00282408
ENSG00000173517	PEAK1: pseudopodium-enriched atypical kinase 1	chr15:77400470-77712486	chr15:77712344-77712488	-	16711	2.4224	0.00283392
ENSG00000186298	PPP1CC: protein phosphatase 1, catalytic subunit, gamma isozyme	chr12:111157484-111180744	chr12:111172520-111172792	-	6902	2.2373	0.00291334
ENSG00000140396	NCOA2: nuclear receptor coactivator 2	chr8:71021996-71316040	chr8:71157240-71157608	-	10026	3.50576	0.00311516
ENSG00000143549	TPM3: tropomyosin 3	chr1:154127783-154167124	chr1:154131088-154131520	-	8363	2.29978	0.00329291
ENSG00000177640	CASC2: cancer susceptibility candidate 2 (non-protein coding)	chr10:119805789-119969663	chr10:119809024-119809128	+	8899	3.33041	0.00343793
ENSG00000232284	GNG12-AS1: GNG12 antisense RNA 1	chr1:68297985-68668670	chr1:68565408-68565472	+	3465	2.9261	0.00345825
ENSG00000173715	C11orf80: chromosome 11 open reading frame 80	chr11:66511921-66610987	chr11:66529548-66529920	+	3953	2.62916	0.00349928
ENSG00000141867	BRD4: bromodomain containing 4	chr19:15347646-15443356	chr19:15350720-15350833	-	10766	2.13214	0.00362532
ENSG00000153207	AHCTF1: AT hook containing transcription factor 1	chr1:247002399-247095280	chr1:247048800-247048976	-	9609	-2.00832	0.00370539
ENSG00000127564	PKMYT1: protein kinase, membrane associated tyrosine/threonine 1	chr16:3018024-3030540	chr16:3018024-3018516	-	5034	2.17879	0.00390707
ENSG00000159352	PSMD4: proteasome (prosome, macropain) 26S subunit, non-ATPase, 4	chr1:151227178-151239955	chr1:151227184-151227280	+	3027	2.34326	0.00396438
ENSG00000089048	ESF1: ESF1, nucleolar pre-rRNA processing protein, homolog (S. cerevisiae)	chr20:13694968-13765532	chr20:13750552-13750667	-	3216	-2.13499	0.00402242
ENSG00000177679	SRRM3: serine/arginine repetitive matrix 3	chr7:75831215-75916605	chr7:75864296-75864616	+	6878	3.06061	0.00404635
ENSG00000005844	ITGAL: integrin, alpha L (antigen CD11A (p180), lymphocyte function-associated antigen 1; alpha polypeptide)	chr16:30483978-30534506	chr16:30529116-30529216	+	6472	-2.76361	0.00405068
ENSG00000117009	KMO: kynurenine 3-monooxygenase (kynurenine 3-hydroxylase)	chr1:241695433-241758944	chr1:241695440-241695792	+	5946	3.05098	0.00406593
ENSG00000269293	ZSCAN16-AS1: ZSCAN16 antisense RNA 1	chr6:28089572-28105071	chr6:28093400-28093596	-	2163	2.10172	0.00410571
ENSG00000163116	STPG2: sperm-tail PG-rich repeat containing 2	chr4:98105243-99064391	chr4:99055496-99055608	-	5836	2.41602	0.00417117
ENSG00000012817	KDM5D: lysine (K)-specific demethylase 5D	chrY:21865750-21906825	chrY:21903620-21903744	-	9463	-2.19348	0.00424195
ENSG00000090061	CCNK: cyclin K	chr14:99947505-100001381	chr14:99973408-99973488	+	8220	2.29079	0.0043987
ENSG00000140090	SLC24A4: solute carrier family 24 (sodium/potassium/calcium exchanger), member 4	chr14:92788924-92962596	chr14:92916560-92918992	+	9181	-2.62712	0.0046384
ENSG00000130224	LRCH2: leucine-rich repeats and calponin homology (CH) domain containing 2	chrX:114345184-114468635	chrX:114422784-114422936	-	4923	2.77675	0.00482841
ENSG00000015153	YAF2: YY1 associated factor 2	chr12:42550905-42632151	chr12:42631956-42632152	-	10840	2.23454	0.00498982
ENSG00000100084	HIRA: histone cell cycle regulator	chr22:19318220-19435224	chr22:19343752-19343812	-	4431	2.16767	0.00512666
ENSG00000141562	NARF: nuclear prelamin A recognition factor	chr17:80416055-80448413	chr17:80441048-80441184	+	7939	2.73714	0.00526777
ENSG00000156299	TIAM1: T-cell lymphoma invasion and metastasis 1	chr21:32490733-32932290	chr21:32503208-32503266	-	8751	-2.03058	0.00555271
ENSG00000164574	GALNT10: UDP-N-acetyl-alpha-D-galactosamine:polypeptide N-acetylgalactosaminyltransferase 10 (GalNAc-T10)	chr5:153570289-153800544	chr5:153599040-153599232	+	10497	2.53031	0.0056686
ENSG00000134184	GSTM1: glutathione S-transferase mu 1	chr1:110230435-110251661	chr1:110230432-110230528	+	2512	2.71785	0.00579075
ENSG00000170142	UBE2E1: ubiquitin-conjugating enzyme E2E 1	chr3:23847393-23932807	chr3:23847392-23847580	+	3074	2.21184	0.00598674
ENSG00000156411	C14orf2: chromosome 14 open reading frame 2	chr14:104378624-104394606	chr14:104387808-104387904	-	3415	2.32843	0.00627498
ENSG00000001461	NIPAL3: NIPA-like domain containing 3	chr1:24742283-24799466	chr1:24742284-24742394	+	9404	2.07787	0.00634889
ENSG00000160058	BSDC1: BSD domain containing 1	chr1:32830703-32860332	chr1:32859200-32860332	-	6275	2.09111	0.00683209
ENSG00000269035	CTD-2521M24.10: Uncharacterized protein	chr19:17547419-17571613	chr19:17547420-17547736	-	892	-2.52326	0.00701115
ENSG00000173221	GLRX: glutaredoxin (thioltransferase)	chr5:95087022-95158709	chr5:95125296-95125352	-	6508	-2.32588	0.00710061
ENSG00000138617	PARP16: poly (ADP-ribose) polymerase family, member 16	chr15:65526797-65592956	chr15:65592536-65592956	-	3715	3.96802	0.00716165
ENSG00000259221	CTD-2050N2.1	chr15:47651626-47688929	chr15:47685520-47685680	-	1481	-2.94339	0.00766301
ENSG00000087995	METTL2A: methyltransferase like 2A	chr17:60501227-60527454	chr17:60525060-60525128	+	3114	-2.28761	0.00777659
ENSG00000171703	TCEA2: transcription elongation factor A (SII), 2	chr20:62681188-62703700	chr20:62688644-62689004	+	4802	-2.24741	0.00824107
ENSG00000114405	C3orf14: chromosome 3 open reading frame 14	chr3:62304647-62321888	chr3:62305396-62305508	+	4430	-2.65804	0.00906765
ENSG00000188687	SLC4A5: solute carrier family 4 (sodium bicarbonate cotransporter), member 5	chr2:74443368-74570541	chr2:74565984-74566840	-	8009	3.13166	0.00907884
ENSG00000156273	BACH1: BTB and CNC homology 1, basic leucine zipper transcription factor 1	chr21:30566391-31003071	chr21:30671736-30671920	+	7717	-2.39957	0.0100316
ENSG00000122008	POLK: polymerase (DNA directed) kappa	chr5:74807580-74896969	chr5:74830656-74830792	+	9105	2.00793	0.0101072
ENSG00000000460	C1orf112: chromosome 1 open reading frame 112	chr1:169631244-169823221	chr1:169819408-169819488	+	6354	3.17602	0.0107087
ENSG00000188511	C22orf34: chromosome 22 open reading frame 34	chr22:49808175-50051190	chr22:49808176-49809684	-	6755	2.59057	0.0108316
ENSG00000168010	ATG16L2: autophagy related 16-like 2 (S. cerevisiae)	chr11:72525352-72554719	chr11:72536344-72536448	+	8617	-2.21035	0.0108369
ENSG00000140350	ANP32A: acidic (leucine-rich) nuclear phosphoprotein 32 family, member A	chr15:69070873-69113236	chr15:69109720-69110056	-	7544	-2.47069	0.010969
ENSG00000151806	GUF1: GUF1 GTPase homolog (S. cerevisiae)	chr4:44680443-44702943	chr4:44685252-44685336	+	4454	-2.48869	0.0117724
ENSG00000162819	BROX: BRO1 domain and CAAX motif containing	chr1:222885894-222908538	chr1:222888480-222888608	+	4932	2.05475	0.0118661
ENSG00000006607	FARP2: FERM, RhoGEF and pleckstrin domain protein 2	chr2:242295657-242434256	chr2:242295664-242295808	+	14413	2.12645	0.0121315
ENSG00000189339	SLC35E2B: solute carrier family 35, member E2B	chr1:1592938-1624167	chr1:1606901-1607029	-	7790	-2.61057	0.0121434
ENSG00000079689	SCGN: secretagogin, EF-hand calcium binding protein	chr6:25652463-25702011	chr6:25670226-25670304	+	1447	2.21779	0.0123103
ENSG00000188452	CERKL: ceramide kinase-like	chr2:182401402-182545392	chr2:182403824-182403984	-	4765	2.40694	0.0124486
ENSG00000142856	ITGB3BP: integrin beta 3 binding protein (beta3-endonexin)	chr1:63906440-64059392	chr1:63913236-63913460	-	5459	2.65431	0.012702
ENSG00000103152	MPG: N-methylpurine-DNA glycosylase	chr16:127005-135852	chr16:128061-128332	+	1661	2.14597	0.0127228
ENSG00000198053	SIRPA: signal-regulatory protein alpha	chr20:1875153-1920543	chr20:1875941-1876172	+	4032	2.01444	0.0129435
ENSG00000153246	PLA2R1: phospholipase A2 receptor 1, 180kDa	chr2:160788518-160919121	chr2:160798640-160798672	-	9803	3.09451	0.01341
ENSG00000196141	SPATS2L: spermatogenesis associated, serine-rich 2-like	chr2:201170603-201346986	chr2:201173616-201173808	+	10437	2.54484	0.0137343
ENSG00000103549	RNF40: ring finger protein 40, E3 ubiquitin protein ligase	chr16:30773065-30787628	chr16:30773064-30773720	+	6523	2.10888	0.0144697
ENSG00000262879	RP11-156P1.3	chr17:45061410-45177689	chr17:45148812-45149016	-	3348	2.26306	0.0145017
ENSG00000223509	RP11-632K20.7	chr15:32812048-32829127	chr15:32814892-32815414	-	2846	-2.12247	0.0147561
ENSG00000136141	LRCH1: leucine-rich repeats and calponin homology (CH) domain containing 1	chr13:47127302-47327175	chr13:47315776-47317728	+	7307	2.09986	0.0149098
ENSG00000180644	PRF1: perforin 1 (pore forming protein)	chr10:72357103-72362531	chr10:72362400-72362528	-	2534	3.01238	0.0158155
ENSG00000154639	CXADR: coxsackie virus and adenovirus receptor	chr21:18884699-18965897	chr21:18965468-18965896	+	6682	3.28037	0.016125
ENSG00000100266	PACSIN2: protein kinase C and casein kinase substrate in neurons 2	chr22:43231417-43411151	chr22:43389624-43389784	-	4545	2.67543	0.0163707
ENSG00000002016	RAD52: RAD52 homolog (S. cerevisiae)	chr12:1021242-1099219	chr12:1098974-1099219	-	4190	2.21831	0.0168504
ENSG00000144802	NFKBIZ: nuclear factor of kappa light polypeptide gene enhancer in B-cells inhibitor, zeta	chr3:101546834-101579866	chr3:101569104-101569272	+	5902	2.05778	0.0171311
ENSG00000167601	AXL: AXL receptor tyrosine kinase	chr19:41725107-41767671	chr19:41745600-41745624	+	5154	-2.16504	0.0175608
ENSG00000160094	ZNF362: zinc finger protein 362	chr1:33722145-33766320	chr1:33722144-33722256	+	3331	2.89347	0.0175878
ENSG00000204623	ZNRD1-AS1: ZNRD1 antisense RNA 1	chr6:29968787-30029417	chr6:29975300-29975420	-	19531	2.15816	0.0176419
ENSG00000137200	CMTR1: cap methyltransferase 1	chr6:37400994-37450603	chr6:37450268-37450604	+	5274	2.73809	0.0186688
ENSG00000151746	BICD1: bicaudal D homolog 1 (Drosophila)	chr12:32259768-32536567	chr12:32487448-32487600	+	11790	2.03937	0.0199004
ENSG00000148814	LRRC27: leucine rich repeat containing 27	chr10:134145613-134195010	chr10:134174960-134175096	+	11541	2.04701	0.0204859
ENSG00000166887	VPS39: vacuolar protein sorting 39 homolog (S. cerevisiae)	chr15:42450898-42500514	chr15:42484264-42484296	-	7710	2.54603	0.020553
ENSG00000171467	ZNF318: zinc finger protein 318	chr6:43274871-43337216	chr6:43333028-43333176	-	9559	-2.17139	0.0205773
ENSG00000197016	ZNF470: zinc finger protein 470	chr19:57078879-57100279	chr19:57085760-57085888	+	9649	-2.44922	0.0206387
ENSG00000008130	NADK: NAD kinase	chr1:1682670-1711896	chr1:1711343-1711508	-	5637	2.08459	0.024648
ENSG00000182841	RRP7B: ribosomal RNA processing 7 homolog B (S. cerevisiae)	chr22:42951228-42978044	chr22:42972984-42973500	-	5092	-2.77886	0.0247507
ENSG00000115556	PLCD4: phospholipase C, delta 4	chr2:219472487-219501907	chr2:219498112-219498208	+	5867	-4.35227	0.0249357
ENSG00000137727	ARHGAP20: Rho GTPase activating protein 20	chr11:110447765-110583912	chr11:110460144-110460408	-	7125	2.01059	0.0252345
ENSG00000129295	LRRC6: leucine rich repeat containing 6	chr8:133584319-133687838	chr8:133655616-133655936	-	2622	2.94023	0.0260361
ENSG00000013523	ANGEL1: angel homolog 1 (Drosophila)	chr14:77253587-77292589	chr14:77279104-77279280	-	5347	2.26645	0.0270834
ENSG00000150636	CCDC102B: coiled-coil domain containing 102B	chr18:66382445-66722426	chr18:66420532-66422236	+	5844	2.09393	0.0275327
ENSG00000269609	RP11-18I14.10	chr10:104209573-104220863	chr10:104210312-104210776	+	5660	3.59455	0.0277702
ENSG00000169255	B3GALNT1: beta-1,3-N-acetylgalactosaminyltransferase 1 (globoside blood group)	chr3:160801670-160823172	chr3:160821216-160821312	-	4183	-2.59588	0.0294351
ENSG00000197892	KIF13B: kinesin family member 13B	chr8:28924795-29120641	chr8:29053704-29053716	-	11112	-2.26215	0.0294417
ENSG00000159692	CTBP1: C-terminal binding protein 1	chr4:1205235-1243741	chr4:1242703-1242925	-	8361	2.19361	0.0304388
ENSG00000198865	CCDC152: coiled-coil domain containing 152	chr5:42756902-42802462	chr5:42779560-42779624	+	3431	3.97181	0.0305897
ENSG00000165238	WNK2: WNK lysine deficient protein kinase 2	chr9:95947197-96082854	chr9:96062336-96062608	+	13198	-2.29355	0.0308328
ENSG00000069329	VPS35: vacuolar protein sorting 35 homolog (S. cerevisiae)	chr16:46690053-46723430	chr16:46716388-46716596	-	9723	3.34469	0.0329993
ENSG00000085662	AKR1B1: aldo-keto reductase family 1, member B1 (aldose reductase)	chr7:134127101-134144036	chr7:134143744-134144032	-	3660	2.19816	0.034273
ENSG00000171757	LRRC34: leucine rich repeat containing 34	chr3:169511215-169530774	chr3:169525376-169525504	-	4851	-2.08892	0.0357145
ENSG00000085382	HACE1: HECT domain and ankyrin repeat containing E3 ubiquitin protein ligase 1	chr6:105175967-105307794	chr6:105300192-105300248	-	9238	-2.45949	0.0370788
ENSG00000198130	HIBCH: 3-hydroxyisobutyryl-CoA hydrolase	chr2:191054460-191208919	chr2:191054464-191054720	-	7438	2.98018	0.0381756
ENSG00000087301	TXNDC16: thioredoxin domain containing 16	chr14:52897307-53019240	chr14:52929528-52929688	-	4739	2.44733	0.0388389
ENSG00000161040	FBXL13: F-box and leucine-rich repeat protein 13	chr7:102453307-102715286	chr7:102566720-102566824	-	4319	3.42716	0.0395173
ENSG00000145911	N4BP3: NEDD4 binding protein 3	chr5:177540443-177553088	chr5:177546560-177546912	+	6080	-2.54206	0.0418107
ENSG00000136802	LRRC8A: leucine rich repeat containing 8 family, member A	chr9:131644390-131680318	chr9:131644392-131644528	+	5230	2.86659	0.0419673
ENSG00000081870	HSPB11: heat shock protein family B (small), member 11	chr1:54382246-54411602	chr1:54382248-54382788	-	3236	-2.43182	0.0423687
ENSG00000175265	GOLGA8A: golgin A8 family, member A	chr15:34671268-34880704	chr15:34845096-34845292	-	7908	2.38062	0.0429901
ENSG00000181381	DDX60L: DEAD (Asp-Glu-Ala-Asp) box polypeptide 60-like	chr4:169277885-169458937	chr4:169298880-169298992	-	12156	2.56332	0.046265
ENSG00000029364	SLC39A9: solute carrier family 39, member 9	chr14:69864731-69929105	chr14:69864728-69865320	+	7136	2.00699	0.0468129
ENSG00000146414	SHPRH: SNF2 histone linker PHD RING helicase, E3 ubiquitin protein ligase	chr6:146185380-146285559	chr6:146284864-146285232	-	17636	-2.10839	0.0469409
ENSG00000179361	ARID3B: AT rich interactive domain 3B (BRIGHT-like)	chr15:74833517-74890472	chr15:74865472-74867360	+	6209	-2.24618	0.0475405
ENSG00000133460	SLC2A11: solute carrier family 2 (facilitated glucose transporter), member 11	chr22:24198889-24228496	chr22:24198888-24199178	+	8864	2.02779	0.0487711
ENSG00000125510	OPRL1: opiate receptor-like 1	chr20:62711525-62731996	chr20:62724040-62724304	+	3549	3.76132	0.0492295
ENSG00000240758	RP11-155G14.6	chr7:128095990-128109251	chr7:128108896-128109248	+	662	2.59907	0.0493185

## Sheet: iAMD vs NEO RPE
IGB HyperLink	Alt Name	Location (hg19)	Splicing Coordinates iAMD vs. NEO RPE	Strand	Total BPs	Fold Change: iAMD vs. NEO RPE	padj-value: iAMD vs. NEO RPE
ENSG00000198947	DMD: dystrophin	chrX:32360748-32360968	chrX:32360748-32360968	-	18178	-3.44826	1.00E-320
ENSG00000074621	SLC24A1: solute carrier family 24 (sodium/potassium/calcium exchanger), member 1	chr15:65911216-65911320	chr15:65911216-65911320	+	9084	8.4622	1.00E-320
ENSG00000198502	HLA-DRB5: major histocompatibility complex, class II, DR beta 5	chr6:32485120-32485528	chr6:32485120-32485528	-	1260	-2.53237	1.00E-320
ENSG00000172270	BSG: basigin (Ok blood group)	chr19:577773-578212	chr19:577773-578212	+	3770	-6.80781	1.00E-320
ENSG00000084234	APLP2: amyloid beta (A4) precursor-like protein 2	chr11:130007152-130007184	chr11:130007152-130007184	+	7444	-3.89673	1.67202e-268
ENSG00000248905	FMN1: formin 1	chr15:33472398-33472464	chr15:33472398-33472464	-	20046	-3.38527	4.21839e-266
ENSG00000145362	ANK2: ankyrin 2, neuronal	chr4:113739264-113739424	chr4:113739264-113739424	+	18212	3.53681	2.13702e-259
ENSG00000198691	ABCA4: ATP-binding cassette, sub-family A (ABC1), member 4	chr1:94477136-94477184	chr1:94477136-94477184	-	8669	4.22483	3.16913e-199
ENSG00000112306	RPS12: ribosomal protein S12	chr6:133138616-133138704	chr6:133138616-133138704	+	767	2.04195	1.17879e-189
ENSG00000115310	RTN4: reticulon 4	chr2:55252220-55254620	chr2:55252220-55254620	-	6642	-2.43188	5.21171e-184
ENSG00000268173	PIK3R2: PIK3R2 protein	chr19:18279536-18279706	chr19:18279536-18279706	+	5142	-2.55629	1.43907e-179
ENSG00000054654	SYNE2: spectrin repeat containing, nuclear envelope 2	chr14:64663472-64663824	chr14:64663472-64663824	+	31405	2.21581	5.13883e-172
ENSG00000204209	DAXX: death-domain associated protein	chr6:33291748-33291808	chr6:33291748-33291808	-	3662	-15.5987	2.83634e-163
ENSG00000171174	RBKS: ribokinase	chr2:28065932-28066098	chr2:28065932-28066098	-	3973	-5.07587	7.12317e-154
ENSG00000076554	TPD52: tumor protein D52	chr8:80915232-80915416	chr8:80915232-80915416	-	8341	4.15642	5.62357e-151
ENSG00000158019	BRE: brain and reproductive organ-expressed (TNFRSF1A modulator)	chr2:28112808-28113132	chr2:28112808-28113132	+	3392	14.2729	7.58629e-148
ENSG00000072121	ZFYVE26: zinc finger, FYVE domain containing 26	chr14:68195928-68196536	chr14:68195928-68196536	-	15706	-7.80648	4.00014e-147
ENSG00000171735	CAMTA1: calmodulin binding transcription activator 1	chr1:6845383-6845635	chr1:6845383-6845635	+	10033	2.33688	2.17814e-142
ENSG00000164318	EGFLAM: EGF-like, fibronectin type III and laminin G domains	chr5:38412604-38412752	chr5:38412604-38412752	+	5724	-2.30616	6.08079e-141
ENSG00000110799	VWF: von Willebrand factor	chr12:6121252-6121296	chr12:6121252-6121296	-	9925	2.0384	3.70874e-140
ENSG00000151914	DST: dystonin	chr6:56557184-56558100	chr6:56557184-56558100	-	41453	-2.23529	1.4825e-135
ENSG00000182606	TRAK1: trafficking protein, kinesin binding 1	chr3:42201660-42201964	chr3:42201660-42201964	+	10992	-4.67444	5.43568e-131
ENSG00000054523	KIF1B: kinesin family member 1B	chr1:10333071-10333089	chr1:10333071-10333089	+	17693	-3.20816	3.24694e-127
ENSG00000244255	CFB: Complement factor B; Uncharacterized protein; cDNA FLJ55673, highly similar to Complement factor B	chr6:31912954-31912964	chr6:31912954-31912964	+	4069	2.25935	3.20388e-121
ENSG00000138326	RPS24: ribosomal protein S24	chr10:79797720-79797744	chr10:79797720-79797744	+	4880	-2.62625	3.38144e-110
ENSG00000164733	CTSB: cathepsin B	chr8:11719853-11719987	chr8:11719853-11719987	-	7438	2.58228	2.88929e-107
ENSG00000243649	CFB: complement factor B	chr6:31913426-31913476	chr6:31913426-31913476	+	6622	2.02349	7.44141e-104
ENSG00000133318	RTN3: reticulon 3	chr11:63486172-63488504	chr11:63486172-63488504	+	5792	-3.41743	1.03806e-103
ENSG00000047617	ANO2: anoctamin 2	chr12:6055316-6055398	chr12:6055316-6055398	-	6012	3.90439	2.70168e-102
ENSG00000236850	BMS1P20: BMS1 pseudogene 20	chr22:22677018-22677204	chr22:22677018-22677204	+	1776	3.96546	5.84459e-96
ENSG00000242125	SNHG3: small nucleolar RNA host gene 3 (non-protein coding)	chr1:28835340-28837404	chr1:28835340-28837404	+	4088	2.65508	1.33111e-92
ENSG00000127603	MACF1: microtubule-actin crosslinking factor 1	chr1:39680932-39681100	chr1:39680932-39681100	+	36470	-3.3419	4.4642e-92
ENSG00000135931	ARMC9: armadillo repeat containing 9	chr2:232081344-232081504	chr2:232081344-232081504	+	9660	-2.22976	1.67334e-90
ENSG00000178104	PDE4DIP: phosphodiesterase 4D interacting protein	chr1:144865808-144866144	chr1:144865808-144866144	-	28338	2.30637	5.46371e-87
ENSG00000214140	PRCD: progressive rod-cone degeneration	chr17:74523664-74523912	chr17:74523664-74523912	+	5305	2.64509	3.24772e-86
ENSG00000205726	ITSN1: intersectin 1 (SH3 domain protein)	chr21:35255852-35255976	chr21:35255852-35255976	+	21702	-3.54728	9.00391e-82
ENSG00000130338	TULP4: tubby like protein 4	chr6:158850768-158850928	chr6:158850768-158850928	+	11123	2.01984	1.22698e-81
ENSG00000138190	EXOC6: exocyst complex component 6	chr10:94654688-94654776	chr10:94654688-94654776	+	6359	2.8271	2.13916e-81
ENSG00000149489	ROM1: retinal outer segment membrane protein 1	chr11:62379192-62379564	chr11:62379192-62379564	+	2495	7.93343	3.23478e-81
ENSG00000145416	MARCH1: membrane-associated ring finger (C3HC4) 1, E3 ubiquitin protein ligase	chr4:164775168-164775328	chr4:164775168-164775328	-	10421	-5.90334	3.41761e-81
ENSG00000166598	HSP90B1: heat shock protein 90kDa beta (Grp94), member 1	chr12:104347160-104347424	chr12:104347160-104347424	+	4688	2.47493	4.52675e-77
ENSG00000137441	FGFBP2: fibroblast growth factor binding protein 2	chr4:15961865-15962234	chr4:15961865-15962234	-	1250	3.38776	4.38233e-76
ENSG00000261771	DYX1C1-CCPG1: DYX1C1-CCPG1 readthrough (NMD candidate)	chr15:55742420-55742564	chr15:55742420-55742564	-	4589	-3.42969	5.6318e-75
ENSG00000244137	RP11-99J16__A.2	chr1:230930864-230931232	chr1:230930864-230931232	-	1345	-9.93259	3.28024e-73
ENSG00000156642	NPTN: neuroplastin	chr15:73889360-73889712	chr15:73889360-73889712	-	4042	-5.06441	1.48411e-70
ENSG00000184792	OSBP2: oxysterol binding protein 2	chr22:31090792-31091540	chr22:31090792-31091540	+	6820	4.70232	2.03094e-70
ENSG00000053524	MCF2L2: MCF.2 cell line derived transforming sequence-like 2	chr3:182989808-182990848	chr3:182989808-182990848	-	20568	3.95873	2.41072e-69
ENSG00000196776	CD47: CD47 molecule	chr3:107768464-107768496	chr3:107768464-107768496	-	7895	-4.4566	2.73634e-67
ENSG00000131018	SYNE1: spectrin repeat containing, nuclear envelope 1	chr6:152489248-152489504	chr6:152489248-152489504	-	45649	-8.24316	1.60525e-66
ENSG00000198363	ASPH: aspartate beta-hydroxylase	chr8:62587816-62588880	chr8:62587816-62588880	-	13632	-2.02275	3.66181e-66
ENSG00000021300	PLEKHB1: pleckstrin homology domain containing, family B (evectins) member 1	chr11:73362464-73362616	chr11:73362464-73362616	+	4933	2.97444	3.64861e-65
ENSG00000111912	NCOA7: nuclear receptor coactivator 7	chr6:126112000-126112216	chr6:126112000-126112216	+	6737	-2.84239	4.39424e-65
ENSG00000121413	ZSCAN18: zinc finger and SCAN domain containing 18	chr19:58618984-58620672	chr19:58618984-58620672	-	8307	-4.84327	6.3845e-65
ENSG00000164830	OXR1: oxidation resistance 1	chr8:107531168-107531368	chr8:107531168-107531368	+	7202	-3.84133	1.46067e-64
ENSG00000166900	STX3: syntaxin 3	chr11:59567148-59567420	chr11:59567148-59567420	+	7624	2.97885	5.26005e-64
ENSG00000165521	EML5: echinoderm microtubule associated protein like 5	chr14:89123720-89123848	chr14:89123720-89123848	-	11021	-3.2414	1.17014e-63
ENSG00000129422	MTUS1: microtubule associated tumor suppressor 1	chr8:17533496-17533720	chr8:17533496-17533720	-	12010	2.13902	2.23062e-62
ENSG00000079101	CLUL1: clusterin-like 1 (retinal)	chr18:612764-612911	chr18:612764-612911	+	3846	11.3205	5.09675e-59
ENSG00000079819	EPB41L2: erythrocyte membrane protein band 4.1-like 2	chr6:131191464-131191520	chr6:131191464-131191520	-	10247	3.08483	3.36787e-57
ENSG00000167658	EEF2: eukaryotic translation elongation factor 2	chr19:3984790-3985110	chr19:3984790-3985110	-	4027	2.21883	4.7003e-55
ENSG00000129535	NRL: neural retina leucine zipper	chr14:24583930-24584224	chr14:24583930-24584224	-	3113	7.17199	2.69808e-54
ENSG00000078369	GNB1: guanine nucleotide binding protein (G protein), beta polypeptide 1	chr1:1763670-1763724	chr1:1763670-1763724	-	6351	-4.40604	1.13085e-52
ENSG00000263809	RP11-849F2.7: KRAB-A domain-containing protein 2	chr17:8274626-8275399	chr17:8274626-8275399	-	3087	-2.16717	1.47014e-49
ENSG00000268530	CTC-273B12.5	chr19:48972268-48972952	chr19:48972268-48972952	-	1398	5.17128	2.76689e-49
ENSG00000065534	MYLK: myosin light chain kinase	chr3:123512520-123512736	chr3:123512520-123512736	-	22166	-4.79842	3.02808e-48
ENSG00000108370	RGS9: regulator of G-protein signaling 9	chr17:63221120-63221704	chr17:63221120-63221704	+	3664	5.5512	1.01419e-47
ENSG00000086189	DIMT1: DIM1 dimethyladenosine transferase 1 homolog (S. cerevisiae)	chr5:61688640-61688816	chr5:61688640-61688816	-	3736	2.29129	1.43443e-46
ENSG00000246477	AF131216.6	chr8:11182824-11182938	chr8:11182824-11182938	-	5850	4.82153	1.39501e-45
ENSG00000260729	RP11-106M3.2	chr15:72597088-72597136	chr15:72597088-72597136	-	4374	-2.58957	3.60306e-45
ENSG00000127914	AKAP9: A kinase (PRKA) anchor protein 9	chr7:91686936-91687728	chr7:91686936-91687728	+	18177	2.95757	2.24494e-44
ENSG00000171603	CLSTN1: calsyntenin 1	chr1:9797555-9797612	chr1:9797555-9797612	-	5559	2.9109	7.14995e-44
ENSG00000178878	APOLD1: apolipoprotein L domain containing 1	chr12:12965194-12965584	chr12:12965194-12965584	+	7243	-3.38351	2.79806e-43
ENSG00000148339	SLC25A25: solute carrier family 25 (mitochondrial carrier; phosphate carrier), member 25	chr9:130864360-130864392	chr9:130864360-130864392	+	4979	-6.11816	9.17128e-42
ENSG00000033867	SLC4A7: solute carrier family 4, sodium bicarbonate cotransporter, member 7	chr3:27464272-27464332	chr3:27464272-27464332	-	9564	-2.66313	8.83295e-41
ENSG00000109103	UNC119: unc-119 homolog (C. elegans)	chr17:26878842-26879110	chr17:26878842-26879110	-	5128	2.24189	1.14336e-40
ENSG00000151150	ANK3: ankyrin 3, node of Ranvier (ankyrin G)	chr10:62374944-62374984	chr10:62374944-62374984	-	24624	2.96765	2.30923e-40
ENSG00000131389	SLC6A6: solute carrier family 6 (neurotransmitter transporter), member 6	chr3:14452538-14452831	chr3:14452538-14452831	+	8262	2.01569	6.07797e-40
ENSG00000175029	CTBP2: C-terminal binding protein 2	chr10:126811224-126811440	chr10:126811224-126811440	-	7411	2.38034	6.38697e-39
ENSG00000087274	ADD1: adducin 1 (alpha)	chr4:2928011-2928402	chr4:2928011-2928402	+	13106	-3.11206	8.89774e-39
ENSG00000250349	TM4SF2: Uncharacterized protein; cDNA FLJ59144, highly similar to Tetraspanin-7	chrX:37265460-37265512	chrX:37265460-37265512	+	954	2.84582	7.49626e-38
ENSG00000121270	ABCC11: ATP-binding cassette, sub-family C (CFTR/MRP), member 11	chr16:48220864-48221000	chr16:48220864-48221000	-	7246	2.01649	8.66354e-38
ENSG00000080644	CHRNA3: cholinergic receptor, nicotinic, alpha 3 (neuronal)	chr15:78912080-78912600	chr15:78912080-78912600	-	4765	2.37273	1.02337e-37
ENSG00000174373	RALGAPA1: Ral GTPase activating protein, alpha subunit 1 (catalytic)	chr14:36169368-36169508	chr14:36169368-36169508	-	13265	-4.85334	1.0678e-37
ENSG00000078674	PCM1: pericentriolar material 1	chr8:17840740-17840798	chr8:17840740-17840798	+	12470	-2.40958	2.16097e-37
ENSG00000170571	EMB: embigin	chr5:49739024-49739080	chr5:49739024-49739080	-	5257	-2.32079	1.73321e-36
ENSG00000111640	GAPDH: glyceraldehyde-3-phosphate dehydrogenase	chr12:6644467-6644635	chr12:6644467-6644635	+	2975	4.0419	1.9603e-36
ENSG00000078018	MAP2: microtubule-associated protein 2	chr2:210288784-210288992	chr2:210288784-210288992	+	11559	3.03483	1.39595e-35
ENSG00000186472	PCLO: piccolo presynaptic cytomatrix protein	chr7:82457184-82457280	chr7:82457184-82457280	-	22870	3.27965	2.14328e-35
ENSG00000125991	ERGIC3: ERGIC and golgi 3	chr20:34142144-34142156	chr20:34142144-34142156	+	6015	-4.25231	2.92728e-35
ENSG00000213741	RPS29: ribosomal protein S29	chr14:50065116-50065408	chr14:50065116-50065408	-	2656	-2.25055	4.67549e-35
ENSG00000154556	SORBS2: sorbin and SH3 domain containing 2	chr4:186560032-186560192	chr4:186560032-186560192	-	16730	-2.18073	7.6691e-35
ENSG00000116127	ALMS1: Alstrom syndrome 1	chr2:73646248-73646448	chr2:73646248-73646448	+	14066	2.1892	1.01663e-34
ENSG00000168028	RPSA: ribosomal protein SA	chr3:39449092-39449688	chr3:39449092-39449688	+	3936	-2.14789	1.26495e-34
ENSG00000113269	RNF130: ring finger protein 130	chr5:179338656-179347424	chr5:179338656-179347424	-	12822	-2.32026	1.27932e-33
ENSG00000129003	VPS13C: vacuolar protein sorting 13 homolog C (S. cerevisiae)	chr15:62320556-62320620	chr15:62320556-62320620	-	16791	-4.76024	2.08704e-33
ENSG00000059915	PSD: pleckstrin and Sec7 domain containing	chr10:104180648-104181296	chr10:104180648-104181296	-	6327	4.58003	2.5384e-33
ENSG00000149273	RPS3: ribosomal protein S3	chr11:75111448-75111632	chr11:75111448-75111632	+	5894	2.00187	1.80666e-32
ENSG00000268465	CTC-273B12.7: Uncharacterized protein	chr19:48969092-48969216	chr19:48969092-48969216	+	443	-6.92565	4.66378e-32
ENSG00000273398	RP11-474G23.1: Calcineurin subunit B type 1	chr2:68361832-68361928	chr2:68361832-68361928	-	2306	2.02404	1.98468e-31
ENSG00000136167	LCP1: lymphocyte cytosolic protein 1 (L-plastin)	chr13:46727272-46727400	chr13:46727272-46727400	-	5216	-2.16984	5.25399e-31
ENSG00000171533	MAP6: microtubule-associated protein 6	chr11:75309928-75310080	chr11:75309928-75310080	-	6433	-4.13712	9.36772e-31
ENSG00000188107	EYS: eyes shut homolog (Drosophila)	chr6:64429876-64431692	chr6:64429876-64431692	-	17070	2.35993	4.38967e-30
ENSG00000112706	IMPG1: interphotoreceptor matrix proteoglycan 1	chr6:76732256-76734728	chr6:76732256-76734728	-	6156	5.6757	1.56863e-29
ENSG00000104814	MAP4K1: mitogen-activated protein kinase kinase kinase kinase 1	chr19:39098752-39098808	chr19:39098752-39098808	-	3953	4.13276	4.87026e-29
ENSG00000110077	MS4A6A: membrane-spanning 4-domains, subfamily A, member 6A	chr11:59946264-59946300	chr11:59946264-59946300	-	6197	-2.10374	7.28572e-29
ENSG00000182993	C12orf60: chromosome 12 open reading frame 60	chr12:15056940-15059520	chr12:15056940-15059520	+	4570	-2.46187	1.40301e-28
ENSG00000198131	ZNF544: zinc finger protein 544	chr19:58788548-58788816	chr19:58788548-58788816	+	6953	3.24027	1.64792e-28
ENSG00000240583	AQP1: aquaporin 1 (Colton blood group)	chr7:30898872-30898940	chr7:30898872-30898940	+	3888	-3.62287	2.58202e-28
ENSG00000122477	LRRC39: leucine rich repeat containing 39	chr1:100614920-100614992	chr1:100614920-100614992	-	1506	5.50893	7.02149e-28
ENSG00000250424	AQP1: Uncharacterized protein	chr7:30898872-30898940	chr7:30898872-30898940	+	1524	-3.55604	9.61177e-28
ENSG00000130561	SAG: S-antigen; retina and pineal gland (arrestin)	chr2:234228192-234228672	chr2:234228192-234228672	+	11885	7.35186	1.41987e-27
ENSG00000163399	ATP1A1: ATPase, Na+/K+ transporting, alpha 1 polypeptide	chr1:116948728-116949024	chr1:116948728-116949024	+	7261	-2.03066	1.99026e-27
ENSG00000085832	EPS15: epidermal growth factor receptor pathway substrate 15	chr1:51866588-51866872	chr1:51866588-51866872	-	7551	2.51193	5.47855e-27
ENSG00000134376	CRB1: crumbs homolog 1 (Drosophila)	chr1:197325952-197327264	chr1:197325952-197327264	+	13066	4.6892	5.87667e-27
ENSG00000159496	RGL4: ral guanine nucleotide dissociation stimulator-like 4	chr22:24039356-24039432	chr22:24039356-24039432	+	4715	-3.52719	9.41874e-27
ENSG00000173889	PHC3: polyhomeotic homolog 3 (Drosophila)	chr3:169804512-169804896	chr3:169804512-169804896	-	16919	-2.9262	1.8553e-26
ENSG00000173898	SPTBN2: spectrin, beta, non-erythrocytic 2	chr11:66496212-66496696	chr11:66496212-66496696	-	9131	-2.90333	1.8757e-26
ENSG00000169762	TAPT1: transmembrane anterior posterior transformation 1	chr4:16215390-16215521	chr4:16215390-16215521	-	7828	2.04	1.90961e-26
ENSG00000162194	C11orf48: chromosome 11 open reading frame 48	chr11:62439600-62439728	chr11:62439600-62439728	-	3653	2.1162	2.16623e-26
ENSG00000174485	DENND4A: DENN/MADD domain containing 4A	chr15:65950384-65950776	chr15:65950384-65950776	-	8902	-3.43634	2.32253e-26
ENSG00000137959	IFI44L: interferon-induced protein 44-like	chr1:79095680-79095872	chr1:79095680-79095872	+	10240	-2.20838	9.02491e-26
ENSG00000198722	UNC13B: unc-13 homolog B (C. elegans)	chr9:35401948-35402004	chr9:35401948-35402004	+	6592	-2.63676	4.10085e-25
ENSG00000109046	WSB1: WD repeat and SOCS box containing 1	chr17:25624212-25624334	chr17:25624212-25624334	+	6307	-2.21916	5.30804e-25
ENSG00000185527	PDE6G: phosphodiesterase 6G, cGMP-specific, rod, gamma	chr17:79623520-79624088	chr17:79623520-79624088	-	1583	7.65469	5.93321e-25
ENSG00000183354	KIAA2026: KIAA2026	chr9:5913857-5914062	chr9:5913857-5914062	-	7930	2.03372	6.69046e-25
ENSG00000255292	SDHD: Uncharacterized protein	chr11:112064192-112064528	chr11:112064192-112064528	+	1190	-2.40572	7.83202e-25
ENSG00000054219	LY75: lymphocyte antigen 75	chr2:160688176-160688304	chr2:160688176-160688304	-	9430	2.40821	2.77838e-24
ENSG00000112414	GPR126: G protein-coupled receptor 126	chr6:142714080-142714144	chr6:142714080-142714144	+	8473	2.61909	4.26238e-24
ENSG00000018189	RUFY3: RUN and FYVE domain containing 3	chr4:71607344-71607400	chr4:71607344-71607400	+	8070	-2.01914	4.30029e-24
ENSG00000069966	GNB5: guanine nucleotide binding protein (G protein), beta 5	chr15:52476748-52476892	chr15:52476748-52476892	-	7487	-6.26987	4.86914e-24
ENSG00000272980	RP11-517H2.6	chr6:167549728-167552624	chr6:167549728-167552624	+	5310	3.70168	6.59788e-24
ENSG00000163539	CLASP2: cytoplasmic linker associated protein 2	chr3:33615964-33615988	chr3:33615964-33615988	-	15270	-4.04234	7.11259e-24
ENSG00000125746	EML2: echinoderm microtubule associated protein like 2	chr19:46143672-46146036	chr19:46143672-46146036	-	8224	-3.22358	7.51759e-24
ENSG00000173818	ENDOV: endonuclease V	chr17:78403568-78404144	chr17:78403568-78404144	+	7253	2.86004	1.13101e-23
ENSG00000152601	MBNL1: muscleblind-like splicing regulator 1	chr3:151962112-151962224	chr3:151962112-151962224	+	9989	-2.02794	2.4767e-23
ENSG00000135835	KIAA1614: KIAA1614	chr1:180882976-180883200	chr1:180882976-180883200	+	10195	2.67429	2.98919e-23
[truncated: 472 more rows]

## Sheet: iAMD vs Normal Retina
IGB HyperLink	Alt Name	Location (hg19)	Splicing Coordinates iAMD vs. Normal Retina	Strand	Total BPs	Fold Change: iAMD vs. Normal Retina	padj-value: iAMD vs. Normal Retina
[truncated: 210 more rows]

[truncated: 2 more sheets: NEO vs Normal Retina, iAMD vs NEO Retina]
