# Supplementary material for: Patterns of Gene Expression, Splicing, and Allele-Specific Expression Vary among Macular Tissues and Clinical Stages of Age-Related Macular Degeneration
Source: Cells. 2023 Nov 21;12(23):2668. doi: 10.3390/cells12232668 (PMC10705168; doi:10.3390/cells12232668)
Supplement: Supplementary file 1 [file cells-12-02668-s001.zip › cells-2679391-supplementary/Supplementary Tables 1-4/Supplementary Table 3.xlsx]

## Sheet: iAMD vs Normal RPE
Overlapping Genes: DEGs and DSGs
Ensembl ID	Gene Name	Splicing Coordinates iAMD vs. Normal RPE	Fold Change DEG	padj-value DEG	Fold Change DSG	padj-value DSG
ENSG00000005421	PON1: paraoxonase 1	chr7:95023952-95024024	4.60569	0.00025379	-3.86102	8.44309e-10
ENSG00000137101	CD72: CD72 molecule	chr9:35646400-35646808	3.09337	0.0272307	-2.30135	1.12097e-42
ENSG00000130513	GDF15: growth differentiation factor 15	chr19:18497728-18497824	7.67767	0.0379007	-4.18291	3.18505e-11
ENSG00000117228	GBP1: guanylate binding protein 1, interferon-inducible	chr1:89530840-89531040	5.10308	0.0381132	-3.4693	4.05564e-29
ENSG00000115415	STAT1: signal transducer and activator of transcription 1, 91kDa	chr2:191829088-191829424	2.80029	0.0486325	-2.55844	6.23224e-43
ENSG00000156265	MAP3K7CL: MAP3K7 C-terminal like	chr21:30521508-30521572	2.95111	0.0486325	-3.61452	4.19624e-08

## Sheet: NEO vs Normal RPE
Overlapping Genes: DEGs and DSGs
Ensembl ID	Gene Name	Splicing Coordinates NEO vs. Normal RPE	Fold Change DEG	padj-value DEG	Fold Change DSG	padj-value DSG
ENSG00000074621	SLC24A1: solute carrier family 24 (sodium/potassium/calcium exchanger), member 1	chr15:65911216-65911320	12.2882	3.15544e-14	-11.7176	1.00E-320
ENSG00000125207	PIWIL1: piwi-like RNA-mediated gene silencing 1	chr12:130839432-130839552	7.58501	3.51296e-12	-3.50885	3.63973e-10
ENSG00000164588	HCN1: hyperpolarization activated cyclic nucleotide-gated potassium channel 1	chr5:45695768-45696252	13.0315	6.3433e-12	-2.04503	4.41137e-09
ENSG00000115255	REEP6: receptor accessory protein 6	chr19:1496589-1496670	7.10989	7.32109e-12	4.64379	4.62376e-08
ENSG00000175544	CABP4: calcium binding protein 4	chr11:67219872-67220912	12.0258	1.16955e-11	-8.98144	3.94606e-19
ENSG00000149328	GLB1L2: galactosidase, beta 1-like 2	chr11:134216280-134217040	11.3949	1.62389e-11	-6.64258	1.50243e-11
ENSG00000104327	CALB1: calbindin 1, 28kDa	chr8:91072856-91075384	12.7169	2.19635e-11	-2.54417	3.2684e-06
ENSG00000129535	NRL: neural retina leucine zipper	chr14:24583930-24584224	16.618	1.63138e-10	-14.4478	3.10616e-138
ENSG00000185527	PDE6G: phosphodiesterase 6G, cGMP-specific, rod, gamma	chr17:79623520-79624088	16.0564	1.63464e-10	-3.73692	2.70724e-07
ENSG00000118473	SGIP1: SH3-domain GRB2-like (endophilin) interacting protein 1	chr1:67160376-67161176	5.54914	1.79634e-10	-2.37328	1.3935e-19
ENSG00000078018	MAP2: microtubule-associated protein 2	chr2:210288784-210288992	6.97834	2.1548e-10	-5.91923	1.46174e-43
ENSG00000076554	TPD52: tumor protein D52	chr8:80915232-80915416	4.97024	2.54565e-10	-4.75503	9.88625e-191
ENSG00000132932	ATP8A2: ATPase, aminophospholipid transporter, class I, type 8A, member 2	chr13:26144904-26145010	6.70703	2.87131e-10	2.6753	3.92156e-22
ENSG00000164199	GPR98: G protein-coupled receptor 98	chr5:89825160-89825328	7.41397	2.90679e-10	-7.34685	1.07165e-09
ENSG00000112706	IMPG1: interphotoreceptor matrix proteoglycan 1	chr6:76732256-76734728	47.2707	3.14526e-10	-18.9843	3.24603e-124
ENSG00000186314	PRELID2: PRELI domain containing 2	chr5:145214208-145214496	3.98911	3.60689e-10	-2.15508	5.97796e-22
ENSG00000111837	MAK: male germ cell-associated kinase	chr6:10797848-10798106	9.02905	4.43137e-10	-10.9891	2.71184e-55
ENSG00000182667	NTM: neurotrimin	chr11:132200048-132200080	9.14745	4.43137e-10	-2.7006	5.02068e-05
ENSG00000167083	GNGT2: guanine nucleotide binding protein (G protein), gamma transducing activity polypeptide 2	chr17:47287804-47287936	9.30554	7.54171e-10	-7.31326	1.14583e-18
ENSG00000164742	ADCY1: adenylate cyclase 1 (brain)	chr7:45703888-45704272	9.65135	7.64705e-10	-2.18614	3.16453e-05
ENSG00000033867	SLC4A7: solute carrier family 4, sodium bicarbonate cotransporter, member 7	chr3:27472788-27473160	3.67221	8.28355e-10	-3.14533	3.10278e-39
ENSG00000127914	AKAP9: A kinase (PRKA) anchor protein 9	chr7:91686936-91687728	2.87875	1.14489e-09	-3.82091	5.81215e-57
ENSG00000078369	GNB1: guanine nucleotide binding protein (G protein), beta polypeptide 1	chr1:1763670-1763724	3.15194	1.15637e-09	6.15887	2.80014e-81
ENSG00000108370	RGS9: regulator of G-protein signaling 9	chr17:63221120-63221704	7.299	1.25094e-09	-8.968	2.21239e-112
ENSG00000079101	CLUL1: clusterin-like 1 (retinal)	chr18:606977-607099	15.2987	1.54718e-09	-13.4722	1.14986e-124
ENSG00000114349	GNAT1: guanine nucleotide binding protein (G protein), alpha transducing activity polypeptide 1	chr3:50230104-50230416	27.33	2.14216e-09	-5.98696	3.39842e-22
ENSG00000267424	CTD-2265O21.3	chr19:12943368-12943797	26.9845	2.19115e-09	-4.13893	0.000250499
ENSG00000149489	ROM1: retinal outer segment membrane protein 1	chr11:62379192-62379564	8.83185	2.78094e-09	-16.9465	2.57436e-176
ENSG00000196597	ZNF782: zinc finger protein 782	chr9:99616368-99616768	3.19591	2.78094e-09	-4.43073	2.0972e-33
ENSG00000047617	ANO2: anoctamin 2	chr12:6055316-6055398	5.1835	6.33243e-09	-8.48056	1.00E-320
ENSG00000134376	CRB1: crumbs homolog 1 (Drosophila)	chr1:197297552-197298128	16.9421	7.45164e-09	-6.07658	7.65171e-49
ENSG00000198780	FAM169A: family with sequence similarity 169, member A	chr5:74161152-74161464	4.03096	7.55336e-09	-4.39139	3.76062e-09
ENSG00000246477	AF131216.6	chr8:11182824-11182938	5.66494	7.83855e-09	-5.39841	2.83328e-59
ENSG00000118997	DNAH7: dynein, axonemal, heavy chain 7	chr2:196765008-196770480	4.68039	1.00021e-08	-2.47398	6.96655e-05
ENSG00000196482	ESRRG: estrogen-related receptor gamma	chr1:217035568-217038528	5.30648	1.2579e-08	-5.26217	1.58516e-17
ENSG00000132535	DLG4: discs, large homolog 4 (Drosophila)	chr17:7122149-7123021	4.07196	1.34588e-08	-4.4612	3.0031e-33
ENSG00000182324	KCNJ14: potassium inwardly-rectifying channel, subfamily J, member 14	chr19:48958764-48959116	12.6425	1.34588e-08	-2.93261	7.25257e-08
ENSG00000127928	GNGT1: guanine nucleotide binding protein (G protein), gamma transducing activity polypeptide 1	chr7:93515816-93515864	26.4103	1.42554e-08	-2.82916	2.86545e-09
ENSG00000176406	RIMS2: regulating synaptic membrane exocytosis 2	chr8:104778456-104778768	7.48995	1.46384e-08	-2.65986	1.10028e-79
ENSG00000068796	KIF2A: kinesin heavy chain member 2A	chr5:61826536-61826612	1.76908	1.51118e-08	-2.74106	1.09341e-16
ENSG00000182985	CADM1: cell adhesion molecule 1	chr11:115269800-115270232	5.30994	1.5743e-08	-6.27449	2.93476e-32
ENSG00000111371	SLC38A1: solute carrier family 38, member 1	chr12:46661008-46661484	3.63277	1.7063e-08	-3.25799	4.21474e-21
ENSG00000250349	TM4SF2: Uncharacterized protein; cDNA FLJ59144, highly similar to Tetraspanin-7	chrX:37265460-37265512	3.12999	1.73245e-08	-3.10032	5.30094e-44
ENSG00000267470	ZNF571-AS1: ZNF571 antisense RNA 1	chr19:38056932-38056992	3.89515	1.76766e-08	-3.9431	5.56873e-17
ENSG00000135049	AGTPBP1: ATP/GTP binding protein 1	chr9:88168784-88169184	2.60805	2.13274e-08	2.50936	6.24991e-61
ENSG00000151062	CACNA2D4: calcium channel, voltage-dependent, alpha 2/delta subunit 4	chr12:1908840-1909604	6.98257	6.50671e-08	-2.93449	1.8582e-20
ENSG00000155755	TMEM237: transmembrane protein 237	chr2:202508080-202508288	3.2592	8.34745e-08	-2.40698	3.43318e-41
ENSG00000157985	AGAP1: ArfGAP with GTPase domain, ankyrin repeat and PH domain 1	chr2:236402736-236403488	3.14008	9.19315e-08	-2.65322	5.12523e-38
ENSG00000070729	CNGB1: cyclic nucleotide gated channel beta 1	chr16:57974136-57974224	14.0962	9.51559e-08	-2.29011	0.000480938
ENSG00000116127	ALMS1: Alstrom syndrome 1	chr2:73653584-73653680	2.35238	1.08822e-07	-2.52479	1.17172e-70
ENSG00000166900	STX3: syntaxin 3	chr11:59563072-59563184	2.60274	1.12288e-07	2.81694	1.77202e-63
ENSG00000130561	SAG: S-antigen; retina and pineal gland (arrestin)	chr2:234228192-234228672	18.0149	1.30983e-07	-10.7381	1.76844e-56
ENSG00000148204	CRB2: crumbs homolog 2 (Drosophila)	chr9:126129848-126129968	3.63361	1.40051e-07	2.40391	1.16415e-38
ENSG00000184792	OSBP2: oxysterol binding protein 2	chr22:31137148-31137356	4.32175	1.46609e-07	-5.00654	3.09001e-77
ENSG00000163116	STPG2: sperm-tail PG-rich repeat containing 2	chr4:99055496-99055608	4.17872	1.48696e-07	2.41602	0.00417117
ENSG00000155966	AFF2: AF4/FMR2 family, member 2	chrX:147582144-147582656	3.25829	1.62845e-07	-2.03145	1.49464e-06
ENSG00000171603	CLSTN1: calsyntenin 1	chr1:9797555-9797612	2.28137	3.418e-07	-3.90056	1.61695e-69
ENSG00000115556	PLCD4: phospholipase C, delta 4	chr2:219498112-219498208	4.81986	3.94981e-07	-4.35227	0.0249357
ENSG00000188107	EYS: eyes shut homolog (Drosophila)	chr6:64429876-64431692	7.78738	4.01477e-07	-2.6001	1.9551e-54
ENSG00000122477	LRRC39: leucine rich repeat containing 39	chr1:100614920-100614992	3.95968	4.38406e-07	-5.53536	2.71003e-36
ENSG00000132639	SNAP25: synaptosomal-associated protein, 25kDa	chr20:10273529-10273647	6.94488	4.52892e-07	-7.01449	1.82027e-31
ENSG00000241570	RP11-372E1.6	chr3:142719872-142720400	3.33181	6.74568e-07	-2.00694	6.16902e-05
ENSG00000145362	ANK2: ankyrin 2, neuronal	chr4:113739264-113739424	2.35351	6.90764e-07	-3.75691	6.09448e-281
ENSG00000168234	TTC39C: tetratricopeptide repeat domain 39C	chr18:21693316-21693628	2.43077	7.05017e-07	-2.36331	6.52121e-10
ENSG00000268530	CTC-273B12.5	chr19:48972268-48972952	5.12104	8.0588e-07	-6.38365	1.64948e-74
ENSG00000259221	CTD-2050N2.1	chr15:47685520-47685680	11.6715	9.53519e-07	-2.94339	0.00766301
ENSG00000059915	PSD: pleckstrin and Sec7 domain containing	chr10:104180648-104181296	3.87272	1.49979e-06	-4.77121	2.10399e-43
ENSG00000067057	PFKP: phosphofructokinase, platelet	chr10:3167288-3167441	2.80087	2.3942e-06	-2.38309	2.00276e-12
ENSG00000053524	MCF2L2: MCF.2 cell line derived transforming sequence-like 2	chr3:182989808-182990848	2.46704	2.43597e-06	-3.3405	1.63427e-54
ENSG00000158234	FAIM: Fas apoptotic inhibitory molecule	chr3:138327440-138327776	2.80119	2.43597e-06	-3.01979	3.74353e-09
ENSG00000187416	LHFPL3: lipoma HMGIC fusion partner-like 3	chr7:104377120-104377360	5.62329	3.00979e-06	-4.05563	5.85668e-54
ENSG00000150275	PCDH15: protocadherin-related 15	chr10:55580860-55583120	6.26963	5.64109e-06	2.30841	7.09981e-12
ENSG00000047579	DTNBP1: dystrobrevin binding protein 1	chr6:15651543-15651639	2.09415	5.77444e-06	-2.77994	9.58045e-17
ENSG00000155975	VPS37A: vacuolar protein sorting 37 homolog A (S. cerevisiae)	chr8:17157364-17157792	1.54157	1.2282e-05	2.22184	4.62962e-16
ENSG00000156194	PPEF2: protein phosphatase, EF-hand calcium binding domain 2	chr4:76802480-76803136	8.24944	1.43742e-05	-7.8504	1.76246e-11
ENSG00000198590	C3orf35: chromosome 3 open reading frame 35	chr3:37458508-37459864	2.92151	1.56745e-05	-2.34939	0.000668748
ENSG00000171735	CAMTA1: calmodulin binding transcription activator 1	chr1:6845383-6845635	1.74429	1.71723e-05	-2.2422	2.53936e-129
ENSG00000114346	ECT2: epithelial cell transforming sequence 2 oncogene	chr3:172472240-172472448	2.39831	1.73248e-05	-2.38916	4.52126e-06
ENSG00000118412	CASP8AP2: caspase 8 associated protein 2	chr6:90539616-90541056	1.57849	2.07038e-05	-2.22669	5.91941e-08
ENSG00000251569	RP11-724O16.1: Bardet-Biedl syndrome 5 protein; Uncharacterized protein	chr2:170374704-170374880	1.85795	2.2415e-05	3.07629	1.37512e-10
ENSG00000182606	TRAK1: trafficking protein, kinesin binding 1	chr3:42201660-42201964	1.74436	2.25008e-05	9.48056	5.1139e-153
ENSG00000165521	EML5: echinoderm microtubule associated protein like 5	chr14:89151360-89151488	1.80049	2.88988e-05	2.90414	3.62398e-84
ENSG00000023171	GRAMD1B: GRAM domain containing 1B	chr11:123396344-123396880	2.95231	3.2494e-05	2.09319	4.4556e-05
ENSG00000159023	EPB41: erythrocyte membrane protein band 4.1 (elliptocytosis 1, RH-linked)	chr1:29385100-29385156	1.7592	3.51636e-05	2.38474	1.85449e-14
ENSG00000164318	EGFLAM: EGF-like, fibronectin type III and laminin G domains	chr5:38370396-38370564	2.63482	3.68617e-05	2.12771	1.62107e-151
ENSG00000137441	FGFBP2: fibroblast growth factor binding protein 2	chr4:15970850-15970932	3.83275	3.70875e-05	8.08742	9.58984e-203
ENSG00000086189	DIMT1: DIM1 dimethyladenosine transferase 1 homolog (S. cerevisiae)	chr5:61694472-61694568	1.50426	4.15253e-05	-2.53697	3.44364e-61
ENSG00000184305	CCSER1: coiled-coil serine-rich protein 1	chr4:91048688-91048984	2.5634	4.31128e-05	-2.57002	9.53677e-06
ENSG00000158158	CNNM4: cyclin M4	chr2:97454320-97454632	2.01254	4.34957e-05	2.72884	1.70717e-07
ENSG00000273398	RP11-474G23.1: Calcineurin subunit B type 1	chr2:68361832-68361928	1.65025	4.85061e-05	-2.76323	1.44306e-45
ENSG00000161040	FBXL13: F-box and leucine-rich repeat protein 13	chr7:102566720-102566824	1.97819	5.00706e-05	3.42716	0.0395173
ENSG00000130338	TULP4: tubby like protein 4	chr6:158850768-158850928	1.68108	6.45553e-05	-2.193	2.86954e-162
ENSG00000179361	ARID3B: AT rich interactive domain 3B (BRIGHT-like)	chr15:74865472-74867360	2.62049	0.000117473	-2.24618	0.0475405
ENSG00000090097	PCBP4: poly(rC) binding protein 4	chr3:51996824-51997272	2.47691	0.000117933	-3.03472	5.5933e-55
ENSG00000092200	RPGRIP1: retinitis pigmentosa GTPase regulator interacting protein 1	chr14:21756096-21756220	5.10042	0.000123984	-2.62565	0.000114132
ENSG00000164398	ACSL6: acyl-CoA synthetase long-chain family member 6	chr5:131335104-131335320	3.64597	0.000126881	-6.60875	3.03586e-26
ENSG00000198691	ABCA4: ATP-binding cassette, sub-family A (ABC1), member 4	chr1:94511192-94511520	3.1418	0.000148112	-4.73997	3.03983e-176
ENSG00000031544	NR2E3: nuclear receptor subfamily 2, group E, member 3	chr15:72106352-72107272	6.90463	0.000159784	-2.63232	9.24118e-12
ENSG00000082126	MPP4: membrane protein, palmitoylated 4 (MAGUK p55 subfamily member 4)	chr2:202531312-202531440	6.11117	0.000194576	-3.47473	6.51983e-19
ENSG00000069966	GNB5: guanine nucleotide binding protein (G protein), beta 5	chr15:52476748-52476892	1.73041	0.000288356	12.403	2.09723e-27
ENSG00000112293	GPLD1: glycosylphosphatidylinositol specific phospholipase D1	chr6:24462956-24463024	1.95137	0.000418673	2.51585	0.00031342
ENSG00000054523	KIF1B: kinesin family member 1B	chr1:10333071-10333089	1.6457	0.000429643	3.06084	2.26887e-155
ENSG00000214140	PRCD: progressive rod-cone degeneration	chr17:74523664-74523912	2.44746	0.000609309	-2.40795	4.88695e-81
ENSG00000269035	CTD-2521M24.10: Uncharacterized protein	chr19:17547420-17547736	3.16705	0.000792218	-2.52326	0.00701115
ENSG00000114405	C3orf14: chromosome 3 open reading frame 14	chr3:62305396-62305508	1.50044	0.000875261	-2.65804	0.00906765
ENSG00000242686	RP11-1191J2.2	chr4:646638-647472	3.16345	0.000902791	-4.73084	9.698e-08
ENSG00000239219	RP11-379K17.4	chr3:169657136-169657376	2.83885	0.000990871	2.67818	5.5023e-14
ENSG00000146350	TBC1D32: TBC1 domain family, member 32	chr6:121563344-121563488	1.8749	0.00107195	2.59662	1.49574e-22
ENSG00000168038	ULK4: unc-51 like kinase 4	chr3:41290980-41291064	2.17802	0.00119284	-2.57379	4.47979e-13
ENSG00000188452	CERKL: ceramide kinase-like	chr2:182403824-182403984	2.68633	0.00120635	2.40694	0.0124486
ENSG00000104814	MAP4K1: mitogen-activated protein kinase kinase kinase kinase 1	chr19:39098752-39098808	2.66532	0.00126638	-3.02105	3.12387e-23
ENSG00000116604	MEF2D: myocyte enhancer factor 2D	chr1:156446288-156446304	1.59878	0.00131223	3.76308	0.000539727
ENSG00000100314	CABP7: calcium binding protein 7	chr22:30125044-30125196	3.29155	0.00139127	4.62832	8.87015e-16
ENSG00000171757	LRRC34: leucine rich repeat containing 34	chr3:169525376-169525504	1.76963	0.00178052	-2.08892	0.0357145
ENSG00000064687	ABCA7: ATP-binding cassette, sub-family A (ABC1), member 7	chr19:1042313-1042825	3.375	0.00179031	-2.00268	4.90551e-12
ENSG00000080823	MOK: MOK protein kinase	chr14:102706784-102706960	2.3135	0.00179031	10.0008	2.19347e-31
ENSG00000163093	BBS5: Bardet-Biedl syndrome 5	chr2:170374704-170374880	1.61144	0.0017965	3.54114	5.93986e-17
ENSG00000131389	SLC6A6: solute carrier family 6 (neurotransmitter transporter), member 6	chr3:14452538-14452831	2.3531	0.00182436	-3.51799	7.07866e-33
ENSG00000239474	KLHL41: kelch-like family member 41	chr2:170374704-170374880	2.17541	0.00185634	2.62832	1.41147e-15
ENSG00000214595	EML6: echinoderm microtubule associated protein like 6	chr2:55047528-55047600	2.72322	0.0022851	2.25203	0.000368161
ENSG00000109103	UNC119: unc-119 homolog (C. elegans)	chr17:26878842-26879110	2.6826	0.00235505	-2.50116	1.44026e-46
ENSG00000106348	IMPDH1: IMP (inosine 5'-monophosphate) dehydrogenase 1	chr7:128033776-128033792	2.19468	0.00245259	2.43442	6.42402e-05
ENSG00000198131	ZNF544: zinc finger protein 544	chr19:58740832-58741664	1.62368	0.00249396	-3.08222	8.48836e-44
ENSG00000129295	LRRC6: leucine rich repeat containing 6	chr8:133655616-133655936	1.54693	0.00277853	2.94023	0.0260361
ENSG00000187017	ESPN: espin	chr1:6521239-6521430	2.98288	0.0030222	-3.6042	2.71599e-13
ENSG00000153944	MSI2: musashi RNA-binding protein 2	chr17:55340848-55345912	1.52535	0.00353333	-2.20284	5.47651e-18
ENSG00000167232	ZNF91: zinc finger protein 91	chr19:23524972-23525068	1.78456	0.00362784	-2.32967	4.86084e-22
ENSG00000149294	NCAM1: neural cell adhesion molecule 1	chr11:113143656-113144472	2.31381	0.00387757	3.42114	1.71629e-09
ENSG00000069667	RORA: RAR-related orphan receptor A	chr15:61333304-61333332	1.867	0.00431602	-2.01339	1.6005e-14
ENSG00000079819	EPB41L2: erythrocyte membrane protein band 4.1-like 2	chr6:131191464-131191520	1.63839	0.00432496	-4.13708	2.8293e-77
ENSG00000162194	C11orf48: chromosome 11 open reading frame 48	chr11:62439600-62439728	1.67728	0.00476956	-2.0941	1.21956e-31
ENSG00000188994	ZNF292: zinc finger protein 292	chr6:87864912-87865080	1.51593	0.00542141	-2.06913	2.85847e-16
ENSG00000138190	EXOC6: exocyst complex component 6	chr10:94654688-94654776	1.90346	0.00566549	-3.0864	1.3256e-129
ENSG00000146950	SHROOM2: shroom family member 2	chrX:9841691-9841843	2.14373	0.00574562	-2.57643	5.23693e-11
ENSG00000163531	NFASC: neurofascin	chr1:204913856-204914160	2.02743	0.00596074	-3.21426	4.79575e-18
ENSG00000134775	FHOD3: formin homology 2 domain containing 3	chr18:34232532-34232892	2.03854	0.00655267	3.06409	0.000233776
ENSG00000048342	CC2D2A: coiled-coil and C2 domain containing 2A	chr4:15480846-15480952	1.7438	0.0070145	-2.04926	2.46343e-08
ENSG00000137210	TMEM14B: transmembrane protein 14B	chr6:10829239-10829438	1.61084	0.00702416	-2.44274	1.4668e-05
ENSG00000160179	ABCG1: ATP-binding cassette, sub-family G (WHITE), member 1	chr21:43639224-43639416	1.59594	0.0073406	-4.26742	2.8043e-13
ENSG00000084234	APLP2: amyloid beta (A4) precursor-like protein 2	chr11:130007152-130007184	1.53128	0.00974489	4.40362	1.72162e-289
ENSG00000267127	RP11-795F19.5: Protein RBFADN	chr18:77853168-77854968	1.75297	0.0100178	2.91625	5.05968e-19
ENSG00000261126	RBFADN: RBFA downstream neighbor (non-protein coding)	chr18:77806896-77807424	2.49155	0.0106506	-3.0798	0.00033189
ENSG00000140859	KIFC3: kinesin family member C3	chr16:57880252-57880440	1.55481	0.011655	5.39201	5.79227e-08
ENSG00000248905	FMN1: formin 1	chr15:33486108-33486260	1.71495	0.0118669	3.88696	1.81877e-175
ENSG00000157423	HYDIN: HYDIN, axonemal central pair apparatus protein	chr16:70927440-70928448	1.99436	0.0129094	-3.00309	0.00100642
ENSG00000111665	CDCA3: cell division cycle associated 3	chr12:6959362-6961230	2.05857	0.0186561	-2.58293	6.64947e-05
ENSG00000135127	CCDC64: coiled-coil domain containing 64	chr12:120438072-120438360	1.98646	0.0194586	-2.56122	6.17626e-08
ENSG00000187775	DNAH17: dynein, axonemal, heavy chain 17	chr17:76419776-76420232	2.59187	0.0201237	-2.71096	8.29732e-13
ENSG00000145416	MARCH1: membrane-associated ring finger (C3HC4) 1, E3 ubiquitin protein ligase	chr4:164775168-164775328	1.77848	0.0253422	5.85687	1.69105e-54
ENSG00000233927	RPS28: ribosomal protein S28	chr19:8386041-8386453	-2.38651	0.0263372	4.02462	0.000319755
ENSG00000097096	SYDE2: synapse defective 1, Rho GTPase, homolog 2 (C. elegans)	chr1:85634728-85634912	1.66552	0.0292952	-2.01543	1.62073e-27
ENSG00000158555	GDPD5: glycerophosphodiester phosphodiesterase domain containing 5	chr11:75162376-75163376	1.51774	0.0301004	-3.4479	2.4386e-06
ENSG00000165995	CACNB2: calcium channel, voltage-dependent, beta 2 subunit	chr10:18803440-18803460	1.87582	0.0306634	2.81071	3.1415e-41
ENSG00000105392	CRX: cone-rod homeobox	chr19:48322704-48323260	2.41546	0.0330057	2.00732	5.88153e-05
ENSG00000180881	CAPS2: calcyphosine 2	chr12:75669760-75670024	1.82196	0.0346593	2.82785	5.90928e-18
ENSG00000198947	DMD: dystrophin	chrX:32360748-32360968	1.73963	0.0398255	5.79582	1.00E-320
ENSG00000173715	C11orf80: chromosome 11 open reading frame 80	chr11:66529548-66529920	1.59993	0.0433123	2.62916	0.00349928
ENSG00000178878	APOLD1: apolipoprotein L domain containing 1	chr12:12965194-12965584	-1.75568	0.0448357	2.54113	2.5732e-121
ENSG00000186472	PCLO: piccolo presynaptic cytomatrix protein	chr7:82383328-82388032	1.54361	0.0483019	-2.4827	1.19278e-21
ENSG00000211892	IGHG4: immunoglobulin heavy constant gamma 4 (G4m marker)	chr14:106092112-106092400	-8.08654	0.048726	6.7248	1.19213e-17
ENSG00000138741	TRPC3: transient receptor potential cation channel, subfamily C, member 3	chr4:122853424-122854608	1.70223	0.0487292	-2.80769	4.47683e-18
ENSG00000160460	SPTBN4: spectrin, beta, non-erythrocytic 4	chr19:41025308-41026056	1.5821	0.0492936	-2.43358	0.000331142

## Sheet: iAMD vs. NEO RPE
Overlapping Genes: DEGs and DSGs
Ensembl ID	Gene Name	Splicing Coordinates iAMD vs. NEO RPE	Fold Change DEG	padj-value DEG	Fold Change DSG	padj-value DSG
ENSG00000250349	TM4SF2: Uncharacterized protein; cDNA FLJ59144, highly similar to Tetraspanin-7	chrX:37265460-37265512	-3.64222	8.11468e-10	2.84582	7.49626e-38
ENSG00000074621	SLC24A1: solute carrier family 24 (sodium/potassium/calcium exchanger), member 1	chr15:65911216-65911320	-8.44415	8.11468e-10	8.4622	1.00E-320
ENSG00000047617	ANO2: anoctamin 2	chr12:6055316-6055398	-5.76798	3.15525e-09	3.90439	2.70168e-102
ENSG00000175544	CABP4: calcium binding protein 4	chr11:67219872-67220912	-9.28892	4.38267e-09	9.71611	1.00017e-15
ENSG00000108370	RGS9: regulator of G-protein signaling 9	chr17:63221120-63221704	-6.93658	1.17331e-08	5.5512	1.01419e-47
ENSG00000155966	AFF2: AF4/FMR2 family, member 2	chrX:147733520-147733648	-3.75437	1.26126e-08	-2.11581	0.0325409
ENSG00000106701	FSD1L: fibronectin type III and SPRY domain containing 1-like	chr9:108241632-108241656	-3.50377	1.26126e-08	-2.1082	0.0341964
ENSG00000125814	NAPB: N-ethylmaleimide-sensitive factor attachment protein, beta	chr20:23377374-23377824	-2.19623	1.58119e-08	2.03018	1.86835e-07
ENSG00000132535	DLG4: discs, large homolog 4 (Drosophila)	chr17:7122149-7123021	-4.13533	2.51085e-08	3.91096	3.00919e-22
ENSG00000186314	PRELID2: PRELI domain containing 2	chr5:145198944-145198976	-3.55461	2.51085e-08	-3.13947	3.89735e-21
ENSG00000267470	ZNF571-AS1: ZNF571 antisense RNA 1	chr19:38056932-38056992	-4.02468	2.51085e-08	3.8566	1.20488e-09
ENSG00000078369	GNB1: guanine nucleotide binding protein (G protein), beta polypeptide 1	chr1:1763670-1763724	-2.93737	3.16412e-08	-4.40604	1.13085e-52
ENSG00000182985	CADM1: cell adhesion molecule 1	chr11:115269800-115270232	-5.36545	3.52809e-08	3.65413	8.27037e-08
ENSG00000125207	PIWIL1: piwi-like RNA-mediated gene silencing 1	chr12:130855720-130855928	-4.96408	6.75444e-08	-3.46556	3.25255e-14
ENSG00000149328	GLB1L2: galactosidase, beta 1-like 2	chr11:134247952-134248240	-7.49156	6.84348e-08	3.6731	0.000207966
ENSG00000185527	PDE6G: phosphodiesterase 6G, cGMP-specific, rod, gamma	chr17:79623520-79624088	-11.0247	7.50287e-08	7.65469	5.93321e-25
ENSG00000078018	MAP2: microtubule-associated protein 2	chr2:210288784-210288992	-5.4013	7.8189e-08	3.03483	1.39595e-35
ENSG00000246477	AF131216.6	chr8:11182824-11182938	-5.19519	1.04775e-07	4.82153	1.39501e-45
ENSG00000111837	MAK: male germ cell-associated kinase	chr6:10797848-10798106	-6.91688	1.04775e-07	5.60959	6.89657e-12
ENSG00000076554	TPD52: tumor protein D52	chr8:80915232-80915416	-3.93584	1.45285e-07	4.15642	5.62357e-151
ENSG00000164199	GPR98: G protein-coupled receptor 98	chr5:89825160-89825328	-5.50994	1.77204e-07	10.7327	7.15433e-12
ENSG00000127914	AKAP9: A kinase (PRKA) anchor protein 9	chr7:91686936-91687728	-2.54307	1.96414e-07	2.95757	2.24494e-44
ENSG00000157985	AGAP1: ArfGAP with GTPase domain, ankyrin repeat and PH domain 1	chr2:236402736-236403488	-3.10635	2.60553e-07	3.08847	9.48513e-21
ENSG00000145362	ANK2: ankyrin 2, neuronal	chr4:113739264-113739424	-2.45451	3.04166e-07	3.53681	2.13702e-259
ENSG00000171603	CLSTN1: calsyntenin 1	chr1:9797555-9797612	-2.32872	3.09064e-07	2.9109	7.14995e-44
ENSG00000196597	ZNF782: zinc finger protein 782	chr9:99616368-99616768	-2.80051	3.51721e-07	3.40274	7.24249e-14
ENSG00000068796	KIF2A: kinesin heavy chain member 2A	chr5:61826536-61826612	-1.69427	4.26539e-07	2.63031	5.60068e-17
ENSG00000184305	CCSER1: coiled-coil serine-rich protein 1	chr4:91048688-91048984	-3.14688	4.26539e-07	2.35227	0.0188687
ENSG00000198780	FAM169A: family with sequence similarity 169, member A	chr5:74161152-74161464	-3.51525	4.86337e-07	3.30194	2.01654e-11
ENSG00000137441	FGFBP2: fibroblast growth factor binding protein 2	chr4:15961865-15962234	-5.01721	5.29689e-07	3.38776	4.38233e-76
ENSG00000182667	NTM: neurotrimin	chr11:131240368-131240784	-6.09918	8.9733e-07	-2.62458	7.4657e-08
ENSG00000059915	PSD: pleckstrin and Sec7 domain containing	chr10:104180648-104181296	-4.07328	9.13016e-07	4.58003	2.5384e-33
ENSG00000116127	ALMS1: Alstrom syndrome 1	chr2:73646248-73646448	-2.24806	1.09158e-06	2.1892	1.01663e-34
ENSG00000111371	SLC38A1: solute carrier family 38, member 1	chr12:46648596-46648720	-3.13123	1.62827e-06	2.35242	1.05419e-09
ENSG00000171533	MAP6: microtubule-associated protein 6	chr11:75309928-75310080	-2.64386	2.00269e-06	-4.13712	9.36772e-31
ENSG00000184792	OSBP2: oxysterol binding protein 2	chr22:31090792-31091540	-3.92141	2.10214e-06	4.70232	2.03094e-70
ENSG00000196482	ESRRG: estrogen-related receptor gamma	chr1:217035568-217038528	-4.22958	2.3118e-06	5.31502	2.441e-16
ENSG00000164742	ADCY1: adenylate cyclase 1 (brain)	chr7:45703888-45704272	-6.13924	2.36537e-06	2.11814	0.0296185
ENSG00000122477	LRRC39: leucine rich repeat containing 39	chr1:100614920-100614992	-3.73627	2.60832e-06	5.50893	7.02149e-28
ENSG00000003987	MTMR7: myotubularin related protein 7	chr8:17198872-17199006	-3.23355	2.60832e-06	-2.69782	0.0459864
ENSG00000033867	SLC4A7: solute carrier family 4, sodium bicarbonate cotransporter, member 7	chr3:27464272-27464332	-2.82414	2.72433e-06	-2.66313	8.83295e-41
ENSG00000129535	NRL: neural retina leucine zipper	chr14:24583930-24584224	-8.39995	3.13272e-06	7.17199	2.69808e-54
ENSG00000132639	SNAP25: synaptosomal-associated protein, 25kDa	chr20:10273529-10273647	-6.2778	3.48193e-06	4.74537	4.48339e-15
ENSG00000182324	KCNJ14: potassium inwardly-rectifying channel, subfamily J, member 14	chr19:48958764-48959116	-8.67722	3.48193e-06	3.09057	3.71326e-05
ENSG00000166900	STX3: syntaxin 3	chr11:59567148-59567420	-2.34138	5.81815e-06	2.97885	5.26005e-64
ENSG00000158234	FAIM: Fas apoptotic inhibitory molecule	chr3:138327440-138327776	-2.74309	6.3989e-06	2.38306	0.000374846
ENSG00000167083	GNGT2: guanine nucleotide binding protein (G protein), gamma transducing activity polypeptide 2	chr17:47287804-47287936	-5.52291	6.51056e-06	5.42231	6.32484e-10
ENSG00000079101	CLUL1: clusterin-like 1 (retinal)	chr18:612764-612911	-8.45363	6.60478e-06	11.3205	5.09675e-59
ENSG00000155755	TMEM237: transmembrane protein 237	chr2:202495680-202496096	-2.8094	7.01462e-06	3.00029	7.76898e-16
ENSG00000070729	CNGB1: cyclic nucleotide gated channel beta 1	chr16:57945656-57945804	-10.0986	7.75389e-06	-2.51052	4.10672e-08
ENSG00000149489	ROM1: retinal outer segment membrane protein 1	chr11:62379192-62379564	-5.56935	8.13633e-06	7.93343	3.23478e-81
ENSG00000188107	EYS: eyes shut homolog (Drosophila)	chr6:64429876-64431692	-6.48157	8.2498e-06	2.35993	4.38967e-30
ENSG00000054654	SYNE2: spectrin repeat containing, nuclear envelope 2	chr14:64663472-64663824	-1.75506	8.50183e-06	2.21581	5.13883e-172
ENSG00000164318	EGFLAM: EGF-like, fibronectin type III and laminin G domains	chr5:38412604-38412752	-2.83449	8.7507e-06	-2.30616	6.08079e-141
ENSG00000152503	TRIM36: tripartite motif containing 36	chr5:114515672-114516240	-4.31127	8.82217e-06	2.37046	0.0221602
ENSG00000130338	TULP4: tubby like protein 4	chr6:158850768-158850928	-1.75378	1.38798e-05	2.01984	1.22698e-81
ENSG00000053524	MCF2L2: MCF.2 cell line derived transforming sequence-like 2	chr3:182989808-182990848	-2.34226	1.54043e-05	3.95873	2.41072e-69
ENSG00000253374	RP11-257P3.3	chr8:82433856-82434048	-5.72688	1.54043e-05	3.8956	0.0335452
ENSG00000114349	GNAT1: guanine nucleotide binding protein (G protein), alpha transducing activity polypeptide 1	chr3:50230104-50230416	-11.8798	2.22292e-05	3.63743	4.45025e-11
ENSG00000241570	RP11-372E1.6	chr3:142719872-142720400	-2.89048	2.35976e-05	2.28746	3.1774e-08
ENSG00000151062	CACNA2D4: calcium channel, voltage-dependent, alpha 2/delta subunit 4	chr12:1908840-1909604	-4.85273	3.14965e-05	2.04024	4.76598e-14
ENSG00000268530	CTC-273B12.5	chr19:48972268-48972952	-4.16179	3.39621e-05	5.17128	2.76689e-49
ENSG00000273398	RP11-474G23.1: Calcineurin subunit B type 1	chr2:68361832-68361928	-1.66976	3.63377e-05	2.02404	1.98468e-31
ENSG00000171735	CAMTA1: calmodulin binding transcription activator 1	chr1:6845383-6845635	-1.71829	3.95082e-05	2.33688	2.17814e-142
ENSG00000156194	PPEF2: protein phosphatase, EF-hand calcium binding domain 2	chr4:76802480-76803136	-7.65548	3.96627e-05	4.01208	0.0244591
ENSG00000134376	CRB1: crumbs homolog 1 (Drosophila)	chr1:197325952-197327264	-8.39035	4.15345e-05	4.6892	5.87667e-27
ENSG00000168234	TTC39C: tetratricopeptide repeat domain 39C	chr18:21693316-21693628	-2.13375	5.23452e-05	2.21899	9.75713e-19
ENSG00000159023	EPB41: erythrocyte membrane protein band 4.1 (elliptocytosis 1, RH-linked)	chr1:29385100-29385156	-1.745	5.74003e-05	-3.97364	3.60275e-15
ENSG00000149294	NCAM1: neural cell adhesion molecule 1	chr11:113143656-113144472	-2.95161	5.86836e-05	-3.25989	0.00176725
ENSG00000130561	SAG: S-antigen; retina and pineal gland (arrestin)	chr2:234228192-234228672	-9.72729	9.53589e-05	7.35186	1.41987e-27
ENSG00000023171	GRAMD1B: GRAM domain containing 1B	chr11:123396344-123396880	-2.80521	0.000105909	-2.30044	0.00106518
ENSG00000108387	SEPT4: septin 4	chr17:56607176-56609304	-2.04717	0.000117545	2.47036	9.54441e-07
ENSG00000239389	PCDHA13: protocadherin alpha 13	chr5:140261792-140264240	-2.33794	0.000138795	-2.38709	0.00100529
ENSG00000163531	NFASC: neurofascin	chr1:204960416-204960432	-2.46521	0.000141662	-2.46771	5.83557e-06
ENSG00000182606	TRAK1: trafficking protein, kinesin binding 1	chr3:42201660-42201964	-1.67167	0.000143869	-4.67444	5.43568e-131
ENSG00000060656	PTPRU: protein tyrosine phosphatase, receptor type, U	chr1:29633640-29633658	-2.31865	0.000156359	-4.43309	0.00973138
ENSG00000042781	USH2A: Usher syndrome 2A (autosomal recessive, mild)	chr1:215820864-215821072	-6.80207	0.000157353	-2.04032	3.55189e-18
ENSG00000047579	DTNBP1: dystrobrevin binding protein 1	chr6:15651543-15651639	-1.90057	0.00015973	2.4218	2.20809e-15
ENSG00000165521	EML5: echinoderm microtubule associated protein like 5	chr14:89123720-89123848	-1.72165	0.000173267	-3.2414	1.17014e-63
ENSG00000080823	MOK: MOK protein kinase	chr14:102706784-102706960	-2.60641	0.000210161	-4.28748	2.70844e-14
ENSG00000198691	ABCA4: ATP-binding cassette, sub-family A (ABC1), member 4	chr1:94477136-94477184	-3.07552	0.000223272	4.22483	3.16913e-199
ENSG00000158158	CNNM4: cyclin M4	chr2:97454320-97454632	-1.90833	0.000237408	-3.35583	9.65854e-08
ENSG00000106069	CHN2: chimerin 2	chr7:29544360-29544436	-1.96437	0.000241137	-2.58254	9.61452e-11
ENSG00000183873	SCN5A: sodium channel, voltage-gated, type V, alpha subunit	chr3:38674524-38674852	-3.00616	0.000266232	3.67187	0.00214617
ENSG00000112706	IMPG1: interphotoreceptor matrix proteoglycan 1	chr6:76732256-76734728	-11.2443	0.000273142	5.6757	1.56863e-29
ENSG00000258301	RP11-488C13.5	chr14:77252424-77253064	-1.89	0.000369978	2.00095	5.52991e-07
ENSG00000054523	KIF1B: kinesin family member 1B	chr1:10333071-10333089	-1.64906	0.000412254	-3.20816	3.24694e-127
ENSG00000079819	EPB41L2: erythrocyte membrane protein band 4.1-like 2	chr6:131191464-131191520	-1.7798	0.00044282	3.08483	3.36787e-57
ENSG00000187240	DYNC2H1: dynein, cytoplasmic 2, heavy chain 1	chr11:103112256-103112272	-1.59168	0.000674938	-4.0056	6.71365e-13
ENSG00000144406	UNC80: unc-80 homolog (C. elegans)	chr2:210679984-210680112	-2.78868	0.00078072	-2.37783	0.04019
ENSG00000069966	GNB5: guanine nucleotide binding protein (G protein), beta 5	chr15:52476748-52476892	-1.68086	0.000786124	-6.26987	4.86914e-24
ENSG00000116604	MEF2D: myocyte enhancer factor 2D	chr1:156446288-156446304	-1.61931	0.000896629	-3.89343	0.0122415
ENSG00000239474	KLHL41: kelch-like family member 41	chr2:170371360-170371472	-2.26327	0.000946944	-2.10121	7.16206e-06
ENSG00000164398	ACSL6: acyl-CoA synthetase long-chain family member 6	chr5:131335104-131335320	-3.15796	0.00107136	5.38879	1.01968e-15
ENSG00000140545	MFGE8: milk fat globule-EGF factor 8 protein	chr15:89454008-89454328	-2.01145	0.00120521	-2.77757	3.07454e-08
ENSG00000187416	LHFPL3: lipoma HMGIC fusion partner-like 3	chr7:104377120-104377360	-3.64956	0.00126155	2.54656	9.1317e-18
ENSG00000140859	KIFC3: kinesin family member C3	chr16:57880252-57880440	-1.68334	0.00149908	-4.44119	1.11491e-05
ENSG00000128617	OPN1SW: opsin 1 (cone pigments), short-wave-sensitive	chr7:128414552-128414720	-3.18625	0.00157052	-2.43001	2.38189e-15
ENSG00000111012	CYP27B1: cytochrome P450, family 27, subfamily B, polypeptide 1	chr12:58162664-58162768	-3.20441	0.00184024	4.74974	0.000428165
ENSG00000109103	UNC119: unc-119 homolog (C. elegans)	chr17:26878842-26879110	-2.73586	0.00184112	2.24189	1.14336e-40
ENSG00000197016	ZNF470: zinc finger protein 470	chr19:57098000-57100280	-1.53749	0.00219701	-2.64246	0.024841
ENSG00000186472	PCLO: piccolo presynaptic cytomatrix protein	chr7:82457184-82457280	-1.78129	0.00268409	3.27965	2.14328e-35
ENSG00000239219	RP11-379K17.4	chr3:169657136-169657376	-2.65186	0.00284714	-2.33473	1.61872e-10
ENSG00000186854	TRABD2A: TraB domain containing 2A	chr2:85097344-85097912	2.52311	0.00390031	-2.18264	2.05489e-19
ENSG00000251569	RP11-724O16.1: Bardet-Biedl syndrome 5 protein; Uncharacterized protein	chr2:170371360-170371472	-1.59263	0.00392528	-2.98554	8.08455e-09
ENSG00000060709	RIMBP2: RIMS binding protein 2	chr12:130898672-130899256	-2.23883	0.00433244	-3.41443	0.00140304
ENSG00000102076	OPN1LW: opsin 1 (cone pigments), long-wave-sensitive	chrX:153418416-153418576	-8.0605	0.0054945	2.01312	1.86385e-07
ENSG00000214140	PRCD: progressive rod-cone degeneration	chr17:74523664-74523912	-2.16139	0.00561894	2.64509	3.24772e-86
ENSG00000104814	MAP4K1: mitogen-activated protein kinase kinase kinase kinase 1	chr19:39098752-39098808	-2.40213	0.00621339	4.13276	4.87026e-29
ENSG00000187017	ESPN: espin	chr1:6484847-6485309	-2.81788	0.00643639	-3.03409	2.25391e-10
ENSG00000178104	PDE4DIP: phosphodiesterase 4D interacting protein	chr1:144865808-144866144	-1.54784	0.00720635	2.30637	5.46371e-87
ENSG00000198796	ALPK2: alpha-kinase 2	chr18:56245176-56247780	-4.25768	0.00748539	2.59569	0.00372015
ENSG00000153234	NR4A2: nuclear receptor subfamily 4, group A, member 2	chr2:157198544-157198864	3.72776	0.00851155	-3.57417	2.27824e-08
ENSG00000110514	MADD: MAP-kinase activating death domain	chr11:47314076-47314148	-1.51332	0.0088702	-3.27219	0.000726732
ENSG00000196547	MAN2A2: mannosidase, alpha, class 2A, member 2	chr15:91459760-91459888	-1.69827	0.0104022	-2.56585	6.54433e-10
ENSG00000131389	SLC6A6: solute carrier family 6 (neurotransmitter transporter), member 6	chr3:14452538-14452831	-2.11213	0.0107127	2.01569	6.07797e-40
ENSG00000254782	RP11-155D18.12	chr3:52005476-52005712	-1.65698	0.0119926	2.04165	4.43301e-11
ENSG00000097096	SYDE2: synapse defective 1, Rho GTPase, homolog 2 (C. elegans)	chr1:85634728-85634912	-1.75191	0.0125142	2.21082	1.00615e-17
ENSG00000173818	ENDOV: endonuclease V	chr17:78403568-78404144	-1.54204	0.0134487	2.86004	1.13101e-23
ENSG00000198131	ZNF544: zinc finger protein 544	chr19:58788548-58788816	-1.52387	0.0142541	3.24027	1.64792e-28
ENSG00000167614	TTYH1: tweety family member 1	chr19:54942276-54944888	-2.29028	0.0158942	2.19199	0.000125475
ENSG00000168038	ULK4: unc-51 like kinase 4	chr3:41290980-41291064	-1.88604	0.0159631	2.56458	6.06572e-15
ENSG00000223414	LINC00473: long intergenic non-protein coding RNA 473	chr6:166322288-166322560	3.83624	0.0162924	-2.15698	0.025328
ENSG00000152582	SPEF2: sperm flagellar 2	chr5:35628560-35628664	-1.53615	0.0164733	2.34163	0.0191732
ENSG00000213741	RPS29: ribosomal protein S29	chr14:50065116-50065408	1.64538	0.0192907	-2.25055	4.67549e-35
ENSG00000106078	COBL: cordon-bleu WH2 repeat protein	chr7:51251800-51251896	-2.14244	0.0193593	2.22479	0.0169026
ENSG00000162194	C11orf48: chromosome 11 open reading frame 48	chr11:62439600-62439728	-1.57557	0.020311	2.1162	2.16623e-26
ENSG00000133401	PDZD2: PDZ domain containing 2	chr5:31798996-31799832	-1.71021	0.0215757	4.48153	6.71189e-14
ENSG00000134909	ARHGAP32: Rho GTPase activating protein 32	chr11:128893752-128894088	-1.50583	0.0226874	-2.12106	5.15939e-07
ENSG00000187775	DNAH17: dynein, axonemal, heavy chain 17	chr17:76419776-76420232	-2.51878	0.0273086	2.714	8.80935e-10
ENSG00000111664	GNB3: guanine nucleotide binding protein (G protein), beta polypeptide 3	chr12:6950936-6951067	-2.13417	0.0279417	-2.05352	2.08053e-07
ENSG00000146350	TBC1D32: TBC1 domain family, member 32	chr6:121620592-121620648	-1.60597	0.0304118	2.22835	5.47633e-10
ENSG00000135127	CCDC64: coiled-coil domain containing 64	chr12:120437568-120437712	-1.91908	0.0314432	2.20014	1.00174e-09
ENSG00000132464	ENAM: enamelin	chr4:71507728-71512544	4.93905	0.0327074	-3.58226	0.00417043
ENSG00000267127	RP11-795F19.5: Protein RBFADN	chr18:77853168-77854968	-1.63697	0.0356421	-2.81898	3.28152e-15
ENSG00000165238	WNK2: WNK lysine deficient protein kinase 2	chr9:96019232-96019424	-1.81553	0.0358563	-2.13458	0.000963354
ENSG00000198947	DMD: dystrophin	chrX:32360748-32360968	-1.73046	0.0435391	-3.44826	1.00E-320
