# Supplementary material for: Patterns of Gene Expression, Splicing, and Allele-Specific Expression Vary among Macular Tissues and Clinical Stages of Age-Related Macular Degeneration
Source: Cells. 2023 Nov 21;12(23):2668. doi: 10.3390/cells12232668 (PMC10705168; doi:10.3390/cells12232668)
Supplement: Supplementary file 1 [file cells-12-02668-s001.zip › cells-2679391-supplementary/Supplementary Tables 1-4/Supplementary Table 4.xlsx]

## Sheet: Sheet1
RNAseq: Normal Macular RPE/Choroid vs. Normal Macular Retina
Gene	Fold Change: Normal RPE vs. Normal Retina	Average FPKM in Normal RPE	Average FPKM in Normal Retina
UCHL1: ubiquitin carboxyl-terminal esterase L1 (ubiquitin thiolesterase)	-20.3932	14.9965	322.034
PFKP: phosphofructokinase, platelet	-10.2187	6.56986	69.9886
LPCAT1: lysophosphatidylcholine acyltransferase 1	-5.9168	8.95153	55.2545
PDPN: podoplanin	5.35888	34.2135	6.70547
GAS1: growth arrest-specific 1	10.8998	65.3388	6.0421
CST3: cystatin C	22.5716	517.877	23.7006			CT = Cycle Threshold Value
qPCR Validation: Macular Retina
Sample Name	Target Name	CT for UBC (average from triplicate)	CT Mean UBC	CT for Target (average from triplicate)	Ct Mean	ΔCt	Average ΔCt in RPE Samples	ΔΔCt	Fold Change Relative to RPE (2^-ΔΔCt)
D012-14_RETINA	UCHL1	26.5672	26.2822	21.213	21.9881	-4.29409	1.24243	-5.53653	46.4152
D019-14_RETINA	UCHL1	26.0194		20.4285
D038-13_RETINA	UCHL1	26.26		24.3228
D012-14_RETINA	PFKP	26.5672	26.2822	30.9273	28.973	2.69081	1.69679	0.994022	0.502076
D019-14_RETINA	PFKP	26.0194		29.8351
D038-13_RETINA	PFKP	26.26		26.1566
D012-14_RETINA	LPCAT1	26.5672	26.2822	26.1675	26.9652	0.683045	2.2552	-1.57215	2.97348
D019-14_RETINA	LPCAT1	26.0194		25.9966
D038-13_RETINA	LPCAT1	26.26		28.7316
D012-14_RETINA	PDPN	26.5672	26.2822	29.8085	29.3795	3.09726	1.84996	1.2473	0.421234
D019-14_RETINA	PDPN	26.0194		28.3466
D038-13_RETINA	PDPN	26.26		29.9833
D012-14_RETINA	GAS1	26.5672	26.2822	28.8151	28.9332	2.65097	0.834569	1.8164	0.283928
D019-14_RETINA	GAS1	26.0194		28.081
D038-13_RETINA	GAS1	26.26		29.9033
D012-14_RETINA	CST3	26.5672	26.2822	26.4158	26.634	0.351757	-0.646544	0.998301	0.500589
D019-14_RETINA	CST3	26.0194		25.3791
D038-13_RETINA	CST3	26.26		28.107
qPCR Validation: Macular RPE/Choroid
Sample Name	Target Name	CT for UBC (average from triplicate)	CT Mean UBC	CT for Target (average from triplicate)	Ct Mean Target	ΔCt	Average ΔCt in Retina Samples	ΔΔCt	Fold Change Relative to Retina (2^-ΔΔCt)
D012-14_RPE	UCHL1	34.1431	34.5914	35.7304	35.8338	1.24243	-4.29409	5.53653	0.0215446
D019-14_RPE	UCHL1	34.7271		37.0765
D038-13_RPE	UCHL1	34.904		34.6946
D012-14_RPE	PFKP	34.1431	34.5914	-	36.2882	1.69679	2.69081	-0.994022	1.99173
D019-14_RPE	PFKP	34.7271		-
D038-13_RPE	PFKP	34.904		36.2882
D012-14_RPE	LPCAT1	34.1431	34.5914	36.6179	36.8466	2.2552	0.683045	1.57215	0.336306
D019-14_RPE	LPCAT1	34.7271		37.112
D038-13_RPE	LPCAT1	34.904		36.8099
D012-14_RPE	PDPN	34.1431	34.5914	37.3998	36.4414	1.84996	3.09726	-1.2473	2.37397
D019-14_RPE	PDPN	34.7271		38.0045
D038-13_RPE	PDPN	34.904		33.9198
D012-14_RPE	GAS1	34.1431	34.5914	36.6526	35.426	0.834569	2.65097	-1.8164	3.52202
D019-14_RPE	GAS1	34.7271		37.1107
D038-13_RPE	GAS1	34.904		32.5146
D012-14_RPE	CST3	34.1431	34.5914	37.0806	33.9449	-0.646544	0.351757	-0.998301	1.99765
D019-14_RPE	CST3	34.7271		35.2334
D038-13_RPE	CST3	34.904		29.5205
